# Supplementary material for: An integrated toolkit for human microglia functional genomics
Source: Stem Cell Res Ther. 2024 Apr 10;15:104. doi: 10.1186/s13287-024-03700-9 (PMC11005142; doi:10.1186/s13287-024-03700-9)
Supplement: Supplementary file 1 — Supplementary Material 1 [file 13287_2024_3700_MOESM1_ESM.xlsx]

## Sheet: Microglia genes
microglia genes
A2M
AXL
C1QA
C3
CCL2
CCR5
CD14
CD163
CD40
CD74
CD86
CLEC7A
CSF1
CSF1R
CST3
CX3CR1
CYBB
ENTPD1
FCGR1A
FCGR1B
FCGR2A
FCGR3A
GAS6
GPR34
HEXB
IL10RA
IL10RB
IL21R
LPL
MERTK
OLFML3
P2RY12
P2RY13
PROS1
PTPRC
SELPLG
SIGLEC1
SIRPA
SPP1
TGFB1
TGFBR1
TGFBR2
TLR2
TLR4
TMEM119
TREM2

## Sheet: AD genes
AD genes
MEF2C
PICALM
SORL1
FERMT2
CLPTM1
PTK2B
CLU
ADAM10
CELF1
CD2AP
GAB2
MS4A6A
APOC1
TREM2
INPP5D
CD33
PLCG2
CASS4
ABI3
BIN1
KAT8
RELB
ZCWPW1
PVRL2
BLOC1S3
DSG2
CR1
BCAM
PVR
MARK4
APOE
BCKDK
RIN1
FAM180B
PPP1R37
BCL3
TRAPPC6A
TREML2
TOMM40
CEACAM19
