# Supplementary material for: An integrated toolkit for human microglia functional genomics
Source: Stem Cell Res Ther. 2024 Apr 10;15:104. doi: 10.1186/s13287-024-03700-9 (PMC11005142; doi:10.1186/s13287-024-03700-9)
Supplement: Supplementary file 2 — Supplementary Material 2 [file 13287_2024_3700_MOESM2_ESM.csv]

FeatureID	FeatureName	Cluster 1 Average	Cluster 1 Log2 Fold Change	Cluster 1 P-Value	Cluster 2 Average	Cluster 2 Log2 Fold Change	Cluster 2 P-Value	Cluster 3 Average	Cluster 3 Log2 Fold Change	Cluster 3 P-Value	Cluster 4 Average	Cluster 4 Log2 Fold Change	Cluster 4 P-Value
ENSG00000080986	NDC80	0.024242961	-3.095577792	0.000352658	0.018253454	-4.830333263	1.54E-39	0.079204636	-1.338286493	0.643901095	1.093286869	5.490435409	7.57E-54
ENSG00000066279	ASPM	0.087880733	-3.613215507	1.17E-06	0.104653135	-4.581333754	6.87E-45	0.426486501	-1.240439859	0.670479989	5.141650381	5.334598386	1.41E-60
ENSG00000075218	GTSE1	0.081819993	-2.671033207	0.000711082	0.049892774	-4.617382993	2.19E-43	0.231521244	-1.073834669	0.774941114	2.490772805	5.167652335	1.44E-55
ENSG00000175063	UBE2C	0.136366655	-2.062762995	0.023205678	0.052326567	-4.678440716	9.55E-43	0.207150586	-1.363185012	0.643901095	2.705770641	5.121407216	5.74E-53
ENSG00000024526	DEPDC1	0.039394812	-2.590113212	0.002966762	0.027988629	-4.3382979	2.73E-35	0.079204636	-1.484137359	0.597612645	1.171052044	5.099983738	3.44E-49
ENSG00000123485	HJURP	0.021212591	-3.257187525	0.00016511	0.028597078	-4.137664633	1.12E-32	0.073111972	-1.436805776	0.624306604	1.04982986	5.066394142	3.53E-48
ENSG00000126787	DLGAP5	0.124245175	-2.343131211	0.003219755	0.073622263	-4.303749719	7.63E-41	0.207150586	-1.507156915	0.534097013	2.95050222	4.999214747	1.92E-54
ENSG00000109805	NCAPG	0.093941474	-2.359130314	0.002586704	0.055977258	-4.319876198	2.92E-41	0.1705946	-1.39905342	0.579179338	2.271200546	4.996167809	5.69E-55
ENSG00000169607	CKAP2L	0.039394812	-2.549182947	0.002586704	0.032247768	-4.075085042	8.14E-34	0.060926643	-1.798893799	0.504823444	1.125307824	4.965650577	2.06E-49
ENSG00000148773	MKI67	0.272733311	-3.306050286	1.31E-06	0.370545111	-4.014196161	6.58E-41	0.950455631	-1.397571867	0.563338617	12.21599408	4.928690556	2.58E-58
ENSG00000011426	ANLN	0.042425182	-3.491838084	3.69E-06	0.065103985	-4.102776776	5.61E-38	0.237613908	-0.938975867	0.833538831	2.282636601	4.920417271	3.25E-53
ENSG00000072571	HMMR	0.175761467	-2.263346368	0.003475203	0.113779862	-4.07231621	2.21E-39	0.231521244	-1.769546211	0.491788186	3.879109896	4.866017011	3.42E-54
ENSG00000117399	CDC20	0.054546662	-2.31384983	0.008162087	0.035898459	-4.140673383	1.86E-34	0.103575293	-1.28812543	0.652453841	1.289987017	4.85924473	2.13E-47
ENSG00000117724	CENPF	0.330310343	-2.836698148	7.77E-05	0.312742507	-4.076810423	1.47E-40	0.974826289	-1.167299493	0.69718927	10.65154174	4.857778361	6.76E-55
ENSG00000171848	RRM2	0.121214805	-2.530199006	0.000853163	0.094917959	-4.066189082	1.50E-38	0.261984565	-1.319647752	0.634608171	3.21810591	4.839534304	5.74E-53
ENSG00000134690	CDCA8	0.042425182	-2.515581544	0.003266782	0.035290011	-4.007564602	9.92E-33	0.097482629	-1.224067193	0.67996364	1.159615989	4.799944537	2.21E-46
ENSG00000090889	KIF4A	0.054546662	-2.014808846	0.033019955	0.034073114	-3.901734653	7.72E-31	0.04264865	-2.18690338	0.404538755	1.045255438	4.768645065	6.56E-45
ENSG00000142945	KIF2C	0.060607402	-2.135298221	0.019715762	0.032247768	-4.275746081	1.76E-35	0.152316608	-0.709630685	1	1.25110443	4.755668744	4.87E-45
ENSG00000156970	BUB1B	0.039394812	-3.116742402	4.34E-05	0.055977258	-3.820683093	9.57E-34	0.140131279	-1.215543428	0.643901095	1.619345405	4.745407843	8.11E-50
ENSG00000138180	CEP55	0.103032584	-2.594143089	0.000457977	0.103436238	-3.742967442	1.61E-34	0.194965258	-1.575066859	0.534097013	2.81555677	4.665036573	1.16E-50
ENSG00000118193	KIF14	0.033334071	-3.397468134	1.40E-05	0.062670191	-3.699506152	2.97E-31	0.158409272	-1.096122263	0.734157553	1.665089625	4.657216933	5.81E-47
ENSG00000166851	PLK1	0.057577032	-2.303685987	0.007896598	0.046242083	-3.811702011	8.20E-31	0.097482629	-1.438620798	0.607702952	1.319720761	4.654564042	2.76E-44
ENSG00000137804	NUSAP1	0.224247389	-2.085593703	0.008993697	0.150895217	-3.814393264	6.81E-36	0.280262558	-1.672429116	0.518704643	4.265648559	4.625249546	5.22E-50
ENSG00000138160	KIF11	0.081819993	-2.550479752	0.000821459	0.082140542	-3.704262233	3.96E-33	0.207150586	-1.113473598	0.717501082	2.156839995	4.547584511	1.90E-47
ENSG00000145386	CCNA2	0.078789623	-2.477062732	0.001131449	0.078489851	-3.637155399	2.60E-32	0.158409272	-1.371086879	0.574049013	1.976150324	4.535754964	1.56E-47
ENSG00000198901	PRC1	0.112123694	-2.584926765	0.000441298	0.119255898	-3.635485322	2.58E-33	0.304633215	-1.04227837	0.748750333	2.973374331	4.482651409	1.26E-47
ENSG00000088325	TPX2	0.272733311	-2.397800692	0.000968138	0.265283527	-3.553067373	2.58E-33	0.487413144	-1.464196284	0.534097013	6.260096571	4.460347306	1.22E-48
ENSG00000143228	NUF2	0.051516292	-2.491838084	0.002107	0.0590195	-3.449588151	1.23E-27	0.079204636	-1.756807923	0.497411667	1.31743355	4.45942079	2.35E-43
ENSG00000198826	ARHGAP11A	0.060607402	-2.417032018	0.00285777	0.059627949	-3.605130437	5.41E-30	0.182779929	-0.730093732	0.965730195	1.445517367	4.37388645	4.49E-42
ENSG00000137812	KNL1	0.118184435	-2.228551657	0.003588614	0.107086929	-3.499616321	2.68E-31	0.274169894	-0.914120678	0.824439068	2.401571575	4.296634239	3.12E-44
ENSG00000139734	DIAPH3	0.057577032	-2.117792526	0.014019937	0.05110967	-3.442777354	2.13E-27	0.109667957	-1.088264575	0.727861546	1.111584557	4.284033906	3.83E-40
ENSG00000176890	TYMS	0.169700727	-2.092082466	0.006229401	0.16184729	-3.248900234	1.66E-28	0.1705946	-1.985306923	0.39226306	3.096883726	4.235743197	2.54E-44
ENSG00000138778	CENPE	0.151518506	-2.481797377	0.000966962	0.19348661	-3.202639137	1.68E-26	0.335096537	-1.237155359	0.643901095	3.565761986	4.166403141	8.04E-41
ENSG00000089685	BIRC5	0.139397025	-1.95563773	0.016620278	0.118039001	-3.300203213	2.50E-28	0.213243251	-1.247098162	0.643901095	2.303221501	4.155748748	1.84E-41
ENSG00000122966	CIT	0.033334071	-2.864522591	0.000384417	0.060236397	-3.155028676	2.07E-23	0.140131279	-0.729052797	0.969031717	1.074989181	4.10048734	1.54E-36
ENSG00000170312	CDK1	0.303037012	-1.928113468	0.016171449	0.271368012	-3.157997481	4.03E-27	0.408208508	-1.41102669	0.545745766	4.789419883	4.057632965	1.33E-40
ENSG00000100526	CDKN3	0.160609616	-1.41639995	0.227473138	0.102219341	-3.171082601	1.99E-25	0.0852973	-2.214834313	0.343849433	1.818332764	4.040974853	7.14E-38
ENSG00000123080	CDKN2C	0.109093324	-1.951470917	0.019837809	0.105870032	-3.069706862	2.14E-24	0.140131279	-1.489172949	0.534097013	1.768014121	4.012818318	6.53E-38
ENSG00000124575	HIST1H1D	0.048485922	-2.398061469	0.027980055	0.068754676	-2.983034755	3.13E-16	0.103575293	-1.207248649	0.811223384	1.090999658	3.988187744	2.02E-26
ENSG00000171320	ESCO2	0.145457766	-1.364353939	0.284461212	0.087616578	-3.208691807	2.13E-25	0.152316608	-1.210900582	0.653369453	1.569026762	3.942975245	1.52E-35
ENSG00000134057	CCNB1	0.26061183	-1.609235767	0.095460421	0.201396439	-3.047332202	2.01E-24	0.225428579	-1.737002987	0.496175579	3.275286186	3.942093441	6.94E-37
ENSG00000101057	MYBL2	0.057577032	-2.483624777	0.001273661	0.090050372	-2.898784786	1.00E-21	0.12794595	-1.236338816	0.643901095	1.347167293	3.929322001	4.67E-36
ENSG00000157456	CCNB2	0.133336285	-1.298412798	0.3173689	0.080923645	-3.123343505	1.14E-24	0.103575293	-1.565322288	0.534097013	1.372326614	3.910884148	1.41E-35
ENSG00000169679	BUB1	0.078789623	-1.986535033	0.025148193	0.080923645	-3.026451697	3.51E-22	0.158409272	-0.88055918	0.870181821	1.294561439	3.895039395	1.37E-33
ENSG00000171241	SHCBP1	0.142427395	-1.639898308	0.077505898	0.110737619	-3.084405164	4.31E-25	0.201057922	-1.05118537	0.732590254	1.827481608	3.891930482	1.58E-36
ENSG00000164611	PTTG1	0.372735524	-1.052411808	0.523586761	0.200787991	-3.03489767	2.66E-24	0.176687265	-2.069436113	0.391981645	3.167787268	3.807825445	1.75E-34
ENSG00000164104	HMGB2	0.360614044	-1.595148801	0.079675919	0.297531296	-2.911394576	7.56E-24	0.432579166	-1.254017576	0.639806205	4.343413734	3.769386048	1.16E-35
ENSG00000111206	FOXM1	0.030303701	-3.202331467	4.23E-05	0.080315196	-2.90556991	6.59E-21	0.249799236	-0.096855526	1	1.173339255	3.769055874	4.76E-32
ENSG00000092853	CLSPN	0.090911104	-2.553695813	0.000622732	0.168540223	-2.648171447	7.86E-19	0.286355222	-0.796956862	0.906536939	2.081362031	3.646625311	1.07E-31
ENSG00000167900	TK1	0.127275545	-1.759699274	0.043692129	0.138726248	-2.626999927	7.93E-19	0.158409272	-1.348276996	0.570882962	1.67652568	3.592310413	3.13E-31
ENSG00000151725	CENPU	0.093941474	-1.951842314	0.018518335	0.120472795	-2.576583363	6.51E-18	0.140131279	-1.274578898	0.628497081	1.413496413	3.577795306	1.43E-30
ENSG00000164109	MAD2L1	0.136366655	-1.205887937	0.366378199	0.099177099	-2.694812961	1.38E-19	0.103575293	-1.508590403	0.534097013	1.232806742	3.543629916	2.08E-30
ENSG00000197061	HIST1H4C	0.851534003	-1.103319101	0.512629268	0.607231561	-2.58317527	2.58E-17	0.231521244	-2.934344418	0.181651897	7.030886686	3.509229321	8.87E-28
ENSG00000131747	TOP2A	0.921232515	-2.432531223	0.000333603	1.701830336	-2.45187815	5.47E-18	2.229915135	-1.051555888	0.720276233	18.31598588	3.494511502	1.32E-31
ENSG00000100162	CENPM	0.190913317	-1.272395759	0.299577026	0.158805047	-2.518337609	6.69E-18	0.164501936	-1.40774535	0.534097013	1.738280378	3.399314306	1.21E-28
ENSG00000119969	HELLS	0.154548876	-2.074375479	0.00813294	0.225125929	-2.472058758	7.12E-17	0.402115844	-0.588113285	1	2.399284364	3.392429556	9.31E-28
ENSG00000113810	SMC4	0.348492563	-1.863431579	0.014420691	0.442950477	-2.445320626	4.61E-18	0.712841724	-0.731785852	0.930763038	4.615591846	3.358025856	3.14E-29
ENSG00000166803	PCLAF	0.390917745	-1.812816023	0.017856173	0.515964292	-2.305870403	3.00E-16	0.39602318	-1.714304666	0.454094776	4.997556086	3.354547524	3.43E-29
ENSG00000163535	SGO2	0.139397025	-2.015044493	0.009155598	0.209914718	-2.335401776	1.18E-15	0.292447887	-0.846707439	0.856269906	2.047053866	3.31298849	2.12E-27
ENSG00000113368	LMNB1	0.206065168	-1.000977578	0.560175744	0.138726248	-2.581312289	6.66E-18	0.213243251	-0.88353688	0.849477936	1.539293019	3.308558631	6.34E-26
ENSG00000163507	CIP2A	0.115154064	-1.274122673	0.327916088	0.09856865	-2.48124439	2.40E-16	0.1705946	-0.617935857	1	1.02695775	3.261570684	4.97E-25
ENSG00000161800	RACGAP1	0.103032584	-1.557462425	0.126852213	0.120472795	-2.245515749	1.69E-13	0.12794595	-1.147922757	0.682386521	1.09557408	3.20519919	6.23E-24
ENSG00000173207	CKS1B	0.466676998	-0.860073779	0.643806581	0.324911476	-2.333722899	4.65E-16	0.164501936	-2.315787869	0.291722221	3.080873249	3.199782285	4.78E-26
ENSG00000188486	H2AFX	0.24849035	-1.555172867	0.090601825	0.2762356	-2.314328008	1.43E-15	0.450857158	-0.602374707	1	2.575399613	3.170236512	3.38E-25
ENSG00000168496	FEN1	0.124245175	-1.48552431	0.146078121	0.148461424	-2.098853208	2.71E-12	0.060926643	-2.367417617	0.296512434	1.241955586	3.165002757	3.28E-24
ENSG00000138182	KIF20B	0.345462193	-1.33168596	0.223249523	0.333429755	-2.297398887	1.18E-15	0.43867183	-0.911902276	0.804667691	3.071724405	3.157710264	1.95E-25
ENSG00000123219	CENPK	0.215156278	-1.358842495	0.197622285	0.225125929	-2.181315368	4.59E-14	0.194965258	-1.42261718	0.534097013	1.94412937	3.131265354	5.78E-25
ENSG00000156802	ATAD2	0.209095538	-1.679118218	0.048526475	0.272584909	-2.165520589	1.09E-13	0.389930515	-0.684792378	0.966037674	2.305508712	3.080828398	8.98E-24
ENSG00000087586	AURKA	0.290915531	-1.174902355	0.373167813	0.286579224	-2.05374534	2.44E-12	0.176687265	-1.825572463	0.431779685	2.252902858	3.010849996	1.31E-22
ENSG00000166508	MCM7	0.103032584	-1.984830726	0.014019937	0.179492295	-2.016559687	2.00E-11	0.249799236	-0.605036793	1	1.379188247	2.990122644	1.59E-21
ENSG00000140525	FANCI	0.096971844	-1.971279807	0.0159749	0.16184729	-2.088966235	4.27E-12	0.304633215	-0.207388452	1	1.283125384	2.974336375	4.77E-21
ENSG00000123975	CKS2	0.887898444	-0.714763058	0.698484632	0.602972421	-2.195465856	2.03E-14	0.530061794	-1.437060917	0.534097013	5.020428197	2.965590854	4.28E-22
ENSG00000108106	UBE2S	0.960627327	-0.563602224	0.827627603	0.570724653	-2.270193428	2.07E-15	0.584895773	-1.267264126	0.607702952	4.926652545	2.959585999	5.45E-22
ENSG00000119403	PHF19	0.484859219	-1.011933698	0.493932709	0.441125132	-1.992639192	2.42E-12	0.261984565	-1.852098416	0.397049532	3.279860608	2.914293517	8.20E-22
ENSG00000068489	PRR11	0.178791837	-1.35029693	0.228217479	0.206264027	-1.97540839	2.79E-11	0.249799236	-0.783697641	0.893181462	1.502697642	2.867577342	3.78E-20
ENSG00000106462	EZH2	0.090911104	-1.912757107	0.020115425	0.156979702	-1.941488353	1.37E-10	0.261984565	-0.277668844	1	1.120733402	2.851533064	1.83E-19
ENSG00000182481	KPNA2	0.793956971	-1.15251049	0.358803875	0.82444766	-1.902448172	3.23E-11	0.761583038	-1.157156037	0.643901095	5.686006605	2.799827219	3.75E-20
ENSG00000010292	NCAPD2	0.200004428	-1.266904629	0.294072104	0.225734378	-1.903467967	1.34E-10	0.255891901	-0.832060663	0.851822973	1.555303496	2.791613674	3.01E-19
ENSG00000122952	ZWINT	0.2636422	-1.050794963	0.465049214	0.257373698	-1.90620813	5.76E-11	0.249799236	-1.064608977	0.696218548	1.76572691	2.772793428	1.51E-19
ENSG00000136824	SMC2	0.475768108	-1.138998375	0.365537917	0.52448257	-1.759015497	9.38E-10	0.383837851	-1.393128254	0.534097013	3.282147819	2.694015788	1.20E-18
ENSG00000012048	BRCA1	0.221217019	-1.453359334	0.146457838	0.288404569	-1.854739547	4.87E-10	0.463042487	-0.28689917	1	1.884661883	2.689841372	1.22E-17
ENSG00000176208	ATAD5	0.093941474	-1.908253046	0.020753491	0.180709192	-1.700239107	3.92E-08	0.280262558	-0.220888283	1	1.077276392	2.618889545	3.20E-16
ENSG00000013810	TACC3	0.303037012	-1.235810177	0.288118245	0.35898459	-1.746157289	1.95E-09	0.456949823	-0.56229357	1	2.16827605	2.596056976	2.57E-17
ENSG00000167325	RRM1	0.24849035	-1.239767896	0.291860802	0.306049574	-1.669601849	1.60E-08	0.286355222	-0.96134368	0.762831456	1.781737387	2.588261906	5.40E-17
ENSG00000168393	DTYMK	0.454555518	-0.785461685	0.681985465	0.407052018	-1.714973753	3.54E-09	0.261984565	-1.54332451	0.511461186	2.408433208	2.575435684	4.00E-17
ENSG00000163923	RPL39L	0.221217019	-0.594197469	0.818900745	0.177058501	-1.705736327	2.30E-08	0.067019307	-2.226138543	0.333080692	1.040681016	2.565294444	7.47E-16
ENSG00000203760	CENPW	0.372735524	-0.575722119	0.818900745	0.292663708	-1.713210874	5.57E-09	0.109667957	-2.292023172	0.291722221	1.724557112	2.564237763	1.01E-16
ENSG00000136108	CKAP2	0.436373297	-0.98250021	0.522275614	0.442950477	-1.71836122	3.77E-09	0.469135151	-0.819916092	0.851516585	2.602846145	2.54876161	3.06E-16
ENSG00000105486	LIG1	0.133336285	-1.394999878	0.20677231	0.178275398	-1.73281511	1.62E-08	0.322911208	-0.00972864	1	1.042968227	2.512018839	6.83E-15
ENSG00000134291	TMEM106C	0.239399239	-1.103020775	0.410154968	0.278669394	-1.596614771	9.90E-08	0.243706572	-1.008886371	0.728380875	1.525569753	2.495771891	1.06E-15
ENSG00000164032	H2AFZ	6.812272022	-0.383517053	0.926531463	4.765976768	-1.689157227	2.60E-09	2.187266485	-2.051543624	0.319145426	26.79238993	2.453090341	6.78E-16
ENSG00000104738	MCM4	0.151518506	-1.8272663	0.024987283	0.304832677	-1.448972523	4.49E-06	0.341189201	-0.5537595	1	1.532431386	2.429234724	3.91E-14
ENSG00000117632	STMN1	3.666747841	-0.521134456	0.808929222	2.873093617	-1.628672521	1.38E-08	1.602370712	-1.724191237	0.424457015	15.56675823	2.422675247	2.19E-15
ENSG00000040275	SPDL1	0.233338499	-1.018283768	0.51108901	0.26041594	-1.5677669	2.16E-07	0.255891901	-0.817795697	0.851516585	1.374613825	2.422580875	1.33E-14
ENSG00000132646	PCNA	0.503041439	-1.082109947	0.415104292	0.594454143	-1.518049831	4.27E-07	0.52396913	-0.964220005	0.753378064	3.053426716	2.406254974	1.81E-14
ENSG00000228716	DHFR	0.203034798	-1.818132491	0.016862186	0.423480126	-1.336626448	1.75E-05	0.347281865	-0.950478556	0.760038991	1.996735224	2.377244339	2.44E-14
ENSG00000198830	HMGN2	2.942489383	-0.81038668	0.590827185	2.921769493	-1.506210772	2.41E-07	2.083691192	-1.283558316	0.546403877	14.68618198	2.35742754	1.55E-14
ENSG00000111247	RAD51AP1	0.621225874	-0.708443205	0.68904308	0.545169818	-1.647311665	1.46E-08	0.718934388	-0.448083129	1	2.902470789	2.344940631	9.22E-14
ENSG00000120802	TMPO	0.76668364	-1.3419995	0.15374969	1.137190167	-1.376711628	4.43E-06	1.041845596	-0.825269975	0.837723312	5.324627263	2.30883853	7.87E-14
ENSG00000112118	MCM3	0.190913317	-1.549345112	0.090727032	0.343773379	-1.260926834	0.000126509	0.213243251	-1.304881659	0.571673612	1.532431386	2.302122806	7.52E-13
ENSG00000128951	DUT	0.833351782	-0.580798608	0.812739396	0.723445216	-1.483878138	6.09E-07	0.426486501	-1.535503119	0.499593749	3.524592187	2.293557391	2.38E-13
ENSG00000138376	BARD1	0.190913317	-0.977377407	0.555517586	0.211131615	-1.533148728	7.31E-07	0.298540551	-0.250977122	1	1.047542649	2.283853574	1.61E-12
ENSG00000166801	FAM111A	0.496980699	-1.318357809	0.206001227	0.672335546	-1.561698798	1.61E-07	1.407405454	0.314319536	0.934782388	3.327892039	2.24307966	2.14E-12
ENSG00000091651	ORC6	0.26667257	-0.888567839	0.612314343	0.280494739	-1.508092862	9.50E-07	0.402115844	-0.220349863	1	1.349454504	2.227221061	5.16E-12
ENSG00000168298	HIST1H1E	0.163639986	-1.37807802	0.2089547	0.265283527	-1.246928164	0.00022004	0.237613908	-0.753672764	0.919451979	1.129882246	2.188429447	3.69E-11
ENSG00000148019	CEP78	0.193943687	-1.282663345	0.278149149	0.294489053	-1.247843533	0.000153887	0.316818544	-0.487179817	1	1.225945109	2.124550379	8.15E-11
ENSG00000101224	CDC25B	0.190913317	-1.397468134	0.168493202	0.305441126	-1.305810146	5.04E-05	0.444764494	-0.069372504	1	1.299135861	2.119606003	8.05E-11
ENSG00000138646	HERC5	0.496980699	-0.448703411	0.93300098	0.407052018	-1.429318433	3.89E-06	0.432579166	-0.624364319	1	1.800035076	2.087271119	1.60E-10
ENSG00000162607	USP1	0.375765894	-0.944237854	0.547816618	0.466071518	-1.186947236	0.000236955	0.316818544	-1.13841011	0.643901095	1.859502562	2.074764305	8.54E-11
ENSG00000139618	BRCA2	0.193943687	-1.537157079	0.088823698	0.35107476	-1.226902373	0.000190498	0.505691137	-0.039656082	1	1.415783624	2.061280502	3.15E-10
ENSG00000182628	SKA2	0.651529575	-0.208927454	1	0.483108075	-1.306762233	2.15E-05	0.176687265	-2.101247296	0.319125358	1.98987359	2.032542251	1.70E-10
ENSG00000187837	HIST1H1C	0.590922173	-0.420548479	0.962253526	0.500753081	-1.302169763	5.04E-05	0.341189201	-1.204869927	0.643901095	2.058489921	2.032255633	6.97E-10
ENSG00000076003	MCM6	0.196974058	-1.144487392	0.400658753	0.297531296	-1.026765592	0.005320778	0.12794595	-1.686209796	0.487865303	1.09557408	2.023958875	1.31E-09
ENSG00000112312	GMNN	0.375765894	-0.781587516	0.681985465	0.429564611	-1.127965943	0.000646909	0.268077229	-1.226607636	0.6037838	1.617058194	1.981459625	8.99E-10
ENSG00000100297	MCM5	0.25455109	-0.789655555	0.68904308	0.289013017	-1.167101509	0.000608377	0.255891901	-0.726336129	0.928748617	1.09557408	1.9602642	4.98E-09
ENSG00000188229	TUBB4B	1.372757663	-0.683386494	0.68904308	1.471836819	-1.119534616	0.000503882	1.078401582	-1.006550502	0.701887703	5.374945905	1.911458578	2.91E-09
ENSG00000143401	ANP32E	0.824260672	-0.545719092	0.818900745	0.801326619	-1.150708804	0.000365437	0.572710445	-1.054619956	0.672298139	2.955076642	1.905823418	5.27E-09
ENSG00000164985	PSIP1	0.372735524	-0.758120433	0.68904308	0.430781508	-1.059909905	0.001836149	0.268077229	-1.192436946	0.622042203	1.532431386	1.902375178	5.43E-09
ENSG00000124795	DEK	1.984892426	-0.873160092	0.581019429	2.495855573	-1.016567455	0.002517042	1.632834033	-1.120178937	0.643901095	8.650232091	1.877113387	5.01E-09
ENSG00000129534	MIS18BP1	0.572739952	-0.537335032	0.841450017	0.508662911	-1.367049319	8.61E-06	0.932177638	0.238076468	1	2.015032912	1.868280124	1.57E-08
ENSG00000006634	DBF4	0.466676998	-0.723023624	0.68904308	0.530567055	-1.040429291	0.002311127	0.402115844	-0.898421768	0.785593552	1.822907186	1.833160532	2.13E-08
ENSG00000153048	CARHSP1	0.718197718	-0.273516371	1	0.586544313	-1.16292619	0.000316381	0.475227816	-0.87155106	0.798474362	2.07907482	1.794787922	7.82E-08
ENSG00000164105	SAP30	0.415160706	-0.320131555	1	0.355333899	-1.122307501	0.000719867	0.280262558	-0.876240111	0.798634168	1.230519531	1.776172243	9.97E-08
ENSG00000213551	DNAJC9	0.369705154	-0.800893845	0.666667139	0.448426513	-1.003795283	0.004238944	0.432579166	-0.517243715	1	1.47525111	1.759746278	1.26E-07
ENSG00000109685	NSD2	0.233338499	-1.272995127	0.262559913	0.378454941	-1.055293188	0.002613707	0.639729752	0.307433436	0.952003259	1.260253274	1.742672765	3.28E-07
ENSG00000069275	NUCKS1	3.042491597	-0.715699305	0.66967768	3.553947441	-0.941763302	0.00800793	2.613752986	-0.906745007	0.773768466	11.27137592	1.725341014	1.74E-07
ENSG00000164754	RAD21	1.03638658	-1.017043375	0.436345879	1.509560623	-0.869571783	0.022305446	1.206347532	-0.739954717	0.892438291	4.643038378	1.71367986	2.46E-07
ENSG00000184990	SIVA1	1.060629541	-0.150230286	1	0.844526459	-1.027271986	0.00261592	0.377745187	-1.671518274	0.437519053	2.72635554	1.692789143	5.22E-07
ENSG00000116830	TTF2	0.442434037	-0.598257286	0.791193624	0.471547555	-1.001830655	0.004340267	0.499598473	-0.376801339	1	1.491261587	1.666388909	8.92E-07
ENSG00000189403	HMGB1	6.021345422	-0.524040673	0.790953012	6.329689304	-0.896616425	0.013818395	3.716525225	-1.219083786	0.568007962	19.17369001	1.654081308	6.22E-07
ENSG00000196230	TUBB	4.900108479	-0.963732842	0.415104292	7.038531757	-0.80521405	0.045326262	4.995984729	-0.889239347	0.779045188	20.63750507	1.652787262	6.20E-07
ENSG00000124207	CSE1L	0.218186648	-1.345834806	0.177108828	0.419220987	-0.714722224	0.162213446	0.304633215	-0.782250363	0.872143515	1.187062521	1.644025177	1.61E-06
ENSG00000156136	DCK	0.363644414	-0.63840568	0.749190618	0.419829436	-0.853808938	0.032253759	0.274169894	-1.010005113	0.709633535	1.239668375	1.630334683	1.75E-06
ENSG00000106399	RPA3	0.948505847	0.111580116	1	0.637045535	-1.059117886	0.001929163	0.249799236	-1.871160482	0.371345654	2.019607334	1.621625207	1.55E-06
ENSG00000099901	RANBP1	1.066690281	-0.192452143	1	0.900503717	-0.938337974	0.009909528	0.456949823	-1.441157133	0.534097013	2.701196219	1.596162146	3.71E-06
ENSG00000149136	SSRP1	0.336371083	-0.7833887	0.675680463	0.424088575	-0.867517089	0.027731154	0.414301173	-0.422908447	1	1.239668375	1.595368637	3.42E-06
ENSG00000136938	ANP32B	2.678847183	-0.284310799	1	2.413106583	-0.911695577	0.012033004	1.334293482	-1.312072639	0.534097013	7.152108871	1.590248047	2.78E-06
ENSG00000136861	CDK5RAP2	0.278794051	-0.836709786	0.640728125	0.368719765	-0.832935846	0.047306177	0.35337453	-0.430130152	1	1.056691493	1.577712175	6.74E-06
ENSG00000100401	RANGAP1	0.26970294	-0.918171209	0.586616884	0.352900105	-1.009215995	0.005430069	0.621451759	0.398796506	0.872143515	1.077276392	1.577179293	8.91E-06
ENSG00000154473	BUB3	0.578800692	-0.770926529	0.676924364	0.729529701	-0.836667196	0.038922845	0.700656395	-0.4404307	1	2.076787609	1.558623711	8.06E-06
ENSG00000175216	CKAP5	0.466676998	-1.056209897	0.415104292	0.731355046	-0.739876393	0.120017587	0.633637088	-0.544724968	1	2.012745701	1.557251027	5.06E-06
ENSG00000029993	HMGB3	0.651529575	-0.636894504	0.747654817	0.766036608	-0.789832597	0.071153231	0.511783801	-0.95704744	0.734157553	2.138542307	1.550952788	1.04E-05
ENSG00000204899	MZT1	0.600013283	0.03708405	1	0.444775822	-0.915913947	0.014356126	0.207150586	-1.533719388	0.499593749	1.257966063	1.480012454	2.82E-05
ENSG00000184992	BRI3BP	0.603043653	-0.531114427	0.839177623	0.65469054	-0.828091795	0.046598006	0.621451759	-0.452147684	1	1.78859902	1.471501606	2.84E-05
ENSG00000123416	TUBA1B	8.427459294	-0.529658702	0.786422886	9.422432814	-0.728210879	0.111650011	5.501675866	-1.141561008	0.534097013	24.83911172	1.46722463	2.43E-05
ENSG00000163781	TOPBP1	0.448494777	-0.82980297	0.629036836	0.616966736	-0.694118634	0.200216693	0.493505809	-0.638255085	0.973746017	1.603334928	1.461549732	3.42E-05
ENSG00000132780	NASP	1.530336909	-0.393195017	0.962253526	1.477921303	-0.907953255	0.01333547	1.736409327	-0.179069034	1	4.103256576	1.443916437	4.82E-05
ENSG00000108055	SMC3	0.872746594	-0.497299342	0.863211435	0.945528903	-0.768715521	0.083367893	0.731119716	-0.73239396	0.893181462	2.499921649	1.443545847	5.86E-05
ENSG00000094916	CBX5	0.863655483	-0.657041398	0.717759694	1.040446862	-0.753196164	0.096029017	0.987011617	-0.419064232	1	2.714919485	1.425833253	7.33E-05
ENSG00000123136	DDX39A	0.463646628	-0.598344141	0.790244026	0.530567055	-0.802124194	0.05969439	0.578803109	-0.226138543	1	1.404347568	1.420865319	7.87E-05
ENSG00000105968	H2AFV	2.151562783	-0.418750801	0.937428508	2.243957911	-0.730866865	0.112321793	1.498795419	-0.938349923	0.734157553	5.750048513	1.401873085	8.61E-05
ENSG00000149485	FADS1	0.763653269	-1.06155555	0.406572748	1.240626405	-0.634963486	0.312551824	1.242903518	-0.27829206	1	3.062575561	1.389608348	0.000150708
ENSG00000148229	POLE3	0.566679212	-0.151631988	1	0.494060148	-0.780990366	0.073902855	0.304633215	-1.060966391	0.666433564	1.267114907	1.36716363	0.000176365
ENSG00000072501	SMC1A	1.163662125	-1.101895516	0.354371287	2.009096807	-0.522038074	0.618960209	1.547536733	-0.62334831	0.978442766	4.688782598	1.344759024	0.00023474
ENSG00000143815	LBR	0.757592529	-0.794995658	0.655446759	1.046531347	-0.605961122	0.3762195	0.883436324	-0.521112323	1	2.490772805	1.329981789	0.000353974
ENSG00000176014	TUBB6	0.481828849	-0.609155659	0.780135692	0.588369658	-0.627802506	0.323530852	0.450857158	-0.668502742	0.954643374	1.404347568	1.321415446	0.000372963
ENSG00000197451	HNRNPAB	2.045499829	-0.541053332	0.818900745	2.419191067	-0.581097045	0.42732292	1.395220126	-1.08379242	0.643901095	5.644836806	1.303743366	0.000444947
ENSG00000103121	CMC2	0.618195504	-0.220785073	1	0.57194155	-0.730228021	0.123367477	0.426486501	-0.75912914	0.88059811	1.395198724	1.295281253	0.000503349
ENSG00000169689	CENPX	1.054568801	-0.226704566	1	1.008807543	-0.63538758	0.31109376	0.43867183	-1.51497017	0.497356265	2.378699464	1.289073592	0.000749011
ENSG00000128708	HAT1	0.630316984	0.040355594	1	0.489801008	-0.775134057	0.080310241	0.310725879	-1.016143727	0.707146832	1.193924154	1.261022702	0.000956898
ENSG00000119397	CNTRL	0.50910218	-0.783623635	0.675331766	0.700932623	-0.598853206	0.415179329	0.712841724	-0.232684088	1	1.610196561	1.258624768	0.000904
ENSG00000106268	NUDT1	1.021234729	0.801338866	0.390183459	0.451468756	-1.112834132	0.000871161	0.213243251	-1.621691836	0.483198795	1.230519531	1.238306749	0.001598711
ENSG00000106355	LSM5	2.08489464	0.170477875	1	1.499825448	-0.765714392	0.081012132	0.718934388	-1.442596431	0.522879274	3.590921307	1.228503714	0.001559024
ENSG00000204392	LSM2	1.139419164	0.337117724	0.848858443	0.727095907	-0.830757806	0.043249537	0.310725879	-1.629626268	0.454094776	1.779450176	1.228025515	0.001245962
ENSG00000142230	SAE1	0.396978485	-0.652634296	0.735917213	0.52083188	-0.491335663	0.727469225	0.322911208	-0.913951843	0.774215322	1.13903109	1.226134933	0.001615252
ENSG00000132341	RAN	3.769780425	0.125097444	1	2.839020503	-0.708616344	0.141261485	1.127142896	-1.696569422	0.41489099	6.619188702	1.212693727	0.001716298
ENSG00000102054	RBBP7	1.887920583	-0.718102215	0.68904308	2.570694733	-0.4892013	0.711383499	1.833891955	-0.724325481	0.893181462	5.576220475	1.208710607	0.001804485
ENSG00000187514	PTMA	26.68543925	-0.230782518	1	25.94971827	-0.585413768	0.397793403	13.3977688	-1.255855073	0.519358581	57.80925862	1.201048833	0.001768256
ENSG00000253729	PRKDC	1.260633969	-0.585581879	0.789101319	1.57770685	-0.492500454	0.711383499	1.096679575	-0.761701991	0.870052943	3.366774627	1.172194288	0.003318694
ENSG00000158710	TAGLN2	0.690924387	-0.686682351	0.68904308	0.929100795	-0.472537641	0.773554104	0.706749059	-0.612747634	0.989417986	1.960139847	1.161462399	0.003051733
ENSG00000143799	PARP1	1.124267313	-0.589841982	0.78721023	1.444456638	-0.415605125	0.919602893	0.737212381	-1.184233535	0.6019434	2.980235964	1.150395246	0.004524463
ENSG00000143621	ILF2	0.718197718	-0.054446007	1	0.627918808	-0.590755595	0.408090495	0.286355222	-1.413164656	0.534097013	1.365464981	1.147955325	0.003936625
ENSG00000189159	JPT1	2.936428643	0.259815376	0.972923426	2.031000951	-0.724569708	0.121928713	0.859065667	-1.60872359	0.449333557	4.613304634	1.146438357	0.004464315
ENSG00000167553	TUBA1C	2.730363475	-0.609820008	0.695087506	3.507705358	-0.453384488	0.802163055	2.351768421	-0.802071344	0.838959095	7.291628743	1.141860339	0.004395047
ENSG00000198176	TFDP1	0.469707368	-0.539034366	0.826003039	0.582893622	-0.434958723	0.864903191	0.329003872	-1.02886137	0.692345545	1.200785787	1.136087712	0.004918987
ENSG00000047410	TPR	1.360636182	-0.555672566	0.818900745	1.644027732	-0.544458608	0.54352593	1.565814726	-0.312686504	1	3.494858444	1.130233089	0.005606011
ENSG00000165916	PSMC3	0.78183549	-0.297604106	1	0.80071817	-0.561614167	0.521692548	0.578803109	-0.728431883	0.895305845	1.710833846	1.130182802	0.004803205
ENSG00000156504	FAM122B	0.278794051	-1.21315204	0.294072104	0.53665154	-0.426938355	0.909782137	0.60926643	0.0197871	1	1.097861291	1.126765421	0.006538619
ENSG00000137309	HMGA1	1.400030994	-0.239931885	1	1.418293355	-0.477667127	0.756391789	0.548339787	-1.618886771	0.449333557	2.945927798	1.12517438	0.00620951
ENSG00000100578	KIAA0586	0.406069596	-0.719201913	0.68904308	0.547603612	-0.538637369	0.592316219	0.645822416	0.024883541	1	1.145892723	1.102453759	0.008210111
ENSG00000118412	CASP8AP2	0.284854791	-1.162596773	0.34551752	0.521440328	-0.483302387	0.757614557	0.712841724	0.27934689	0.972565302	1.070414759	1.098391256	0.009377763
ENSG00000136104	RNASEH2B	0.563648842	-0.32278875	1	0.575592241	-0.623268192	0.336673338	0.621451759	-0.151616435	1	1.230519531	1.090839418	0.008777209
ENSG00000115241	PPM1G	1.609126532	-0.06457529	1	1.426811633	-0.560131811	0.5004894	0.810324352	-1.092400959	0.643901095	2.964225487	1.072408274	0.011633676
ENSG00000092201	SUPT16H	0.960627327	-0.536199785	0.818900745	1.184040698	-0.442454905	0.846295361	0.889528988	-0.620198909	0.981649104	2.36955062	1.070376029	0.012529481
ENSG00000125944	HNRNPR	1.609126532	-0.289858393	1	1.685402227	-0.468690518	0.768598367	0.968733624	-1.033996059	0.668266023	3.391933948	1.065295432	0.012333493
ENSG00000093000	NUP50	0.481828849	-0.928991375	0.544045821	0.769687299	-0.42107622	0.919602893	0.816417017	-0.085472484	1	1.525569753	1.064292361	0.011041512
ENSG00000161981	SNRNP25	1.278816189	0.124973283	1	1.008199094	-0.571633302	0.480519852	0.377745187	-1.701235481	0.42365792	2.085936453	1.056721567	0.015734471
ENSG00000170515	PA2G4	1.642460603	-0.277232869	1	1.689661367	-0.501742399	0.688015377	1.181976875	-0.757011339	0.872143515	3.414806058	1.053059238	0.014296339
ENSG00000127483	HP1BP3	1.693976895	-0.637500285	0.732815843	2.118617529	-0.597594964	0.379320491	3.137722116	0.339720518	0.893181462	4.375434688	1.035499741	0.016791373
ENSG00000134308	YWHAQ	0.933353996	-0.208712458	1	0.942486661	-0.427707108	0.900417461	0.414301173	-1.401933201	0.534097013	1.841204874	1.030237322	0.015023684
ENSG00000205531	NAP1L4	0.690924387	-0.301521686	1	0.719794525	-0.516182518	0.667403078	0.60926643	-0.469882951	1	1.443230156	1.028531605	0.01664498
ENSG00000170540	ARL6IP1	3.927359671	-0.524965647	0.789101319	4.815261093	-0.429898278	0.866437914	3.89321249	-0.510999312	1	9.398150096	1.026007951	0.017923269
ENSG00000083642	PDS5B	0.433342927	-0.982804244	0.500161088	0.736222634	-0.331649641	1	0.694563731	-0.222768833	1	1.38604988	1.012909735	0.020883019
ENSG00000184897	H1FX	1.245482118	-0.241094241	1	1.252795374	-0.503803624	0.703504654	0.993104281	-0.568484806	1	2.472475116	1.003438435	0.028147355
ENSG00000147274	RBMX	1.060629541	-0.872051065	0.586056015	1.574664608	-0.531094944	0.595711266	2.437065721	0.442700099	0.798474362	3.133479102	1.002805759	0.026220292
ENSG00000135842	NIBAN1	0.596982913	-0.027146908	1	0.515355844	-0.580672794	0.467583609	0.402115844	-0.61627854	0.99489611	1.040681016	1.002240194	0.027423745
ENSG00000082898	XPO1	1.251542858	-0.570287436	0.803870239	1.57770685	-0.43706003	0.85500619	1.504888083	-0.259906362	1	3.041990661	0.997289602	0.026920047
ENSG00000166037	CEP57	0.51213255	-0.425327289	0.938418974	0.576809138	-0.517195647	0.648643751	0.621451759	-0.1033319	1	1.13903109	0.997223854	0.025688033
ENSG00000198937	CCDC167	0.690924387	0.130948117	1	0.550645854	-0.530653425	0.601880466	0.225428579	-1.536538404	0.497356265	1.088712447	0.991313377	0.027347459
ENSG00000134809	TIMM10	0.884868074	0.227539314	0.965618293	0.657124334	-0.570317216	0.505066452	0.261984565	-1.599226495	0.470500684	1.312859128	0.986805877	0.026828621
ENSG00000086300	SNX10	1.733371707	-0.289828154	1	1.852117105	-0.401969507	0.950163402	1.054030925	-1.019594327	0.683033466	3.510868921	0.983973649	0.030562512
ENSG00000101596	SMCHD1	0.739410308	-0.528574801	0.834810836	0.888334748	-0.513019146	0.670334495	1.072308917	0.068027521	1	1.740567589	0.983356335	0.026583601
ENSG00000143321	HDGF	1.057599171	-0.46718472	0.895034914	1.283826245	-0.346787069	1	0.767675702	-0.918546539	0.756422044	2.392422731	0.982532448	0.032064851
ENSG00000130816	DNMT1	1.645490973	-0.912515994	0.540016579	2.669871832	-0.318516715	1	2.443158386	-0.272139166	1	4.935801389	0.982409197	0.02967564
ENSG00000163950	SLBP	0.912141405	-0.402736736	0.958455742	1.058700316	-0.363657582	0.997645792	0.633637088	-0.922194415	0.757012463	1.976150324	0.976115243	0.027621999
ENSG00000160446	ZDHHC12	1.242451748	-0.206102434	1	1.24245175	-0.452538925	0.822125122	0.810324352	-0.836195647	0.813789441	2.380986676	0.975626284	0.035168918
ENSG00000006625	GGCT	1.118206573	-0.108694509	1	1.075128424	-0.385092111	0.975186708	0.347281865	-1.833494991	0.371345654	2.017320123	0.973915099	0.0274865
ENSG00000130520	LSM4	2.630361261	0.111194588	1	2.11435839	-0.533291188	0.57903126	1.066216253	-1.259029114	0.537941149	4.135277531	0.966182132	0.03605541
ENSG00000125835	SNRPB	2.203079075	0.024942263	1	1.898359188	-0.476567693	0.754585641	0.889528988	-1.340278341	0.534097013	3.632091105	0.957278073	0.039583495
ENSG00000131876	SNRPA1	0.572739952	-0.131265562	1	0.54821206	-0.452972777	0.819667531	0.341189201	-0.892122053	0.785594192	1.038393805	0.95306634	0.039353939
ENSG00000165704	HPRT1	0.963657697	-0.035227833	1	0.854261634	-0.507049116	0.691782385	0.572710445	-0.815612821	0.829565579	1.644504726	0.951503673	0.03518633
ENSG00000102974	CTCF	0.578800692	-0.519913036	0.845153723	0.72587901	-0.355381382	1	0.560525116	-0.534243376	1	1.331156816	0.945891244	0.039498268
ENSG00000138668	HNRNPD	1.645490973	-0.5019014	0.851479546	2.046820611	-0.334775426	1	1.407405454	-0.709049773	0.9050891	3.730441179	0.94435209	0.043632118
ENSG00000101361	NOP56	0.581831062	-0.528546746	0.838175228	0.730746598	-0.368883821	0.977052666	0.60926643	-0.425422627	1	1.342592871	0.941701193	0.042604643
ENSG00000167088	SNRPD1	1.863677622	0.149989426	1	1.494349412	-0.467455134	0.773554104	0.499598473	-1.826702458	0.371345654	2.808695137	0.927295537	0.055175849
ENSG00000108468	CBX1	1.497002838	-0.237232434	1	1.563104087	-0.370775894	0.977052666	0.865158331	-1.045556455	0.659037253	2.852152146	0.92583679	0.054703816
ENSG00000035928	RFC1	0.569709582	-0.437736411	0.92364819	0.677811582	-0.359475398	0.997645792	0.511783801	-0.56850392	1	1.230519531	0.923382672	0.05098055
ENSG00000084463	WBP11	0.77880512	-0.514081921	0.84648577	1.006373749	-0.233346862	1	0.48132048	-1.196633095	0.591851892	1.752003644	0.910798543	0.051442564
ENSG00000182054	IDH2	2.045499829	-0.14391817	1	2.01578974	-0.371128	0.977052666	0.974826289	-1.247528907	0.546403877	3.645814372	0.907786048	0.062913544
ENSG00000178691	SUZ12	0.951536217	-0.708226622	0.68904308	1.368400581	-0.287589231	1	1.13323556	-0.406500467	1	2.415294841	0.907537039	0.066463373
ENSG00000170860	LSM3	1.745493187	0.290974522	0.902369249	1.270440379	-0.5112477	0.667208665	0.39602318	-1.944819111	0.337690328	2.392422731	0.904353772	0.070566848
ENSG00000105323	HNRNPUL1	0.624256244	-0.807965859	0.64159584	0.952830285	-0.306931495	1	0.938270303	-0.149542853	1	1.687961735	0.904282979	0.056663663
ENSG00000134333	LDHA	2.794001248	-0.086982412	1	2.674130971	-0.351126919	1	0.999196946	-1.620556558	0.442861437	4.784845461	0.897863265	0.069334563
ENSG00000135446	CDK4	0.857594743	-0.179285064	1	0.859737671	-0.392097873	0.975186708	0.548339787	-0.837538103	0.815508822	1.550729074	0.890937127	0.065451728
ENSG00000068796	KIF2A	0.627286614	-0.081155529	1	0.590195004	-0.407170457	0.937845752	0.335096537	-1.008137891	0.708575872	1.068127548	0.889400917	0.070438594
ENSG00000283674	AC068587.4	0.681833276	-0.301588354	1	0.693022793	-0.594664517	0.444747133	1.035752932	0.36067713	0.892563562	1.326582394	0.885364694	0.078892276
ENSG00000096746	HNRNPH3	0.900019925	-0.357721577	0.99735566	0.994813228	-0.433958955	0.879600134	1.035752932	-0.12209817	1	1.795460653	0.867145649	0.078089347
ENSG00000141858	SAMD1	0.663651056	-0.479991437	0.886468191	0.82444766	-0.299300199	1	0.615359095	-0.562483411	1	1.42950689	0.866205695	0.084743745
ENSG00000081870	HSPB11	1.130328054	0.186469668	1	0.877991124	-0.502799352	0.706070856	0.487413144	-1.092695433	0.643901095	1.614770983	0.863055723	0.081387522
ENSG00000138796	HADH	0.633347354	-0.023197166	1	0.567682411	-0.451312436	0.824396563	0.39602318	-0.723851446	0.905425779	1.02695775	0.862369733	0.089946446
ENSG00000121774	KHDRBS1	1.863677622	-0.418410114	0.937021198	2.229963597	-0.287093248	1	1.450054104	-0.772576758	0.856373922	3.847088942	0.862024901	0.093865999
ENSG00000065911	MTHFD2	1.060629541	-0.417080627	0.942583277	1.273482622	-0.275543908	1	0.785953695	-0.840996422	0.809082348	2.18886095	0.861639385	0.102477558
ENSG00000119335	SET	4.548585545	-0.170631245	1	4.609605514	-0.329008889	1	2.309119771	-1.18209973	0.589682702	8.039546748	0.859545755	0.092392396
ENSG00000139343	SNRPF	1.503063578	0.132665457	1	1.224198297	-0.450944145	0.825454523	0.584895773	-1.294920469	0.534097013	2.21173306	0.858788861	0.102982954
ENSG00000182512	GLRX5	1.512154688	0.125952587	1	1.24245175	-0.435140297	0.867821289	0.554432452	-1.388188608	0.534097013	2.230030748	0.855238813	0.106404307
ENSG00000112081	SRSF3	2.34550647	-0.218152857	1	2.41432348	-0.377419555	0.975186708	1.748594655	-0.650820348	0.954176593	4.256499715	0.853287954	0.101228093
ENSG00000172922	RNASEH2C	1.172753235	0.04320847	1	1.030103239	-0.379084891	0.977052666	0.414301173	-1.511940834	0.495800342	1.813758342	0.850538711	0.088481067
ENSG00000122566	HNRNPA2B1	4.93950329	-0.596636661	0.703907106	6.57185179	-0.304668103	1	6.043922989	-0.260530319	1	11.30110967	0.845345576	0.102010459
ENSG00000104918	RETN	2.815213838	-0.712876972	0.68904308	4.282260244	-0.085396072	1	1.663297355	-1.458673605	0.568007962	6.932536612	0.844443624	0.224663299
ENSG00000038427	VCAN	0.224247389	-1.84008535	0.024488425	0.73378884	-0.011987879	1	0.645822416	-0.19589783	1	1.164190411	0.843594646	0.148681202
ENSG00000140365	COMMD4	1.539428019	-0.037237839	1	1.384220241	-0.461688412	0.783713632	1.102772239	-0.542316897	1	2.486198383	0.840639733	0.117504408
ENSG00000125968	ID1	1.972770946	-0.520955055	0.84669207	2.582255254	-0.195033053	1	1.370849468	-1.037234254	0.689283095	4.295382302	0.840532789	0.128276435
ENSG00000137710	RDX	1.506093948	-0.621058208	0.748264461	2.099755627	-0.196742444	1	1.328200818	-0.775740616	0.854889145	3.492571233	0.839628725	0.115101595
ENSG00000205581	HMGN1	4.366763338	0.117506887	1	3.58193607	-0.454108536	0.797068032	1.998393892	-1.076308533	0.643901095	6.411052499	0.837700373	0.112854264
ENSG00000152082	MZT2B	2.833396059	-0.174788254	1	2.926028632	-0.27298686	1	1.157606218	-1.504383467	0.491788186	4.96096071	0.835440294	0.116302771
ENSG00000135486	HNRNPA1	3.3667412	0.101624921	1	2.82441774	-0.411455069	0.919602893	1.297737497	-1.343259109	0.534097013	4.976971187	0.832328912	0.119684151
ENSG00000196591	HDAC2	0.875776964	-0.526820727	0.831081672	1.133539476	-0.254911704	1	0.83469501	-0.56757801	1	1.907533994	0.831493786	0.103078204
ENSG00000169385	RNASE2	0.442434037	-0.896682552	0.589321685	0.737439531	-0.201915338	1	0.676285738	-0.209962396	1	1.219083476	0.826088773	0.130444467
ENSG00000143977	SNRPG	2.997036045	0.089577882	1	2.567652491	-0.365027321	0.98458818	0.907806981	-1.70713498	0.407021986	4.444051019	0.824057684	0.128619527
ENSG00000213024	NUP62	0.421221446	-1.154755728	0.323547118	0.842092665	-0.147946618	1	0.804231688	-0.12754745	1	1.367752192	0.819918517	0.122805422
ENSG00000137133	HINT2	0.733349568	0.177440702	1	0.592020349	-0.39677888	0.962228181	0.207150586	-1.704510613	0.43505292	1.029244961	0.816264525	0.130529044
ENSG00000158042	MRPL17	0.812139191	0.020886094	1	0.730138149	-0.348613036	1	0.310725879	-1.40846115	0.534097013	1.25110443	0.815169756	0.126129772
ENSG00000176953	NFATC2IP	0.421221446	-0.858183207	0.612314343	0.63522019	-0.46365033	0.797068032	1.127142896	0.696731433	0.605570526	1.125307824	0.813530386	0.138992604
ENSG00000186298	PPP1CC	1.178813975	-0.322881985	1	1.35684006	-0.215889171	1	0.621451759	-1.257698862	0.540753335	2.23460517	0.810232585	0.149929716
ENSG00000217555	CKLF	3.139463441	0.832601251	0.366378199	1.545459082	-0.764363014	0.087491359	0.56661778	-1.833830479	0.376685444	3.012256918	0.809563589	0.160140164
ENSG00000175334	BANF1	1.842465031	-0.03680663	1	1.707306372	-0.358992407	0.997645792	0.926084974	-1.071142544	0.643901095	2.92763011	0.809552541	0.147452557
ENSG00000129351	ILF3	0.77880512	-0.75628807	0.681985465	1.177347765	-0.2206826	1	1.060123589	-0.250265441	1	1.937267737	0.806069745	0.127848866
ENSG00000187840	EIF4EBP1	1.933376134	0.064918938	1	1.662889634	-0.403355955	0.943995338	0.932177638	-1.041630882	0.663609561	2.877311468	0.801648307	0.158449055
ENSG00000009954	BAZ1B	0.821230302	-0.756539168	0.681985465	1.251578477	-0.191096389	1	1.029660267	-0.375074981	1	2.037905022	0.80133542	0.130538591
ENSG00000004897	CDC27	0.475768108	-0.719268517	0.68904308	0.71005935	-0.189253564	1	0.56661778	-0.413871453	1	1.152754356	0.797491042	0.148058803
ENSG00000080345	RIF1	0.690924387	-0.789636598	0.6604669	1.049573589	-0.281061539	1	1.194162203	0.082101134	1	1.747429222	0.796188274	0.142156166
ENSG00000110958	PTGES3	3.063704188	-0.074582683	1	2.936372256	-0.319926437	1	1.474424761	-1.172592726	0.598666829	4.944950233	0.795955623	0.157840512
ENSG00000127445	PIN1	1.081842132	0.053309761	1	0.947962697	-0.367158185	0.991050327	0.456949823	-1.240695523	0.55892322	1.617058194	0.795321326	0.141115998
ENSG00000135837	CEP350	1.236391008	-0.770483755	0.673044438	1.892274703	-0.204267296	1	1.687668012	-0.260903962	1	3.078586038	0.79226314	0.169606354
ENSG00000103495	MAZ	1.212148047	-0.376407998	0.973771922	1.408558179	-0.300429714	1	1.163698882	-0.415866694	1	2.344391299	0.784492941	0.182789198
ENSG00000187735	TCEA1	2.07580353	-0.237333891	1	2.261602917	-0.219941543	1	0.980918953	-1.345160246	0.534097013	3.677835326	0.782858816	0.179311371
ENSG00000182004	SNRPE	1.781857629	0.33153183	0.849638085	1.295386766	-0.437182494	0.865343827	0.402115844	-1.918061264	0.339796584	2.241466803	0.782159112	0.192940851
ENSG00000111639	MRPL51	2.390962022	0.316984921	0.863211435	1.765717424	-0.412131586	0.919602893	0.450857158	-2.19569901	0.261895946	3.032841817	0.782128652	0.184490538
ENSG00000088247	KHSRP	0.748501419	-0.610953131	0.763188906	1.024627203	-0.246144558	1	0.926084974	-0.25415292	1	1.67652568	0.781489972	0.159216623
ENSG00000270647	TAF15	0.506071809	-0.664660165	0.716735866	0.707017108	-0.300445824	1	0.798139024	0.064932819	1	1.173339255	0.779877368	0.17098178
ENSG00000067955	CBFB	0.315158492	-1.166305503	0.319921382	0.647997607	-0.078166179	1	0.554432452	-0.262695017	1	1.010947272	0.77780361	0.176470462
ENSG00000130748	TMEM160	2.442478314	-0.053608934	1	2.312104139	-0.319436018	1	1.248996182	-1.062587883	0.643901095	3.835652886	0.767099355	0.198734498
ENSG00000280789	PAGR1	0.636377725	-0.191572528	1	0.663817267	-0.284408861	1	0.408208508	-0.840197712	0.817008384	1.088712447	0.765932006	0.187784179
ENSG00000143771	CNIH4	0.996991768	0.060618942	1	0.852436289	-0.435595599	0.885768052	0.645822416	-0.600825302	0.995893127	1.461527844	0.765785465	0.184054544
ENSG00000079819	EPB41L2	0.624256244	-0.700192916	0.68904308	0.930317692	-0.144816356	1	0.676285738	-0.53919221	1	1.466102266	0.762454617	0.186046209
ENSG00000175768	TOMM5	3.11825085	0.166973703	1	2.568260939	-0.341564208	1	0.810324352	-1.863395891	0.346396477	4.277084614	0.76212443	0.206293544
ENSG00000188529	SRSF10	1.212148047	-0.334551781	1	1.342237297	-0.377098377	0.976200943	1.462239433	-0.028901546	1	2.250615647	0.755746418	0.224069522
ENSG00000134779	TPGS2	0.718197718	0.038835464	1	0.626701911	-0.414396189	0.919602893	0.469135151	-0.60444194	0.994639376	1.061265915	0.75468973	0.203123587
ENSG00000140259	MFAP1	0.709106607	-0.011234064	1	0.65469054	-0.325258691	1	0.35337453	-1.049068883	0.673747336	1.079563603	0.753782923	0.203123587
ENSG00000179051	RCC2	0.578800692	-0.69018125	0.68904308	0.836616629	-0.234830877	1	0.840787674	-0.086152026	1	1.344880082	0.753561081	0.200917854
ENSG00000136770	DNAJC1	0.736379938	-0.025392335	1	0.663208819	-0.438116336	0.851154429	0.615359095	-0.294456521	1	1.127595035	0.748525491	0.208570659
ENSG00000170144	HNRNPA3	2.84551754	-0.454167241	0.845639465	3.521699672	-0.244830367	1	2.88792288	-0.407725755	1	5.660847283	0.746606996	0.2243715
ENSG00000104442	ARMC1	0.700015497	-0.406830687	0.958452726	0.848785598	-0.2218489	1	0.615359095	-0.573588657	1	1.349454504	0.739120099	0.217174801
ENSG00000004700	RECQL	0.990931028	-0.471567139	0.889688091	1.273482622	-0.153021776	1	0.749397709	-0.861296503	0.798474362	1.987586379	0.738981917	0.206991746
ENSG00000100632	ERH	2.775819027	0.23959388	0.99735566	2.158775127	-0.390777279	0.966910694	0.889528988	-1.492281434	0.496175579	3.602357362	0.73818115	0.243759412
ENSG00000108424	KPNB1	2.442478314	-0.871622833	0.573907975	4.094858119	-0.101787884	1	3.259575402	-0.394487116	1	6.296691948	0.735595666	0.240587953
ENSG00000134453	RBM17	1.081842132	-0.46329568	0.90091358	1.336152813	-0.277758968	1	1.279459504	-0.182011225	1	2.154552784	0.735565342	0.256210877
ENSG00000141543	EIF4A3	0.727288828	-0.023412127	1	0.679028479	-0.31171732	1	0.377745187	-0.999831072	0.710493706	1.104722924	0.735197645	0.230174879
ENSG00000122565	CBX3	1.8151917	-0.418699348	0.937021198	2.214143937	-0.219042989	1	1.626741369	-0.560887146	1	3.510868921	0.734324184	0.247955913
ENSG00000115053	NCL	5.651640268	-0.172763426	1	5.805815182	-0.285675075	1	3.826193183	-0.755522784	0.870659959	9.379852408	0.734036666	0.242861151
ENSG00000116161	CACYBP	1.754584298	-0.060151146	1	1.708523269	-0.234809617	1	0.65191508	-1.53628947	0.487251982	2.714919485	0.730235662	0.259636381
ENSG00000223749	MIR503HG	0.387887375	-0.761644918	0.68904308	0.551862751	-0.453676248	0.873681187	1.023567603	0.773403465	0.543669884	0.933182098	0.729330638	0.295697852
ENSG00000177733	HNRNPA0	0.860625113	-0.269511977	1	0.954047181	-0.235161378	1	0.615359095	-0.754964537	0.875300368	1.511846487	0.725465936	0.236591188
ENSG00000074696	HACD3	0.821230302	-0.375341393	0.978696397	0.971083738	-0.239642829	1	0.761583038	-0.464953803	1	1.537005808	0.720729981	0.240106458
ENSG00000121579	NAA50	0.78789623	-0.551765468	0.818900745	1.075736873	-0.117489797	1	0.65191508	-0.801424634	0.841872287	1.646791937	0.720152799	0.239992533
ENSG00000118596	SLC16A7	0.387887375	-1.052123374	0.428812553	0.736222634	-0.094431527	1	0.700656395	-0.109690305	1	1.118446191	0.717819666	0.265939664
ENSG00000163584	RPL22L1	1.275785819	0.09925827	1	1.111026883	-0.2918234	1	0.408208508	-1.607831063	0.458686049	1.781737387	0.717527117	0.247908567
ENSG00000144381	HSPD1	3.733415984	-0.307958266	0.989879731	4.327893879	-0.15029435	1	1.980115899	-1.242324409	0.545745766	6.674081767	0.716269108	0.274194752
ENSG00000100503	NIN	0.730319198	-0.992925828	0.465049214	1.323983844	-0.111080661	1	1.267274175	-0.112949236	1	2.019607334	0.71624464	0.246403394
ENSG00000143933	CALM2	10.23659025	0.172964582	1	8.353997322	-0.359142923	0.990360632	3.923675811	-1.292258512	0.534097013	13.63635212	0.713040683	0.274320981
ENSG00000140307	GTF2A2	1.993983537	0.366233733	0.818900745	1.431070772	-0.412062993	0.924015886	0.487413144	-1.774408075	0.392127822	2.36955062	0.711335521	0.298699281
ENSG00000100106	TRIOBP	0.451525147	-1.044264558	0.424017185	0.848785598	-0.108063994	1	0.852973002	-0.033728744	1	1.287699806	0.708011758	0.273752386
ENSG00000128973	CLN6	0.433342927	-0.933405066	0.543203797	0.715535386	-0.320019369	1	1.13323556	0.583174669	0.67722046	1.150467145	0.70776715	0.277380741
ENSG00000196507	TCEAL3	1.006082879	-0.908407197	0.555525118	1.772410357	-0.006927653	1	1.114957568	-0.708064213	0.915106649	2.616569411	0.704552975	0.315001573
ENSG00000183431	SF3A3	0.615165134	-0.174350193	1	0.615141391	-0.394172427	0.966910694	0.664100409	-0.043748189	1	1.008660061	0.704208434	0.288908184
ENSG00000090273	NUDC	1.487911727	-0.007609292	1	1.384220241	-0.284845948	1	0.737212381	-1.064295566	0.64619685	2.193435372	0.69802885	0.326784971
ENSG00000119906	SLF2	0.493950329	-0.875811943	0.590827185	0.801935067	-0.246306734	1	1.066216253	0.340546662	0.90111718	1.253391641	0.693297733	0.298722012
ENSG00000136450	SRSF1	0.654559945	-1.234268779	0.228584138	1.417076458	-0.032443008	1	1.334293482	-0.107234457	1	2.092798087	0.693133304	0.334877966
ENSG00000113649	TCERG1	0.393948115	-0.8932982	0.581693371	0.673552443	-0.101607904	1	0.615359095	-0.17344112	1	1.010947272	0.691215925	0.311127087
ENSG00000099783	HNRNPM	1.533367279	-0.497604631	0.856654827	2.007271461	-0.141722235	1	1.376942133	-0.631782816	0.965730195	3.044277872	0.689091725	0.334993015
ENSG00000141552	ANAPC11	3.018248636	0.104779251	1	2.648576136	-0.249272752	1	0.785953695	-1.91459396	0.337690328	4.135277531	0.688273086	0.334053206
ENSG00000116560	SFPQ	1.55761024	-0.763227831	0.675331766	2.389985541	-0.176288337	1	2.461436379	-0.030414518	1	3.654963216	0.687071138	0.335996423
ENSG00000078668	VDAC3	1.406091734	0.122150491	1	1.186474492	-0.353292976	1	0.700656395	-0.938975867	0.733601168	1.905246783	0.685975185	0.293772607
ENSG00000160752	FDPS	0.881837704	-0.168010115	1	0.885292506	-0.363518699	0.998494123	0.895621653	-0.132838923	1	1.424932468	0.685174885	0.308280466
ENSG00000145912	NHP2	0.812139191	0.064854245	1	0.725270561	-0.279605373	1	0.329003872	-1.286162913	0.536242464	1.13903109	0.684787208	0.315070884
ENSG00000108179	PPIF	0.630316984	-0.335981537	1	0.73378884	-0.210891948	1	0.542247123	-0.538369236	1	1.129882246	0.683689145	0.318113762
ENSG00000137288	UQCC2	1.927315394	0.287611637	0.902369249	1.476095958	-0.347750264	1	0.505691137	-1.738598909	0.401012349	2.358114565	0.678917581	0.365853733
ENSG00000173473	SMARCC1	0.678802906	-0.388156473	0.962959451	0.826273005	-0.16530305	1	0.560525116	-0.649099849	0.95659769	1.25110443	0.675079984	0.328383881
ENSG00000135829	DHX9	0.545466621	-0.674388849	0.701532534	0.803760412	-0.127958469	1	0.682378402	-0.297283919	1	1.203072998	0.67222757	0.341774196
ENSG00000148153	INIP	0.657590315	-0.275962094	1	0.739873324	-0.198988456	1	0.493505809	-0.686209796	0.934782388	1.127595035	0.670258435	0.345536608
ENSG00000184207	PGP	1.30305915	-0.076639788	1	1.258879859	-0.300184013	1	0.926084974	-0.589337111	1	1.971575902	0.66734497	0.333249793
ENSG00000147140	NONO	1.266694709	-0.457158111	0.902369249	1.60143634	-0.178207095	1	1.279459504	-0.415795412	1	2.424443685	0.667103496	0.383814967
ENSG00000117091	CD48	1.154571014	1.004441677	0.121967987	0.514138947	-0.787718393	0.071153231	0.225428579	-1.559650464	0.496175579	0.935469309	0.662692633	0.377738158
ENSG00000197771	MCMBP	0.584861433	-0.80823499	0.64284978	0.968041496	-0.007079408	1	0.621451759	-0.67153261	0.940329313	1.397485935	0.662502416	0.353952102
ENSG00000100028	SNRPD3	1.03335621	0.16344743	1	0.862171464	-0.309105403	1	0.389930515	-1.30708413	0.534097013	1.349454504	0.661908755	0.35154531
ENSG00000277443	MARCKS	5.378906957	-0.348003685	0.958455742	6.347334309	-0.175727189	1	4.37453297	-0.642741265	0.961960605	9.576552556	0.661050732	0.386678524
ENSG00000115350	POLE4	1.542458389	0.174144189	1	1.289302282	-0.277681901	1	0.444764494	-1.696542852	0.422133749	1.999022435	0.660320529	0.345293703
ENSG00000138758	SEPTIN11	1.178813975	-0.364976103	0.983848569	1.409166628	-0.173058885	1	0.993104281	-0.601411644	0.993172764	2.12253183	0.660195815	0.394220126
ENSG00000171456	ASXL1	0.76668364	-0.49089526	0.870808149	0.979602017	-0.221642225	1	0.96264096	-0.11622749	1	1.493548798	0.658572825	0.362985343
ENSG00000184840	TMED9	1.536397649	-0.138035766	1	1.519295799	-0.348371208	1	1.492702754	-0.174592638	1	2.401571575	0.658316232	0.397413472
ENSG00000174720	LARP7	0.751531789	-0.368368919	0.983184023	0.904762856	-0.159169727	1	0.615359095	-0.644070946	0.963174382	1.354028926	0.655745665	0.36764093
ENSG00000197006	METTL9	0.909111035	-0.235198301	1	0.996030125	-0.200370108	1	0.65191508	-0.719363741	0.902291428	1.507272065	0.655430368	0.367357869
ENSG00000128534	LSM8	1.897011693	-0.009681126	1	1.745638625	-0.326263704	1	1.322108154	-0.559423918	1	2.735504384	0.653831118	0.400776826
ENSG00000130726	TRIM28	0.648499205	-0.803420651	0.645237574	1.050182038	-0.078713391	1	0.901714317	-0.263391606	1	1.534718597	0.650713927	0.371988722
ENSG00000120438	TCP1	0.851534003	-0.371258254	0.979968759	1.041663759	-0.104341849	1	0.560525116	-0.971840501	0.719634036	1.532431386	0.650638795	0.372373092
ENSG00000079246	XRCC5	3.033400487	-0.132341963	1	3.114647654	-0.199855583	1	1.712038669	-0.988543081	0.701412827	4.691069809	0.645501335	0.410266446
ENSG00000146963	LUC7L2	0.869716223	-0.214240471	1	0.912064238	-0.311025787	1	0.901714317	-0.144873351	1	1.415783624	0.644999836	0.386678524
ENSG00000166226	CCT2	1.009113249	0.014893591	1	0.940661315	-0.231916429	1	0.43867183	-1.231815233	0.569346042	1.427219679	0.643968323	0.386678524
ENSG00000128245	YWHAH	3.690990802	0.115284226	1	3.197396644	-0.272376115	1	1.425683447	-1.328576152	0.534097013	4.908354857	0.643432784	0.419396827
ENSG00000159217	IGF2BP1	0.539405881	-0.960184934	0.514957869	0.952830285	-0.134214233	1	1.102772239	0.171602551	1	1.406634779	0.642387834	0.386678524
ENSG00000111530	CAND1	0.824260672	-0.385630988	0.966161424	0.981427362	-0.237799575	1	0.944362967	-0.15512653	1	1.488974376	0.640660969	0.386678524
ENSG00000150753	CCT5	1.375788033	-0.21724027	1	1.516862005	-0.132552039	1	0.718934388	-1.17528012	0.602207133	2.23460517	0.638541955	0.442749845
ENSG00000203667	COX20	1.278816189	-0.135134763	1	1.331285225	-0.159400591	1	0.615359095	-1.221162298	0.569903489	1.971575902	0.635068567	0.387074414
ENSG00000204138	PHACTR4	0.52122366	-0.513775003	0.852198337	0.6705102	-0.254560033	1	0.779861031	0.131413461	1	1.017808905	0.633593888	0.422177044
ENSG00000108829	LRRC59	0.666681426	-0.434112696	0.92364819	0.858520774	-0.060853303	1	0.444764494	-1.007640038	0.701411366	1.237381164	0.633586299	0.404303684
ENSG00000106153	CHCHD2	9.988099905	0.405459667	0.818900745	7.104852639	-0.36201357	0.988304412	2.101969185	-1.973189837	0.324884847	11.13185605	0.633072231	0.438572497
ENSG00000164167	LSM6	1.124267313	0.421978765	0.764057297	0.787940753	-0.385785881	0.975186708	0.274169894	-1.717889643	0.423426427	1.241955586	0.632989136	0.405710864
ENSG00000128789	PSMG2	1.078811762	0.223983288	0.967403705	0.865213707	-0.321305265	1	0.402115844	-1.272546074	0.538277895	1.338018449	0.632345035	0.405710864
ENSG00000167815	PRDX2	1.330332481	0.391478074	0.801352869	0.943703558	-0.403707789	0.960580068	0.432579166	-1.330202405	0.534097013	1.493548798	0.630311489	0.406250905
ENSG00000161547	SRSF2	1.439425805	-0.262759629	1	1.591092717	-0.22631841	1	1.303830161	-0.397448565	1	2.39013552	0.627225861	0.467173765
ENSG00000105258	POLR2I	0.887898444	0.155525926	1	0.755084536	-0.259684651	1	0.298540551	-1.478577834	0.518151308	1.143605512	0.626303454	0.427229082
ENSG00000142864	SERBP1	4.124333729	-0.222958127	1	4.547543772	-0.141020746	1	2.400509736	-1.026653539	0.668840366	6.671794556	0.625642517	0.45621915
ENSG00000134049	IER3IP1	1.460638396	0.134767366	1	1.252795374	-0.269748285	1	0.56661778	-1.297276351	0.534097013	1.902959572	0.62557872	0.407539002
ENSG00000126261	UBA2	0.660620685	-0.389105732	0.962253526	0.818363175	-0.102002235	1	0.493505809	-0.798516064	0.850956932	1.187062521	0.625489226	0.426577719
ENSG00000167461	RAB8A	1.200026566	-0.193316235	1	1.283217797	-0.192515532	1	0.828602345	-0.739221249	0.887883151	1.907533994	0.625210917	0.408729096
ENSG00000102241	HTATSF1	0.742440679	-0.390479314	0.962253526	0.91510648	-0.122732303	1	0.60926643	-0.661380054	0.950588834	1.333444027	0.623508285	0.43035897
ENSG00000174891	RSRC1	0.672742166	-0.437401166	0.921478895	0.836008181	-0.20249356	1	0.792046359	-0.162267023	1	1.244242797	0.623053333	0.429454184
ENSG00000137100	DCTN3	1.451547286	0.331671897	0.851106723	1.087905842	-0.334608165	1	0.39602318	-1.638935087	0.442861437	1.678812891	0.620623129	0.423088156
ENSG00000205937	RNPS1	0.648499205	-0.636608872	0.738286521	0.931534589	-0.130846237	1	0.871250995	-0.15337209	1	1.356316137	0.617905416	0.439603773
ENSG00000177189	RPS6KA3	1.478820617	-0.309530691	1	1.694528954	-0.200519579	1	1.383034797	-0.393138564	1	2.513644915	0.616729743	0.490718731
ENSG00000126698	DNAJC8	2.693999034	0.013411381	1	2.509241439	-0.232733173	1	1.322108154	-1.063659571	0.643901095	3.75331329	0.615360638	0.4844415
ENSG00000145907	G3BP1	1.660642824	-0.68310546	0.68904308	2.492813331	-0.065968533	1	1.974023234	-0.386540532	1	3.565761986	0.615293459	0.485283033
ENSG00000138061	CYP1B1	3.612201179	-0.137132255	1	3.729789045	-0.189579846	1	2.205544478	-0.876315812	0.798474362	5.509891356	0.613981168	0.526277821
ENSG00000130402	ACTN4	0.921232515	-0.737730123	0.68904308	1.386045586	-0.19301419	1	1.687668012	0.223277911	1	2.047053866	0.612548772	0.441589455
ENSG00000071626	DAZAP1	0.481828849	-0.857449944	0.604181113	0.794025237	-0.149044519	1	0.944362967	0.209069213	1	1.157328778	0.611057121	0.467173765
ENSG00000143575	HAX1	0.930323626	0.215408553	0.98117476	0.751433845	-0.315466585	1	0.383837851	-1.128800426	0.643901095	1.145892723	0.609280658	0.466000692
ENSG00000011304	PTBP1	0.681833276	-1.039927289	0.415104292	1.292952972	-0.055990106	1	1.364756804	0.059193302	1	1.836630452	0.607688256	0.454588006
ENSG00000115457	IGFBP2	1.851556141	-0.177732832	1	1.964680069	-0.183100882	1	1.255088847	-0.754981171	0.893181462	2.884173101	0.605852343	0.562557356
ENSG00000154429	CCSAP	0.76971401	-0.283533081	1	0.880424918	-0.153370451	1	0.597081102	-0.645647539	0.965730195	1.280838173	0.605069051	0.476175631
ENSG00000089280	FUS	1.739432447	-0.669394146	0.697248182	2.389985541	-0.35605116	1	4.075992419	0.679439676	0.593806879	3.675548115	0.601538413	0.526277821
ENSG00000239672	NME1	1.154571014	0.011157104	1	1.098857914	-0.163014174	1	0.402115844	-1.560887146	0.481526036	1.598760505	0.599932593	0.474637268
ENSG00000179262	RAD23A	1.757614668	-0.406141625	0.951284918	2.207451004	-0.080851788	1	1.346478811	-0.784029919	0.851263489	3.142627946	0.599118201	0.529266643
ENSG00000106615	RHEB	2.806122728	0.190992128	1	2.309670345	-0.294423219	1	1.169791546	-1.147418729	0.622811693	3.478847967	0.595770224	0.537169409
ENSG00000109606	DHX15	0.681833276	-0.594837372	0.786412752	0.96256546	-0.095686753	1	0.810324352	-0.299151431	1	1.372326614	0.595630059	0.490103028
ENSG00000124562	SNRPC	1.063659911	0.113963908	1	0.919974068	-0.286216152	1	0.548339787	-0.892952984	0.779142578	1.381475458	0.595569862	0.488332784
ENSG00000169813	HNRNPF	2.524298307	-0.099985153	1	2.559134212	-0.17463188	1	1.389127461	-0.995888203	0.69718927	3.728153968	0.595494718	0.537169409
ENSG00000145833	DDX46	1.951558355	-0.191865258	1	2.024308018	-0.295725108	1	2.059320535	-0.099616517	1	3.048852294	0.595064079	0.539602016
ENSG00000087191	PSMC5	1.263664339	0.232552375	0.962253526	1.019759615	-0.280755451	1	0.420393837	-1.433835532	0.531796852	1.527856964	0.594037732	0.488257817
ENSG00000129071	MBD4	1.845495401	-0.825709288	0.612314343	3.023380386	-0.078873963	1	2.985405509	-0.056034367	1	4.29080788	0.593963111	0.538956342
ENSG00000196642	RABL6	1.248512488	-0.427947634	0.928378006	1.567363227	-0.136524644	1	1.255088847	-0.395236029	1	2.25747728	0.593760297	0.549953191
ENSG00000163714	U2SURP	0.945475476	-0.40290517	0.958455742	1.151184482	-0.194381438	1	1.09058691	-0.161858917	1	1.683387313	0.59334557	0.489968884
ENSG00000035687	ADSS	0.842442892	-0.267660694	1	0.972300635	-0.08117807	1	0.475227816	-1.103382753	0.643901095	1.376901036	0.590054581	0.500739027
ENSG00000105185	PDCD5	1.509124318	0.351346553	0.828173468	1.121978956	-0.322487013	1	0.414301173	-1.613683538	0.454094776	1.694823368	0.586852722	0.505233795
ENSG00000185262	UBALD2	0.77274438	-0.563464377	0.818900745	1.072086182	-0.084777079	1	0.859065667	-0.370429329	1	1.516420909	0.585885185	0.511306446
ENSG00000132305	IMMT	1.133358424	-0.282573706	1	1.291127627	-0.162390768	1	0.956548296	-0.521327154	1	1.864076984	0.585465968	0.502203781
ENSG00000133226	SRRM1	2.545510898	-0.172237829	1	2.672305626	-0.208605381	1	2.016671884	-0.517093565	1	3.901982006	0.58233392	0.567471528
ENSG00000196419	XRCC6	1.454577656	-0.267650166	1	1.667148774	-0.103026915	1	0.938270303	-0.910439956	0.757407219	2.364976198	0.581736547	0.576008863
ENSG00000165389	SPTSSA	0.954566587	0.073245615	1	0.861563016	-0.222026483	1	0.426486501	-1.138588969	0.640127653	1.260253274	0.580134442	0.530720419
ENSG00000204574	ABCF1	0.972748807	-0.220696623	1	1.06113411	-0.18287618	1	0.792046359	-0.516577662	1	1.534718597	0.578648365	0.529266643
ENSG00000143742	SRP9	1.927315394	0.057614609	1	1.749289315	-0.231272443	1	0.956548296	-1.005259734	0.691295698	2.561676346	0.576392655	0.589550798
ENSG00000134046	MBD2	0.869716223	-0.369739468	0.980822642	1.077562218	-0.051336753	1	0.584895773	-0.938975867	0.73607234	1.502697642	0.575464901	0.536283069
ENSG00000125970	RALY	0.969718437	-0.386900741	0.962253526	1.199860358	-0.096571722	1	0.822509681	-0.610687886	0.987331692	1.692536157	0.574770307	0.534347692
ENSG00000108312	UBTF	0.642438465	-0.246880038	1	0.715535386	-0.170515781	1	0.542247123	-0.4836889	1	1.02695775	0.571343918	0.563604597
ENSG00000100911	PSME2	1.069720651	0.399493546	0.797140361	0.767861953	-0.348996379	1	0.316818544	-1.454909431	0.530171421	1.157328778	0.568931645	0.566370997
ENSG00000152795	HNRNPDL	2.115198341	-0.219162037	1	2.256126881	-0.255977049	1	2.217729806	-0.135321746	1	3.311881562	0.56775919	0.604427802
ENSG00000120533	ENY2	3.200070843	0.190006817	1	2.631539579	-0.299304429	1	1.535351404	-0.940400751	0.732590254	3.908843639	0.566830043	0.606018658
ENSG00000115875	SRSF7	1.666703564	-0.090241004	1	1.605695479	-0.337356722	1	1.748594655	-0.012564906	1	2.408433208	0.565025081	0.624022532
ENSG00000084090	STARD7	0.890928814	-0.367298938	0.984890441	1.090948084	-0.090598641	1	0.731119716	-0.64111788	0.962542639	1.527856964	0.564331225	0.563604597
ENSG00000214753	HNRNPUL2	0.893959184	-0.78136018	0.660360016	1.430462324	-0.06615617	1	1.40131279	-0.060001523	1	1.98987359	0.563172684	0.560251554
ENSG00000074071	MRPS34	2.484903496	0.104905232	1	2.21292704	-0.196219375	1	0.907806981	-1.417269757	0.531796852	3.186084956	0.562396245	0.623132167
ENSG00000175756	AURKAIP1	2.806122728	0.219283765	1	2.289591546	-0.265999831	1	1.035752932	-1.302248843	0.534097013	3.359912994	0.561853123	0.623000345
ENSG00000173674	EIF1AX	3.342498239	-0.250605857	1	3.775422679	-0.114872589	1	2.333490428	-0.780278121	0.8513685	5.313191208	0.560244587	0.619970556
ENSG00000163428	LRRC58	0.839412522	-0.814753895	0.62822501	1.405515937	0.028003612	1	1.060123589	-0.420612222	1	1.905246783	0.559399251	0.568771357
ENSG00000113407	TARS	1.2879073	-0.269830117	1	1.470619922	-0.123145209	1	0.980918953	-0.664061052	0.943501927	2.072213187	0.559282924	0.639701104
ENSG00000089597	GANAB	0.51819329	-0.648171402	0.734760496	0.746566257	-0.150975047	1	0.840787674	0.124682771	1	1.058978704	0.559072827	0.59121489
ENSG00000136527	TRA2B	0.642438465	-0.815770132	0.633816038	1.018542718	-0.188284692	1	1.407405454	0.424292378	0.824317782	1.459240633	0.558178528	0.581789758
ENSG00000102225	CDK16	0.575770322	-0.675583021	0.702418073	0.851219392	-0.117403604	1	0.895621653	0.032755369	1	1.196211365	0.558034244	0.590790991
ENSG00000109062	SLC9A3R1	0.409099966	-0.968716133	0.516346243	0.768470402	0.079893997	1	0.56661778	-0.428781134	1	1.02695775	0.557742652	0.597980309
ENSG00000092820	EZR	0.990931028	-0.569169197	0.807761661	1.386654035	-0.062670871	1	1.108864903	-0.36704669	1	1.92125726	0.557423053	0.573973658
ENSG00000172775	FAM192A	1.106085093	-0.170529526	1	1.187082941	-0.12760648	1	0.688471066	-0.871904715	0.792305386	1.669664047	0.553980279	0.580201687
ENSG00000162521	RBBP4	1.481850987	-0.460514886	0.902369249	1.906877466	-0.118880693	1	1.645019362	-0.276486097	1	2.676036898	0.553481473	0.645560062
ENSG00000172716	SLFN11	0.51819329	-1.199887546	0.280585917	1.140232409	0.120238937	1	0.907806981	-0.303148051	1	1.502697642	0.548931831	0.604492741
ENSG00000189266	PNRC2	0.933353996	-0.294247664	1	1.083038254	-0.122249158	1	0.773768367	-0.557885699	1	1.516420909	0.548290547	0.603793007
ENSG00000113013	HSPA9	1.739432447	-0.507410552	0.847206836	2.334008283	-0.070329174	1	1.827799291	-0.404804706	1	3.222680332	0.546655112	0.663030209
ENSG00000171314	PGAM1	1.457608026	-0.192758314	1	1.610563067	-0.066443384	1	0.725027052	-1.226138543	0.563338617	2.220881904	0.546469868	0.675152293
ENSG00000143155	TIPRL	0.957596957	0.097044867	1	0.850002495	-0.230683549	1	0.475227816	-0.962908142	0.732590254	1.223657898	0.54572755	0.62082254
ENSG00000130332	LSM7	1.697007265	0.248151522	0.946793951	1.357448509	-0.277706744	1	0.658007745	-1.199881531	0.584371344	1.978437535	0.543379311	0.606018658
ENSG00000222041	CYTOR	1.466699136	0.067695296	1	1.325200741	-0.227146644	1	0.785953695	-0.880329872	0.785593552	1.902959572	0.54208274	0.613188052
ENSG00000122257	RBBP6	0.590922173	-0.582164458	0.800425352	0.797675928	-0.234332491	1	1.084494246	0.380651279	0.869997961	1.145892723	0.540003959	0.639853901
ENSG00000137815	RTF1	1.200026566	-0.342693859	1	1.437763705	-0.112572848	1	1.084494246	-0.475147872	1	1.999022435	0.539513807	0.61851714
ENSG00000103202	NME4	1.336393221	0.041520601	1	1.239409508	-0.189941607	1	0.65191508	-1.04206936	0.665699202	1.758865277	0.539201357	0.619318536
ENSG00000160633	SAFB	0.669711796	-0.409686382	0.953029067	0.842092665	-0.093881461	1	0.65191508	-0.42317539	1	1.164190411	0.539037282	0.633397788
ENSG00000123562	MORF4L2	1.706098376	-0.52875933	0.823387162	2.343743458	-0.03110013	1	1.663297355	-0.538159601	1	3.190659378	0.539011944	0.680181273
ENSG00000115233	PSMD14	1.409122104	-0.103031396	1	1.439589051	-0.155831067	1	0.883436324	-0.801331172	0.838943096	2.021894545	0.53688342	0.623000345
ENSG00000089053	ANAPC5	0.733349568	-0.247212334	1	0.815929382	-0.17341017	1	0.682378402	-0.338656867	1	1.150467145	0.53635275	0.641022568
ENSG00000205323	SARNP	0.881837704	0.053626375	1	0.799501273	-0.249061093	1	0.554432452	-0.650402368	0.958948772	1.150467145	0.535502355	0.645560062
ENSG00000265241	RBM8A	1.327302111	0.027246219	1	1.236367266	-0.205476178	1	0.743305045	-0.850439192	0.798584523	1.756578066	0.533426578	0.636403572
ENSG00000101265	RASSF2	0.78486586	-0.700051878	0.68904308	1.215680018	0.008045668	1	0.932177638	-0.402052804	1	1.633068671	0.533376777	0.641022568
ENSG00000124733	MEA1	0.987900658	0.112032117	1	0.882250263	-0.175448271	1	0.359467194	-1.404639439	0.534097013	1.241955586	0.532105779	0.645560062
ENSG00000105379	ETFB	2.457630165	0.465204557	0.698484632	1.682968434	-0.376160206	0.975186708	0.779861031	-1.310835708	0.534097013	2.506783282	0.530693926	0.698795539
ENSG00000112110	MRPL18	0.896989555	0.14541508	1	0.788549201	-0.160777108	1	0.261984565	-1.691084947	0.43505292	1.102435713	0.526915627	0.671232887
ENSG00000128272	ATF4	0.724258458	-0.640182555	0.740479474	1.007590646	-0.254957964	1	1.517073412	0.530382592	0.726184278	1.445517367	0.526293038	0.672835988
ENSG00000126067	PSMB2	1.351545072	0.279976463	0.905668201	1.068435491	-0.254165933	1	0.432579166	-1.450038221	0.522879274	1.532431386	0.526145699	0.65379208
ENSG00000102309	PIN4	1.412152474	-0.056380807	1	1.414642664	-0.122949941	1	0.694563731	-1.118625378	0.643901095	1.955565425	0.52364128	0.656379937
ENSG00000139168	ZCRB1	1.621248012	0.099721544	1	1.46331854	-0.159971549	1	0.578803109	-1.451293066	0.518423282	2.042479444	0.523168227	0.65795221
ENSG00000184743	ATL3	0.584861433	-0.625658479	0.750042622	0.864605258	0.005704284	1	0.633637088	-0.467223976	1	1.155041567	0.522633027	0.680181273
ENSG00000140350	ANP32A	1.987922797	-0.06674511	1	1.975632142	-0.17438931	1	1.291644832	-0.716865635	0.895041774	2.765238127	0.520757347	0.721713362
ENSG00000134369	NAV1	0.396978485	-1.158265434	0.322682382	0.83235749	0.026514255	1	0.895621653	0.124363459	1	1.104722924	0.520231679	0.680181273
ENSG00000106244	PDAP1	1.227299897	-0.215666157	1	1.373876617	-0.071739428	1	0.749397709	-0.942710733	0.732590254	1.868651406	0.518453027	0.672285776
ENSG00000163541	SUCLG1	1.121236943	0.402860816	0.789101319	0.813495588	-0.304788125	1	0.310725879	-1.549473459	0.489079838	1.177913677	0.517680769	0.680181273
ENSG00000215021	PHB2	1.230330267	0.31429451	0.875283144	0.937619073	-0.312966626	1	0.511783801	-1.034545755	0.674237393	1.360890559	0.517477115	0.680181273
ENSG00000135624	CCT7	0.827291042	-0.184641766	1	0.904154408	-0.094337548	1	0.52396913	-0.856095595	0.798474362	1.235093953	0.516291228	0.680181273
ENSG00000111642	CHD4	1.766705778	-0.580615149	0.790435751	2.509241439	-0.028340435	1	1.998393892	-0.363301721	1	3.369061838	0.514451523	0.733409445
ENSG00000086232	EIF2AK1	0.972748807	-0.300606594	1	1.142057755	-0.092240523	1	0.804231688	-0.568191605	1	1.557590707	0.513887921	0.680181273
ENSG00000152518	ZFP36L2	1.612156902	-0.573799784	0.800425352	2.289591546	-0.012156738	1	1.712038669	-0.452013441	1	3.06028835	0.51374695	0.74002787
ENSG00000115541	HSPE1	4.763741823	0.27579765	0.959658085	3.77907337	-0.246154602	1	1.547536733	-1.444183621	0.517238261	5.374945905	0.513431243	0.733440147
ENSG00000188612	SUMO2	7.545621591	0.330023075	0.900736059	5.740711197	-0.281231524	1	2.467529043	-1.389148131	0.534097013	8.24539574	0.513174781	0.730263332
ENSG00000140526	ABHD2	0.50910218	-0.645681535	0.739511949	0.731963494	-0.153081687	1	0.895621653	0.252078588	0.990054365	1.013234483	0.512502993	0.702323913
ENSG00000173418	NAA20	2.315202769	-0.009772269	1	2.254301535	-0.121076572	1	1.011382274	-1.255711292	0.538277895	3.096883726	0.512405567	0.74099961
ENSG00000137497	NUMA1	0.475768108	-0.871189869	0.594817703	0.801935067	-0.097372629	1	0.999196946	0.302486518	0.9460715	1.093286869	0.511395028	0.704254672
ENSG00000270547	LINC01235	0.757592529	-0.582334775	0.807749448	1.118328265	0.116067392	1	0.48132048	-1.219614091	0.596241107	1.445517367	0.510905929	0.703775192
ENSG00000158417	EIF5B	1.645490973	-0.611101718	0.75932569	2.409455892	0.01591002	1	1.712038669	-0.518568831	1	3.192946589	0.510806377	0.744456448
ENSG00000136628	EPRS	1.012143619	0.135702559	1	0.880424918	-0.219766209	1	0.48132048	-0.992087203	0.711322536	1.239668375	0.509939329	0.700831064
ENSG00000136732	GYPC	0.627286614	-0.476001536	0.89551866	0.848785598	0.030285438	1	0.475227816	-0.858507333	0.808853901	1.118446191	0.508527211	0.714325929
ENSG00000062582	MRPS24	1.939436875	0.631256529	0.576010931	1.198643461	-0.403463782	0.952837442	0.365559858	-1.927101766	0.339796584	1.777162965	0.507455366	0.691788332
ENSG00000225733	FGD5-AS1	1.124267313	-0.630283526	0.738402591	1.68844447	0.06641727	1	1.017474939	-0.744577178	0.882996676	2.204871427	0.507020526	0.761824848
ENSG00000074800	ENO1	4.578889246	-0.364588002	0.937021198	5.717590156	0.001368913	1	3.009776166	-0.976578678	0.709953018	7.586678965	0.505965642	0.74590468
ENSG00000125454	SLC25A19	0.893959184	-0.414544855	0.946793951	1.111635332	-0.143826816	1	1.096679575	-0.078858284	1	1.530144175	0.505711871	0.701549274
ENSG00000130731	METTL26	1.04244732	0.008600259	1	0.999680816	-0.141375254	1	0.499598473	-1.094760763	0.643901095	1.374613825	0.505197906	0.701549274
ENSG00000101557	USP14	1.266694709	-0.280007112	1	1.474270613	-0.074420512	1	0.956548296	-0.686209796	0.926544223	1.992160802	0.504911799	0.692904767
ENSG00000134001	EIF2S1	0.751531789	-0.148730049	1	0.798892825	-0.117207211	1	0.499598473	-0.750227573	0.886626233	1.090999658	0.504865506	0.712412875
ENSG00000169045	HNRNPH1	1.04547769	-0.732596852	0.68904308	1.510169072	-0.325511588	1	2.820903573	0.841044989	0.530031581	2.184286527	0.503549778	0.772699125
ENSG00000070770	CSNK2A2	0.709106607	-0.304327246	1	0.840875768	-0.066398259	1	0.554432452	-0.652453108	0.961054446	1.132169457	0.503097332	0.72246772
ENSG00000100603	SNW1	0.921232515	0.140855701	1	0.801935067	-0.206733188	1	0.414301173	-1.06817354	0.650237092	1.120733402	0.502911551	0.721388522
ENSG00000198876	DCAF12	0.469707368	-0.806283758	0.653569675	0.787332304	0.044257663	1	0.645822416	-0.281937661	1	1.029244961	0.50035056	0.732775369
ENSG00000104320	NBN	0.600013283	-0.466705447	0.902369249	0.805585758	0.021649895	1	0.475227816	-0.783490104	0.853498472	1.058978704	0.500216684	0.730332486
ENSG00000087365	SF3B2	1.021234729	-0.579868755	0.793401773	1.448715777	-0.035415818	1	1.224625525	-0.272691083	1	1.932693315	0.499754481	0.70579597
ENSG00000143727	ACP1	1.363666553	0.180108902	1	1.160919657	-0.199754482	1	0.517876466	-1.287498172	0.534097013	1.617058194	0.499570262	0.711267428
ENSG00000167699	GLOD4	0.872746594	0.018465648	1	0.825664557	-0.171365707	1	0.487413144	-0.857860132	0.798474362	1.13903109	0.496672537	0.733440147
ENSG00000110801	PSMD9	1.057599171	0.263058418	0.936875226	0.84817715	-0.239974621	1	0.383837851	-1.27691628	0.536242464	1.191636943	0.495518487	0.733409445
ENSG00000136950	ARPC5L	1.29093767	0.330570461	0.855587075	0.983861156	-0.278987273	1	0.456949823	-1.258189577	0.547380079	1.397485935	0.495213252	0.727850725
ENSG00000172301	COPRS	1.675794675	0.259137142	0.934987696	1.351972473	-0.224015011	1	0.554432452	-1.423041925	0.534097013	1.891523516	0.49515405	0.722972885
ENSG00000111832	RWDD1	2.215200555	0.349214602	0.826072848	1.675667052	-0.264352798	1	0.658007745	-1.506181897	0.49568597	2.36955062	0.493818767	0.787888067
ENSG00000125977	EIF2S2	2.84854791	0.047296458	1	2.672914074	-0.129995981	1	1.169791546	-1.297178866	0.534097013	3.643527161	0.493409349	0.781901066
ENSG00000124767	GLO1	2.612179041	-0.173504453	1	2.812857219	-0.11701799	1	1.888725934	-0.655787847	0.965730195	3.819642409	0.49264742	0.815561669
ENSG00000080824	HSP90AA1	12.54573228	-0.276946245	1	14.67030076	-0.041923873	1	8.456618053	-0.859051383	0.681678524	19.54193099	0.492600231	0.77397921
ENSG00000092199	HNRNPC	3.006127156	-0.276123514	1	3.468764657	-0.093873611	1	2.516270357	-0.531221378	1	4.675059332	0.489853425	0.783755369
ENSG00000213465	ARL2	1.084872502	0.34711456	0.838882531	0.810453345	-0.316335136	1	0.456949823	-0.985669102	0.715000943	1.159615989	0.48940834	0.750063739
ENSG00000139726	DENR	0.866685853	-0.271748694	1	1.006373749	-0.067177393	1	0.658007745	-0.667787941	0.944512105	1.344880082	0.488412836	0.744335399
ENSG00000133706	LARS	0.727288828	-0.433885164	0.926206891	0.943703558	-0.029404081	1	0.676285738	-0.515325237	1	1.248817219	0.488330458	0.747985638
ENSG00000041357	PSMA4	2.303081289	0.288055002	0.902369249	1.804049677	-0.267435981	1	0.913899646	-1.133709429	0.634608171	2.545665869	0.488173943	0.799017948
ENSG00000132522	GPS2	0.796987341	-0.334671233	1	0.935793728	-0.173482277	1	0.96264096	-0.025752309	1	1.285412595	0.487346454	0.751524561
ENSG00000125743	SNRPD2	2.184896854	0.245633691	0.949729543	1.789446914	-0.197030565	1	0.664100409	-1.562149526	0.471265292	2.472475116	0.485364104	0.805774367
ENSG00000117862	TXNDC12	1.281846559	-0.025376181	1	1.232108127	-0.20719189	1	0.950455631	-0.478600412	1	1.706259424	0.484890057	0.745828147
ENSG00000196141	SPATS2L	0.963657697	-0.348544356	1	1.186474492	-0.023173546	1	0.737212381	-0.728849248	0.893181462	1.56445234	0.484158556	0.753253855
ENSG00000162441	LZIC	0.857594743	-0.187854902	1	0.941269764	-0.08519289	1	0.584895773	-0.7496658	0.883637593	1.260253274	0.483376882	0.764804883
ENSG00000119705	SLIRP	2.057621309	0.261901056	0.929076463	1.66471498	-0.206915191	1	0.639729752	-1.5141838	0.491788186	2.30093429	0.481071737	0.82009164
ENSG00000111666	CHPT1	1.021234729	0.28063959	0.909497624	0.789766098	-0.331985102	1	0.578803109	-0.603296159	0.994178989	1.129882246	0.480887987	0.772699125
ENSG00000136280	CCM2	0.696985127	-0.295740839	1	0.803760412	-0.152411512	1	0.755490374	-0.153100672	1	1.093286869	0.480068693	0.777439476
ENSG00000088205	DDX18	1.181844346	-0.140299595	1	1.238192611	-0.148023991	1	0.932177638	-0.490999724	1	1.681100102	0.47795918	0.768308701
ENSG00000166164	BRD7	1.024265099	-0.419295122	0.937021198	1.317899359	-0.022664069	1	0.926084974	-0.545774169	1	1.731418745	0.477464807	0.765562781
ENSG00000188820	CALHM6	1.157601385	0.282907853	0.904418334	0.919365619	-0.232350832	1	0.402115844	-1.325275018	0.534097013	1.276263751	0.477059815	0.781039166
ENSG00000106554	CHCHD3	0.918202145	0.041663923	1	0.872515088	-0.101748111	1	0.35337453	-1.384045841	0.534097013	1.168764833	0.476421647	0.777172524
ENSG00000143013	LMO4	1.312150261	-0.1846984	1	1.417684906	-0.133849184	1	1.09058691	-0.453949732	1	1.914395627	0.474727888	0.772088403
ENSG00000066044	ELAVL1	0.487889589	-0.797103717	0.660360016	0.810453345	0.032285222	1	0.725027052	-0.155467687	1	1.047542649	0.473812902	0.783755369
ENSG00000178718	RPP25	0.77274438	-0.097131583	1	0.799501273	-0.099949897	1	0.463042487	-0.857064669	0.798634168	1.068127548	0.47260938	0.783755369
ENSG00000005022	SLC25A5	8.597160021	0.449859187	0.764057297	6.054062153	-0.308163891	1	2.437065721	-1.497397943	0.492202439	8.570179705	0.471960347	0.82992547
ENSG00000115738	ID2	2.697029404	-0.56259807	0.812557872	3.838701319	0.027423686	1	2.723420944	-0.518407261	1	4.967822343	0.471787582	0.835029537
ENSG00000172500	FIBP	1.012143619	0.233048409	0.962253526	0.836008181	-0.197660406	1	0.35337453	-1.35880855	0.534097013	1.145892723	0.471450511	0.787888067
ENSG00000111669	TPI1	4.712225531	0.064533353	1	4.294429213	-0.198718251	1	2.820903573	-0.723304488	0.893181462	5.887281175	0.469350156	0.833132421
ENSG00000184752	NDUFA12	1.800039849	0.584686367	0.625789196	1.156052069	-0.362914014	0.997645792	0.402115844	-1.718376727	0.409668284	1.658227992	0.468327482	0.781901066
ENSG00000148110	MFSD14B	0.490919959	-0.882514703	0.582496488	0.865213707	0.05049514	1	0.798139024	-0.102641878	1	1.109297346	0.466971947	0.804026115
ENSG00000173141	MRPL57	2.490964236	0.189763981	1	2.115575287	-0.184630005	1	0.956548296	-1.268968818	0.534097013	2.884173101	0.466632231	0.853159072
ENSG00000167315	ACAA2	0.915171775	0.073362435	1	0.842092665	-0.151259352	1	0.43867183	-1.034553527	0.684837948	1.136743879	0.466455446	0.802507922
ENSG00000141867	BRD4	0.981839918	-0.839110474	0.605884211	1.689661367	0.078053775	1	1.383034797	-0.279584537	1	2.149978362	0.464171039	0.867013525
ENSG00000165264	NDUFB6	1.000022139	0.365733756	0.818900745	0.759343675	-0.220437836	1	0.231521244	-1.837031805	0.382860576	1.042968227	0.463939673	0.81029301
ENSG00000013306	SLC25A39	0.830321412	-0.301099739	1	0.992987883	-0.023487126	1	0.60926643	-0.745455986	0.887065337	1.294561439	0.463373305	0.801235263
ENSG00000120675	DNAJC15	1.003052509	0.532889405	0.68904308	0.669901752	-0.333056605	1	0.243706572	-1.625817981	0.458686049	0.949192575	0.462891284	0.815561669
ENSG00000055070	SZRD1	0.824260672	-0.578425097	0.79751432	1.190125183	0.036197968	1	0.859065667	-0.482217794	1	1.527856964	0.462184338	0.801235263
ENSG00000159086	PAXBP1	0.390917745	-1.09174593	0.395454493	0.742915567	-0.185768538	1	1.322108154	0.829208458	0.534097013	1.008660061	0.460185997	0.829788279
ENSG00000111237	VPS29	3.075825668	0.204675695	1	2.574953872	-0.20434428	1	1.291644832	-1.125044425	0.639278369	3.515443343	0.459147833	0.871327141
ENSG00000170315	UBB	6.781968321	0.3547948	0.863601269	5.13591343	-0.246289201	1	2.047135206	-1.485513806	0.496175579	7.094928595	0.459128419	0.865843623
ENSG00000186660	ZFP91	1.384879143	-0.313525458	1	1.660455841	-0.038871103	1	1.121050232	-0.613911098	0.984486964	2.16827605	0.458296646	0.880182393
ENSG00000204103	MAFB	1.909133174	-0.664233702	0.700629071	2.917510354	0.053519559	1	2.199451814	-0.416000918	1	3.723579546	0.458164241	0.875015904
ENSG00000135316	SYNCRIP	1.096993982	-0.861443026	0.588733088	1.9525111	0.160727309	1	1.242903518	-0.629871812	0.967105964	2.426730896	0.456918283	0.881927552
ENSG00000118418	HMGN3	3.236435285	0.518672572	0.68904308	2.167293406	-0.346859695	1	0.944362967	-1.391183159	0.534097013	3.076298827	0.456851294	0.880034278
ENSG00000113328	CCNG1	0.77274438	-0.166115172	1	0.843309562	-0.056950249	1	0.48132048	-0.862939976	0.798474362	1.104722924	0.456825137	0.826317996
ENSG00000163170	BOLA3	1.330332481	0.233150135	0.962253526	1.112852229	-0.148535501	1	0.347281865	-1.786380412	0.392127822	1.493548798	0.456504725	0.815561669
ENSG00000177565	TBL1XR1	0.836382152	-0.754121756	0.681985465	1.34527954	0.022095055	1	1.236810854	-0.122308911	1	1.726844323	0.45530903	0.815561669
ENSG00000100567	PSMA3	1.854586511	0.443302075	0.732975774	1.30573039	-0.32523234	1	0.664100409	-1.148733032	0.626635062	1.836630452	0.452215664	0.821758222
ENSG00000196262	PPIA	14.85487431	0.038635944	1	14.0241285	-0.124130296	1	7.195436542	-1.064717424	0.553260894	18.65906753	0.450803255	0.87896249
ENSG00000132507	EIF5A	1.848525771	-0.1015093	1	1.908702811	-0.110757455	1	1.248996182	-0.689781562	0.924240906	2.527368181	0.449396712	0.881927552
ENSG00000103342	GSPT1	1.527306539	-0.241519589	1	1.78701312	0.0418775	1	0.725027052	-1.339773999	0.534097013	2.273487757	0.447479276	0.881927552
ENSG00000095380	NANS	1.03638658	0.165572348	1	0.882250263	-0.233285564	1	0.590988437	-0.69682019	0.923398424	1.205360209	0.447216882	0.846568926
ENSG00000110200	ANAPC15	1.024265099	0.278801417	0.910903737	0.820796969	-0.209535241	1	0.359467194	-1.311530035	0.534097013	1.113871768	0.447066726	0.849441556
ENSG00000182180	MRPS16	1.245482118	-0.068765658	1	1.281392452	-0.050400475	1	0.584895773	-1.196599772	0.58752223	1.667376836	0.446702509	0.835210326
ENSG00000108826	MRPL27	1.318211001	0.143108662	1	1.161528105	-0.154205797	1	0.554432452	-1.169824252	0.610621868	1.550729074	0.443962628	0.849798846
ENSG00000159199	ATP5MC1	2.963701974	0.344697198	0.883049185	2.288983097	-0.1978761	1	0.718934388	-1.80926657	0.371838516	3.087734882	0.440361524	0.881927552
ENSG00000116350	SRSF4	1.154571014	-0.351038978	1	1.383003344	-0.133295154	1	1.407405454	-0.028527452	1	1.83205603	0.439596123	0.85791861
ENSG00000115816	CEBPZ	0.660620685	-0.28378643	1	0.780030923	-0.034536449	1	0.52396913	-0.611261851	0.994103329	1.00637285	0.439541714	0.876689361
ENSG00000166002	SMCO4	1.618217642	0.653995996	0.555640532	0.99420478	-0.380880329	0.976200943	0.335096537	-1.768245565	0.394400849	1.411209202	0.439515237	0.86387142
ENSG00000106588	PSMA2	2.500055346	0.469051247	0.691515044	1.757807594	-0.276814803	1	0.60926643	-1.694392313	0.421106222	2.422156474	0.439374489	0.881927552
ENSG00000141759	TXNL4A	1.851556141	0.316752657	0.864390799	1.449932674	-0.208755506	1	0.56661778	-1.488424081	0.497411667	1.960139847	0.439370082	0.854077496
ENSG00000104131	EIF3J	0.824260672	-0.475196373	0.886984459	1.111026883	0.020748479	1	0.792046359	-0.505996793	1	1.413496413	0.438607979	0.867013525
ENSG00000166501	PRKCB	0.618195504	-0.824903238	0.62666764	1.063567904	0.108079235	1	0.828602345	-0.339650551	1	1.324295183	0.438305594	0.870844921
ENSG00000146731	CCT6A	1.854586511	-0.075227302	1	1.904443672	-0.07052364	1	1.017474939	-0.976214633	0.712651875	2.47933675	0.437519716	0.881927552
ENSG00000204469	PRRC2A	0.51213255	-0.916994099	0.555525118	0.921190965	0.044184105	1	0.938270303	0.045813364	1	1.164190411	0.437425667	0.87813197
ENSG00000179091	CYC1	1.103054722	0.327249582	0.857680711	0.848785598	-0.252776023	1	0.432579166	-1.108264619	0.643901095	1.159615989	0.437261892	0.874633574
ENSG00000163605	PPP4R2	0.696985127	-0.588583799	0.790435751	1.020976512	0.066504742	1	0.712841724	-0.519273222	1	1.283125384	0.437001143	0.873968504
ENSG00000100138	SNU13	2.08792501	0.194970627	0.999806731	1.781537084	-0.15664199	1	0.755490374	-1.350402112	0.534097013	2.371837831	0.436990166	0.881927552
ENSG00000080503	SMARCA2	0.796987341	-0.57690697	0.801352869	1.136581719	-0.010038896	1	1.017474939	-0.173931749	1	1.454666211	0.435352093	0.873968504
ENSG00000147669	POLR2K	1.690946525	0.36554572	0.818900745	1.272874173	-0.248868139	1	0.560525116	-1.328018157	0.534097013	1.735993167	0.435309983	0.868278926
ENSG00000157500	APPL1	1.236391008	0.077513152	1	1.122587404	-0.188936779	1	0.767675702	-0.650730898	0.956094233	1.504984853	0.434382078	0.873760852
ENSG00000084207	GSTP1	5.791037293	0.460227956	0.754537793	4.083297599	-0.283014766	1	1.584092719	-1.53951541	0.481526036	5.621964696	0.434018025	0.881927552
ENSG00000125107	CNOT1	0.924262886	-0.701308143	0.68904308	1.449932674	0.058348564	1	1.188069539	-0.284267955	1	1.822907186	0.433382768	0.871327141
ENSG00000121749	TBC1D15	0.733349568	-0.317706972	1	0.874340434	-0.077090178	1	0.731119716	-0.3008834	1	1.136743879	0.433214022	0.881927552
ENSG00000131368	MRPS25	0.960627327	0.198769212	1	0.811670242	-0.189338011	1	0.426486501	-1.036478143	0.679166234	1.086425236	0.431941617	0.881927552
ENSG00000198604	BAZ1A	1.284876929	-0.300287411	1	1.505909932	-0.095696475	1	1.309922825	-0.253250389	1	1.96700148	0.431846261	0.875015904
ENSG00000137776	SLTM	1.442456176	-0.455120179	0.902369249	1.892274703	-0.03176629	1	1.608463376	-0.264477106	1	2.429018107	0.429901755	0.881927552
ENSG00000152818	UTRN	0.554557731	-0.882080109	0.584413205	0.965607702	0.005285734	1	1.078401582	0.172310198	1	1.225945109	0.427993597	0.881927552
ENSG00000163939	PBRM1	1.060629541	-0.697775539	0.68904308	1.668365671	0.080212087	1	1.285552168	-0.370205942	1	2.07907482	0.426718045	0.881927552
ENSG00000086061	DNAJA1	2.390962022	-0.050939634	1	2.418582619	-0.070487238	1	1.273366839	-0.999752663	0.694613719	3.12890468	0.42570922	0.881927552
ENSG00000149547	EI24	1.157601385	-0.320843499	1	1.407341282	-0.003419224	1	0.913899646	-0.657258423	0.951497989	1.78859902	0.425141832	0.881927552
ENSG00000169062	UPF3A	0.748501419	-0.285512263	1	0.836616629	-0.242667371	1	1.096679575	0.319738068	0.929208187	1.132169457	0.42500591	0.881927552
ENSG00000150540	HNMT	1.739432447	-0.188470884	1	1.936082992	-0.026494898	1	1.102772239	-0.864319528	0.797448768	2.474762327	0.424563413	0.881927552
ENSG00000153187	HNRNPU	3.621292289	-0.749679897	0.620215222	5.71576481	-0.032049109	1	6.397297519	0.154591173	1	7.319075275	0.424496805	0.881927552
ENSG00000131508	UBE2D2	1.781857629	0.155160819	1	1.567363227	-0.132026059	1	0.682378402	-1.300481619	0.534097013	2.058489921	0.42421662	0.881927552
ENSG00000101856	PGRMC1	0.796987341	-0.292550488	1	0.933359934	-0.084909186	1	0.792046359	-0.282453438	1	1.209934631	0.423952495	0.881927552
ENSG00000128989	ARPP19	1.215178417	-0.424567164	0.932420862	1.574664608	-0.006086848	1	1.200254868	-0.418517023	1	2.001309646	0.423797037	0.881927552
ENSG00000171204	TMEM126B	1.106085093	0.109430923	1	1.001506161	-0.1288876	1	0.493505809	-1.1105755	0.643901095	1.312859128	0.423054831	0.881927552
ENSG00000160131	VMA21	1.412152474	-0.124370425	1	1.515645108	-0.016447137	1	0.718934388	-1.129345998	0.639278369	1.930406104	0.422961025	0.881927552
ENSG00000137752	CASP1	0.793956971	-0.135315747	1	0.827489902	-0.159837996	1	0.737212381	-0.237744054	1	1.093286869	0.422690802	0.881927552
ENSG00000167397	VKORC1	1.639430233	0.316586603	0.868546833	1.254620719	-0.29203296	1	0.840787674	-0.725206872	0.893181462	1.71998269	0.42248648	0.881927552
ENSG00000101126	ADNP	0.554557731	-0.630660763	0.748228335	0.820188521	-0.006033156	1	0.785953695	-0.065629289	1	1.040681016	0.422046938	0.881927552
ENSG00000168958	MFF	0.77880512	-0.184197102	1	0.861563016	-0.047088772	1	0.542247123	-0.714578309	0.908401095	1.104722924	0.422039759	0.881927552
ENSG00000213064	SFT2D2	1.484881357	-0.629774295	0.737731056	2.215969282	0.044219285	1	1.815613962	-0.292133232	1	2.776674183	0.420317268	0.881927552
ENSG00000140391	TSPAN3	0.651529575	-0.919420837	0.544045821	1.161528105	0.006470172	1	1.340386147	0.222174686	1	1.468389477	0.420296001	0.881927552
ENSG00000125871	MGME1	0.824260672	-0.248783086	1	0.951613388	-0.034934831	1	0.639729752	-0.613153856	0.987527835	1.214509054	0.418948231	0.881927552
ENSG00000163319	MRPS18C	1.627308753	0.629294421	0.584413205	1.019151166	-0.362967425	0.998494123	0.377745187	-1.623474041	0.449333557	1.422645257	0.418430804	0.881927552
ENSG00000132199	ENOSF1	1.154571014	-0.359740422	0.993211664	1.365358339	-0.200959613	1	1.736409327	0.287626348	0.948498259	1.820619975	0.418130071	0.881927552
ENSG00000134318	ROCK2	0.551527361	-0.819270728	0.629693759	0.945528903	0.106233935	1	0.773768367	-0.264763157	1	1.164190411	0.417160574	0.881927552
ENSG00000163320	CGGBP1	0.760622899	-0.436490022	0.921815528	0.987511847	-0.032992621	1	0.852973002	-0.235838624	1	1.257966063	0.416337666	0.881927552
ENSG00000086758	HUWE1	0.757592529	-0.729066656	0.68904308	1.226023642	0.111410723	1	0.901714317	-0.426673333	1	1.507272065	0.416105535	0.881927552
ENSG00000110917	MLEC	2.212170185	-0.244733384	1	2.51654282	-0.075255342	1	1.96793057	-0.409238407	1	3.24097802	0.415116275	0.886169133
ENSG00000168724	DNAJC21	1.369727293	0.016864289	1	1.308164184	-0.135970764	1	0.846880338	-0.712713899	0.90111718	1.710833846	0.414802334	0.881927552
ENSG00000128626	MRPS12	1.060629541	0.498341603	0.68904308	0.737439531	-0.260881981	1	0.225428579	-1.848756188	0.373629473	0.997224006	0.414626561	0.881927552
ENSG00000123144	TRIR	3.36977157	0.03323598	1	3.216866995	-0.096347468	1	1.663297355	-1.038336019	0.658267568	4.160436852	0.412596228	0.889076933
ENSG00000113141	IK	1.04547769	-0.063888103	1	1.031320136	-0.199349291	1	0.968733624	-0.176015064	1	1.370039403	0.412524163	0.881927552
ENSG00000121892	PDS5A	0.815169561	-0.712489461	0.68904308	1.287476936	0.055383129	1	1.127142896	-0.18398448	1	1.601047716	0.412150021	0.881927552
ENSG00000171421	MRPL36	1.351545072	0.631369175	0.584413205	0.852436289	-0.335580545	1	0.255891901	-1.911149439	0.343849433	1.175626466	0.411251384	0.881927552
ENSG00000245910	SNHG6	2.303081289	0.301077041	0.884609324	1.839339687	-0.1693922	1	0.658007745	-1.605121907	0.449333557	2.422156474	0.410545836	0.899337839
ENSG00000198791	CNOT7	0.800017711	-0.255182608	1	0.91510648	-0.086564757	1	0.767675702	-0.300283193	1	1.177913677	0.410238404	0.881927552
ENSG00000037241	RPL26L1	1.012143619	0.487752113	0.68904308	0.701541072	-0.293776206	1	0.304633215	-1.354770885	0.534097013	0.953766997	0.407512625	0.881927552
ENSG00000147548	NSD3	0.848503633	-0.555926506	0.818900745	1.173697075	-0.076787665	1	1.309922825	0.137437249	1	1.504984853	0.407358904	0.881927552
ENSG00000175166	PSMD2	1.218208787	-0.167923269	1	1.349538679	0.002327915	1	0.682378402	-1.026545991	0.678124555	1.694823368	0.405998913	0.881927552
ENSG00000099817	POLR2E	0.875776964	-0.060502722	1	0.89137699	-0.07586296	1	0.530061794	-0.810461126	0.837273309	1.141318301	0.40572022	0.881927552
ENSG00000174021	GNG5	7.200159397	0.340251734	0.884404099	5.621455299	-0.165932335	1	1.669390019	-1.885731028	0.339796584	7.378542762	0.405510049	0.901239609
ENSG00000176101	SSNA1	1.445486546	0.170916066	1	1.250970029	-0.158932943	1	0.658007745	-1.029660623	0.673747336	1.637643093	0.405407839	0.881927552
ENSG00000157916	RER1	1.897011693	0.266822277	0.921706873	1.494349412	-0.292465077	1	1.169791546	-0.494087199	1	2.028756178	0.404129956	0.881927552
ENSG00000149231	CCDC82	0.606074023	-0.698984612	0.68904308	0.922407862	-0.062311553	1	1.114957568	0.268466213	0.974812057	1.175626466	0.4036382	0.881927552
ENSG00000054118	THRAP3	1.600035422	-0.077312591	1	1.630641866	-0.105264705	1	1.139328225	-0.588259348	1	2.101946931	0.402862589	0.922622314
ENSG00000266976	AC079466.1	1.015173989	-1.522117981	0.112179279	2.714897018	0.063665439	1	3.771359204	0.531634963	0.732590254	3.353051361	0.402368062	0.967076595
ENSG00000102879	CORO1A	3.966754483	0.011354939	1	3.790633891	-0.142015662	1	2.625938315	-0.620056211	0.977596408	4.933514178	0.401927418	0.912904274
ENSG00000136522	MRPL47	1.078811762	0.348123621	0.839102038	0.825056108	-0.231122461	1	0.402115844	-1.164221851	0.624306604	1.097861291	0.40003557	0.881927552
ENSG00000005075	POLR2J	2.448539054	0.134686716	1	2.197715829	-0.100426088	1	0.926084974	-1.339799507	0.534097013	2.824705614	0.399531105	0.924248243
ENSG00000165025	SYK	1.224269527	-0.828779735	0.612279417	2.083935967	0.062477242	1	2.022764549	-0.026329483	1	2.568537979	0.398358352	0.927689341
ENSG00000102898	NUTF2	1.009113249	-0.015654248	1	1.010632888	-0.03143261	1	0.43867183	-1.259208999	0.547755374	1.27397654	0.39779192	0.881927552
ENSG00000178177	LCORL	0.545466621	-0.918903167	0.557242551	0.950396491	-0.085160172	1	1.389127461	0.556566305	0.704536789	1.214509054	0.397563656	0.883450165
ENSG00000141905	NFIC	0.506071809	-0.881452987	0.584413205	0.8877263	0.034795883	1	0.968733624	0.148647999	1	1.100148502	0.397366252	0.882512768
ENSG00000065548	ZC3H15	1.781857629	-0.084981224	1	1.858810038	-0.032479349	1	0.96264096	-1.007635863	0.689791801	2.344391299	0.39726548	0.930508263
ENSG00000150316	CWC15	1.436395435	0.164338946	1	1.25036158	-0.151857122	1	0.664100409	-1.012484536	0.689004594	1.626207038	0.396951077	0.881927552
ENSG00000176731	RBIS	1.254573228	0.456555714	0.719676844	0.902329063	-0.224517518	1	0.274169894	-1.849446353	0.371345654	1.196211365	0.396346097	0.881927552
ENSG00000116030	SUMO1	2.142471672	0.394747835	0.79049612	1.594134959	-0.228544138	1	0.658007745	-1.417701759	0.534097013	2.115670197	0.395347343	0.936509644
ENSG00000169139	UBE2V2	0.851534003	-0.076040813	1	0.87190664	-0.089472302	1	0.584895773	-0.636306856	0.96641679	1.113871768	0.395159788	0.881927552
ENSG00000144635	DYNC1LI1	0.900019925	0.011465833	1	0.870081294	-0.105775175	1	0.530061794	-0.785931492	0.854889145	1.116158979	0.394930103	0.883931833
ENSG00000139233	LLPH	0.824260672	0.02227033	1	0.803151964	-0.051243379	1	0.359467194	-1.216960614	0.580344194	1.015521694	0.394656836	0.885730337
ENSG00000168028	RPSA	11.479042	0.70145488	0.523760496	6.801845307	-0.409545887	0.919602893	2.881830216	-1.466049823	0.501464509	9.507936225	0.394188756	0.928292776
ENSG00000106245	BUD31	1.515185058	0.037147508	1	1.456625607	-0.063594222	1	0.670193073	-1.191683912	0.588903537	1.848066507	0.393839898	0.881927552
ENSG00000155096	AZIN1	0.954566587	-0.67275273	0.692184938	1.495566309	0.128829199	1	1.023567603	-0.53042787	1	1.80918392	0.39376837	0.881927552
ENSG00000182196	ARL6IP4	3.054613078	0.180303194	1	2.62728044	-0.158005456	1	1.40131279	-1.015427927	0.679303694	3.414806058	0.391867189	0.936509644
ENSG00000177479	ARIH2	0.648499205	-0.437040885	0.925031233	0.847568701	-0.010355063	1	0.718934388	-0.25291502	1	1.058978704	0.391757527	0.892090601
ENSG00000122545	SEPTIN7	4.748589973	0.048578358	1	4.458710297	-0.123365509	1	2.729513608	-0.798554627	0.835842037	5.740899669	0.391215036	0.93351141
ENSG00000103035	PSMD7	1.506093948	0.110919192	1	1.360490751	-0.132264915	1	0.761583038	-0.927892368	0.745735001	1.754290855	0.390660877	0.88319492
ENSG00000146457	WTAP	0.860625113	-0.001641925	1	0.826881454	-0.15922378	1	0.65191508	-0.421810494	1	1.07270197	0.389546859	0.896405254
ENSG00000103275	UBE2I	1.609126532	0.102152575	1	1.454800262	-0.148372908	1	0.901714317	-0.783587608	0.851516585	1.882374672	0.389001012	0.885160501
ENSG00000101367	MAPRE1	1.278816189	-0.381133797	0.965418385	1.653762908	0.096259698	1	0.852973002	-0.965049378	0.719634036	2.01045849	0.388433116	0.884442673
ENSG00000121851	POLR3GL	1.018204359	0.130411207	1	0.92301631	-0.0773377	1	0.359467194	-1.432964707	0.534097013	1.171052044	0.388187139	0.896465605
ENSG00000133639	BTG1	1.04244732	0.482049321	0.690087923	0.717360731	-0.330136134	1	0.426486501	-0.911132234	0.777333111	0.974351896	0.386649627	0.906176965
ENSG00000060749	QSER1	0.539405881	-0.898439262	0.572231335	0.963173908	0.06409701	1	1.00528961	0.090499911	1	1.177913677	0.38607968	0.901188164
ENSG00000154001	PPP2R5E	0.827291042	-0.694153566	0.68904308	1.320941601	0.149719138	1	0.87734366	-0.566881668	1	1.582750028	0.385525574	0.896405254
ENSG00000143870	PDIA6	2.833396059	0.169499007	1	2.444137454	-0.17122655	1	1.462239433	-0.84945377	0.798474362	3.176936112	0.385509939	0.945069988
ENSG00000120694	HSPH1	1.900042063	-0.39341408	0.961047951	2.468475392	0.086324423	1	1.376942133	-0.855338264	0.798474362	3.003108074	0.384941734	0.944125136
ENSG00000257103	LSM14A	0.700015497	-0.494659452	0.863601269	0.954047181	0.01388614	1	0.810324352	-0.242951292	1	1.180200888	0.384387829	0.902979096
ENSG00000117713	ARID1A	0.890928814	-0.628283134	0.745918189	1.314248668	-0.003356777	1	1.334293482	0.019926825	1	1.633068671	0.384008963	0.898847364
ENSG00000277791	PSMB3	2.200048705	0.351588835	0.821889627	1.671407913	-0.243984101	1	0.913899646	-1.010209883	0.687690274	2.214020271	0.383978897	0.948913167
ENSG00000163875	MEAF6	0.912141405	0.089415955	1	0.829315248	-0.160004862	1	0.56661778	-0.636376554	0.965730195	1.07270197	0.383790873	0.909895055
ENSG00000127616	SMARCA4	0.648499205	-0.640420486	0.736518402	0.966216151	0.00137693	1	0.980918953	0.023973563	1	1.198498576	0.38358768	0.903637532
ENSG00000126653	NSRP1	0.721228088	-0.381807041	0.970045185	0.904154408	-0.037112679	1	0.798139024	-0.203570786	1	1.132169457	0.383208597	0.906822371
ENSG00000100804	PSMB5	1.924285024	0.40109389	0.785130788	1.421335597	-0.242092734	1	0.664100409	-1.239765194	0.5552832	1.880087461	0.382558935	0.896465605
ENSG00000075790	BCAP29	1.04547769	0.007824596	1	0.996030125	-0.167549089	1	0.810324352	-0.380114998	1	1.289987017	0.381976427	0.908394187
ENSG00000151465	CDC123	1.157601385	0.210461573	0.983848569	0.969258393	-0.195724427	1	0.603173766	-0.792116076	0.850956932	1.264827696	0.381839826	0.906221564
ENSG00000114850	SSR3	2.915216052	0.324790473	0.902369249	2.226921355	-0.279358637	1	1.553629397	-0.66397687	0.940764008	2.975661542	0.381432972	0.949573166
ENSG00000163041	H3F3A	13.57302775	0.299696453	0.927610789	10.84255151	-0.168494701	1	4.45983027	-1.409737576	0.527089567	14.05033732	0.380603708	0.944125136
ENSG00000149269	PAK1	2.112167971	0.565179468	0.653878408	1.357448509	-0.397662366	0.966910694	0.907806981	-0.775092364	0.861107003	1.875513039	0.380454177	0.905801681
ENSG00000164252	AGGF1	0.884868074	-0.165020844	1	0.969258393	-0.03829037	1	0.639729752	-0.642105229	0.962987019	1.212221842	0.380283826	0.91233094
ENSG00000103018	CYB5B	0.796987341	-0.313440555	1	0.943703558	-0.092276559	1	0.91999231	-0.074752646	1	1.196211365	0.379368677	0.91462105
ENSG00000100941	PNN	1.478820617	-0.727022052	0.68904308	2.206234107	-0.195082864	1	3.704339897	0.727433884	0.541971643	2.875024257	0.378421668	0.956423226
ENSG00000119707	RBM25	1.439425805	-0.765894944	0.675331766	2.215969282	-0.17084901	1	3.625135261	0.696303986	0.570623499	2.868162624	0.378034964	0.954798948
ENSG00000129128	SPCS3	2.681877553	-0.329649948	1	3.273452702	-0.004402635	1	2.443158386	-0.453369589	1	4.055225145	0.376961564	0.953001189
ENSG00000084754	HADHA	2.981884195	-0.047460391	1	3.008777623	-0.071240479	1	1.852169948	-0.768269335	0.857311973	3.789908666	0.376279133	0.954862623
ENSG00000172531	PPP1CA	2.048530199	-0.224484946	1	2.363213809	0.028806067	1	1.303830161	-0.892460781	0.773898209	2.900183578	0.375184617	0.959209101
ENSG00000170759	KIF5B	2.60308793	-0.631351406	0.733937588	3.989596536	0.154230631	1	2.461436379	-0.682643181	0.928748617	4.750537296	0.374835852	0.956423226
ENSG00000184983	NDUFA6	1.878829472	0.225069117	0.962253526	1.592309613	-0.115547598	1	0.615359095	-1.46902422	0.505225632	2.026468967	0.374583198	0.913838979
ENSG00000111011	RSRC2	1.29396804	-0.266793703	1	1.491307169	-0.080602464	1	1.340386147	-0.197417806	1	1.880087461	0.374154862	0.922260783
ENSG00000156261	CCT8	2.090955381	0.160490008	1	1.837514342	-0.122894735	1	0.913899646	-1.102364916	0.643901095	2.342104088	0.373642637	0.967203179
ENSG00000118705	RPN2	1.848525771	-0.204759365	1	2.062031823	-0.056738487	1	1.578000055	-0.433714988	1	2.582261246	0.372801324	0.967410173
ENSG00000165669	FAM204A	0.860625113	-0.128538349	1	0.923624759	-0.031198847	1	0.56661778	-0.747583128	0.881175994	1.148179934	0.372664622	0.93351141
ENSG00000145734	BDP1	0.696985127	-0.905484008	0.559963944	1.238192611	0.029393344	1	1.44396144	0.247004341	0.989417986	1.516420909	0.372590137	0.92849693
ENSG00000113387	SUB1	7.475923078	0.37745332	0.838882531	5.675607212	-0.189180847	1	2.089783856	-1.579473044	0.454094776	7.362532285	0.372476296	0.959209101
ENSG00000120963	ZNF706	2.806122728	0.176403538	1	2.453872629	-0.104605939	1	1.054030925	-1.314157999	0.534097013	3.108319781	0.370797672	0.968948151
ENSG00000129235	TXNDC17	3.706142653	0.237202286	0.999200163	3.134118005	-0.094233623	1	0.993104281	-1.7588434	0.392127822	3.959162282	0.370582834	0.968948151
ENSG00000163166	IWS1	0.739410308	-0.338505812	1	0.916323377	0.024472895	1	0.639729752	-0.533627424	1	1.120733402	0.368591501	0.9397906
ENSG00000127774	EMC6	1.345484332	0.423714388	0.761008046	0.995421677	-0.190393556	1	0.310725879	-1.799687688	0.392127822	1.287699806	0.368552911	0.936509644
ENSG00000093144	ECHDC1	1.090933242	-0.122202835	1	1.156052069	-0.063193584	1	0.810324352	-0.563882362	1	1.445517367	0.367847534	0.936509644
ENSG00000108561	C1QBP	1.972770946	0.509824831	0.68904308	1.361707648	-0.259962084	1	0.505691137	-1.582832056	0.461711316	1.795460653	0.367675036	0.934318946
ENSG00000185627	PSMD13	0.815169561	-0.232243562	1	0.936402176	-0.014665498	1	0.65191508	-0.552906592	1	1.155041567	0.36610501	0.943599577
ENSG00000126756	UXT	2.090955381	0.630319241	0.574775556	1.334935916	-0.293333591	1	0.35337453	-2.086999954	0.291722221	1.774875754	0.365692243	0.936509644
ENSG00000087088	BAX	3.336437498	0.340834706	0.886592581	2.547573692	-0.247155458	1	1.547536733	-0.858153011	0.798474362	3.343902516	0.365256043	0.980102825
ENSG00000108588	CCDC47	1.242451748	-0.163780951	1	1.326417637	-0.130983257	1	1.255088847	-0.138573705	1	1.685674524	0.364805749	0.936509644
ENSG00000089157	RPLP0	11.29418942	0.193199513	1	9.822791899	-0.084903861	1	3.558115953	-1.564351987	0.460342407	12.34179068	0.364698808	0.975168621
ENSG00000031698	SARS	0.866685853	0.100761643	1	0.790374546	-0.123705558	1	0.475227816	-0.810833771	0.840132291	1.001798428	0.364630693	0.944125136
ENSG00000099797	TECR	0.890928814	-0.086272778	1	0.876774227	-0.258580494	1	1.09058691	0.230949135	1	1.152754356	0.364004182	0.943599577
ENSG00000110367	DDX6	1.157601385	-0.650396007	0.717759694	1.742596382	0.024425538	1	1.730316662	-0.005054264	1	2.127106252	0.363769533	0.987367558
ENSG00000144320	LNPK	0.693954757	-0.782275702	0.666667139	1.179781559	0.175317687	1	0.83469501	-0.46188834	1	1.388337091	0.363743997	0.943599577
ENSG00000134802	SLC43A3	0.7909266	-1.177153581	0.287901118	1.698788093	0.088726531	1	2.041042542	0.314521237	0.922398002	2.040192233	0.362865725	0.943599577
ENSG00000183255	PTTG1IP	1.621248012	-0.443262412	0.906073718	2.145389261	0.03326582	1	1.681575348	-0.363284025	1	2.611994989	0.362788632	0.985692285
ENSG00000092964	DPYSL2	2.100046491	-0.422686434	0.93300098	2.770265827	0.074430024	1	1.815613962	-0.619071157	0.978907637	3.339328094	0.362761999	0.985106165
ENSG00000102007	PLP2	1.100024352	0.116012634	1	0.996030125	-0.114005433	1	0.554432452	-0.924906172	0.757407219	1.257966063	0.362234654	0.94713417
ENSG00000205339	IPO7	1.227299897	-0.535518236	0.818900745	1.765108975	0.13622801	1	1.066216253	-0.716241858	0.898819315	2.095085298	0.362070717	0.992990577
ENSG00000170017	ALCAM	1.590944311	-0.308508462	1	1.8934916	-0.054646498	1	1.687668012	-0.201268718	1	2.355827354	0.362025307	0.993636934
ENSG00000147649	MTDH	4.618284058	-0.241022084	1	5.352521081	0.009254125	1	3.442355331	-0.673900873	0.934684889	6.555146793	0.362000628	0.98125045
ENSG00000181163	NPM1	9.542635497	0.621676476	0.620134673	6.080225436	-0.314692284	1	2.108061849	-1.719871148	0.401012349	8.121886345	0.361913369	0.984211968
ENSG00000153922	CHD1	0.763653269	-0.42765568	0.936929398	0.985078053	-0.03655044	1	0.950455631	-0.068821374	1	1.219083476	0.361847276	0.944125136
ENSG00000130706	ADRM1	1.03032584	-0.052787558	1	1.041055311	-0.084305569	1	0.718934388	-0.593255152	0.998331335	1.303710283	0.360860889	0.945069988
ENSG00000090686	USP48	0.815169561	-0.27191687	1	0.93092614	-0.131788252	1	1.00528961	0.065998949	1	1.180200888	0.360700155	0.948913167
ENSG00000102753	KPNA3	0.915171775	-0.556665238	0.818900745	1.325809189	0.107717455	1	0.926084974	-0.506319515	1	1.582750028	0.360665193	0.943599577
ENSG00000115355	CCDC88A	2.936428643	-0.858666806	0.52320059	5.039778574	0.023377176	1	5.873328389	0.239248971	1	6.14573602	0.360626682	0.985106165
ENSG00000136240	KDELR2	0.972748807	0.015169274	1	0.943095109	-0.085495588	1	0.578803109	-0.768245565	0.869888601	1.180200888	0.359232509	0.948443848
ENSG00000111786	SRSF9	3.427348602	0.369115086	0.849974167	2.608418538	-0.199222507	1	1.145420889	-1.319666788	0.534097013	3.364487416	0.357541883	0.995324368
ENSG00000109971	HSPA8	6.821363133	0.106197456	1	6.295007742	-0.05665039	1	2.625938315	-1.343959701	0.534097013	7.817687278	0.356913251	0.993821545
ENSG00000146007	ZMAT2	1.057599171	0.060695739	1	1.005156852	-0.055652241	1	0.48132048	-1.124276094	0.643901095	1.246530008	0.356689173	0.94996591
ENSG00000053371	AKR7A2	1.054568801	1.075060109	0.069176142	0.480674281	-0.604839333	0.388735125	0.1705946	-1.769494976	0.418235015	0.697599362	0.355792278	0.968948151
ENSG00000168439	STIP1	0.715167348	-0.273666052	1	0.84817715	0.008918616	1	0.590988437	-0.541358225	1	1.033819383	0.355473019	0.955354649
ENSG00000151923	TIAL1	0.739410308	-0.534578535	0.826003039	1.016108924	-0.051828485	1	1.139328225	0.155595976	1	1.257966063	0.355354836	0.955147567
ENSG00000186063	AIDA	0.587891803	-0.628151611	0.748264461	0.898069923	0.134169575	1	0.633637088	-0.477395781	1	1.061265915	0.354476878	0.957597892
ENSG00000125870	SNRPB2	1.503063578	0.048406519	1	1.439589051	-0.051808002	1	0.700656395	-1.104155156	0.643901095	1.781737387	0.354195557	0.949573166
ENSG00000086598	TMED2	1.093963612	-0.210441749	1	1.23880106	-0.015103869	1	0.859065667	-0.562132393	1	1.51870812	0.354159132	0.94996591
ENSG00000164163	ABCE1	0.869716223	-0.088651734	1	0.916323377	-0.007795908	1	0.493505809	-0.931415875	0.748345409	1.120733402	0.353897615	0.957597892
ENSG00000118363	SPCS2	2.624300521	0.251704046	0.938418974	2.139304777	-0.200377412	1	1.340386147	-0.79157649	0.847972334	2.753802072	0.353451985	1
ENSG00000075239	ACAT1	0.809108821	-0.200104383	1	0.913281135	-0.005856801	1	0.603173766	-0.627955458	0.973746017	1.116158979	0.353405197	0.957699591
ENSG00000143543	JTB	3.094007889	0.131365004	1	2.801905147	-0.073087788	1	1.224625525	-1.27733875	0.534097013	3.4857096	0.352801647	1
ENSG00000033867	SLC4A7	0.915171775	-0.35472124	1	1.095207224	-0.147546037	1	1.346478811	0.258717786	0.979913029	1.388337091	0.352526441	0.958924182
ENSG00000163527	STT3B	0.875776964	-0.755958284	0.681985465	1.412817318	0.0298728	1	1.535351404	0.137127112	1	1.710833846	0.351999413	0.953807846
ENSG00000143549	TPM3	9.763852516	-0.396788711	0.902369249	12.86320884	0.140616518	1	6.190146932	-1.061404496	0.556392081	15.17335793	0.351469583	1
ENSG00000055332	EIF2AK2	1.124267313	-0.15170862	1	1.192558977	-0.128112067	1	1.13323556	-0.130173666	1	1.502697642	0.350874487	0.959209101
ENSG00000109920	FNBP4	0.581831062	-0.453299532	0.906377234	0.722836768	-0.241648203	1	1.181976875	0.669159747	0.628965788	0.93775652	0.348851752	0.975910219
ENSG00000196976	LAGE3	1.469729507	0.719269001	0.466102883	0.876774227	-0.356935566	1	0.286355222	-1.799915024	0.392127822	1.175626466	0.348515629	0.967410173
ENSG00000247556	OIP5-AS1	1.142449534	-0.487130428	0.868719674	1.553977361	0.03072047	1	1.334293482	-0.224089806	1	1.87780025	0.348393826	0.959209101
ENSG00000163634	THOC7	1.090933242	0.42141887	0.764003615	0.798892825	-0.233782788	1	0.383837851	-1.185546826	0.60958059	1.033819383	0.347978483	0.970174335
ENSG00000060339	CCAR1	0.993961398	-0.528497996	0.826072848	1.369009029	-0.024469615	1	1.437868776	0.063635347	1	1.67652568	0.347710327	0.959209101
ENSG00000077721	UBE2A	1.766705778	-0.007049744	1	1.743204831	-0.065241425	1	1.054030925	-0.789339788	0.849477936	2.156839995	0.3470655	1
ENSG00000139668	WDFY2	0.603043653	-0.621646604	0.761008046	0.866430604	-0.095215834	1	1.163698882	0.419918555	0.831425935	1.079563603	0.346935822	0.976882103
ENSG00000100811	YY1	2.187927224	-0.23983991	1	2.552441279	0.036144584	1	1.52925874	-0.767209518	0.860673067	3.078586038	0.34685793	1
ENSG00000101182	PSMA7	5.915282468	0.341836011	0.883506532	4.643678628	-0.142297934	1	1.578000055	-1.67780308	0.420633558	5.864409064	0.346707449	1
ENSG00000115484	CCT4	1.536397649	0.014685959	1	1.511385969	-0.026550174	1	0.718934388	-1.128966491	0.639806205	1.850353718	0.346072514	0.965388774
ENSG00000001036	FUCA2	1.242451748	-0.140972908	1	1.317899359	-0.1024907	1	1.151513553	-0.248265863	1	1.644504726	0.345260937	0.967410173
ENSG00000136819	C9orf78	1.087902872	-0.05180539	1	1.115894471	-0.022940602	1	0.615359095	-0.905245009	0.769321774	1.36317777	0.344301964	0.971353819
ENSG00000087302	RTRAF	2.097016121	0.434657782	0.740479474	1.527814077	-0.221092066	1	0.65191508	-1.365418129	0.534097013	1.96700148	0.343811413	0.968688029
ENSG00000170035	UBE2E3	1.012143619	0.233048409	0.962253526	0.841484217	-0.173650706	1	0.505691137	-0.832721086	0.819979237	1.068127548	0.342775535	0.980802393
ENSG00000143256	PFDN2	2.309142029	0.272862961	0.90994887	1.894708497	-0.130354763	1	0.792046359	-1.361760583	0.534097013	2.378699464	0.34244084	1
ENSG00000111716	LDHB	7.230463098	0.50550133	0.689513865	5.003271666	-0.257100282	1	2.077598527	-1.429515973	0.518704643	6.504828151	0.342431222	1
ENSG00000025796	SEC63	0.821230302	-0.346736082	1	1.022193409	0.022914608	1	0.773768367	-0.414130251	1	1.232806742	0.342134836	0.977323996
ENSG00000182158	CREB3L2	0.666681426	-0.697621751	0.68904308	1.038621517	0.035176452	1	1.084494246	0.079565048	1	1.248817219	0.342100583	0.983017223
ENSG00000188938	FAM120AOS	0.815169561	-0.101828806	1	0.849394047	-0.083155983	1	0.664100409	-0.404187113	1	1.052117071	0.342012912	0.983017223
ENSG00000197345	MRPL21	1.006082879	0.338457651	0.848858443	0.794633686	-0.133813405	1	0.268077229	-1.658663469	0.44231664	0.997224006	0.34166329	0.984272922
ENSG00000113811	SELENOK	1.56367098	0.197579282	0.998566474	1.356231612	-0.090379988	1	0.56661778	-1.342732581	0.534097013	1.683387313	0.341346957	0.974646783
ENSG00000185811	IKZF1	0.636377725	-0.46996657	0.902369249	0.84817715	-0.014747575	1	0.83469501	-0.028721037	1	1.031532172	0.340643335	0.992174148
ENSG00000186395	KRT10	2.097016121	0.357157346	0.818900745	1.596568753	-0.224685798	1	0.901714317	-0.95376934	0.728380875	2.053915499	0.34053095	0.975168621
ENSG00000130560	UBAC1	1.672764304	-0.020141865	1	1.670191016	-0.050265407	1	0.993104281	-0.808180086	0.832570853	2.049341077	0.33898423	0.976882103
ENSG00000142166	IFNAR1	1.845495401	-0.476032861	0.87983532	2.504373851	0.052923159	1	2.016671884	-0.315719569	1	2.99395923	0.338278315	1
ENSG00000139921	TMX1	0.957596957	-0.092278406	1	0.988120295	-0.0965012	1	0.804231688	-0.350716662	1	1.225945109	0.338267158	0.985692285
ENSG00000197111	PCBP2	3.597049328	-0.334032448	0.962253526	4.439848395	0.030477777	1	3.223019417	-0.483051932	1	5.338350529	0.338248381	1
ENSG00000151461	UPF2	0.718197718	-0.584762183	0.795364839	0.98629495	-0.174777913	1	1.547536733	0.630911314	0.643901095	1.248817219	0.337313252	0.993944276
ENSG00000064666	CNN2	0.742440679	-0.244179447	1	0.845134908	-0.080048806	1	0.798139024	-0.117204172	1	1.042968227	0.336774009	0.993944276
ENSG00000117899	MESD	1.263664339	-0.005464442	1	1.23089123	-0.113039114	1	0.932177638	-0.467997083	1	1.532431386	0.336199473	0.985692285
ENSG00000089248	ERP29	4.312216676	0.568144355	0.683208209	2.783043245	-0.376008722	0.975186708	1.900911263	-0.738691226	0.886482597	3.728153968	0.335110058	1
ENSG00000100387	RBX1	4.1576678	0.332014612	0.90034689	3.278928738	-0.147189584	1	1.279459504	-1.474422366	0.497636027	4.119267053	0.335019723	1
ENSG00000122034	GTF3A	1.648521343	0.108943434	1	1.525380283	-0.044093044	1	0.645822416	-1.307153007	0.534097013	1.864076984	0.334623167	0.98830129
ENSG00000148730	EIF4EBP2	0.803048081	-0.653989576	0.715760904	1.247319338	0.140339204	1	0.932177638	-0.39231141	1	1.454666211	0.332431722	0.993944276
ENSG00000123131	PRDX4	3.166736772	0.871229402	0.306747933	1.641593938	-0.54142187	0.570927898	1.04793826	-0.911615403	0.767011436	2.307795923	0.331967809	1
ENSG00000197989	SNHG12	0.975779178	0.361391627	0.828173468	0.659558128	-0.61790901	0.394027153	1.255088847	0.730558769	0.568428052	0.949192575	0.331902276	1
ENSG00000165494	PCF11	0.463646628	-0.983434795	0.492341724	0.865822155	0.020363522	1	1.145420889	0.442646955	0.803651059	1.038393805	0.331263548	1
ENSG00000254505	CHMP4A	1.345484332	0.164530594	1	1.163961899	-0.174936208	1	0.840787674	-0.563426657	1	1.468389477	0.33026599	1
ENSG00000165934	CPSF2	0.730319198	-0.5855201	0.790480629	1.085472048	0.135905724	1	0.767675702	-0.475532316	1	1.264827696	0.329273085	1
ENSG00000114942	EEF1B2	10.2729547	0.664641321	0.573907975	6.424607263	-0.295166255	1	1.772965312	-2.046231336	0.291722221	8.38034119	0.328827929	1
ENSG00000078177	N4BP2	0.563648842	-0.723436866	0.68904308	0.89137699	0.026498758	1	0.993104281	0.177444186	1	1.065840337	0.328518188	1
ENSG00000147526	TACC1	1.82428281	-0.474019605	0.882227604	2.442920557	0.004321683	1	2.327397764	-0.077652989	1	2.939066165	0.327955829	1
ENSG00000156531	PHF6	1.29396804	-0.139535088	1	1.382394896	-0.071375343	1	1.127142896	-0.34107431	1	1.694823368	0.327913054	1
ENSG00000063245	EPN1	0.948505847	-0.479708938	0.881968743	1.261313653	-0.042528259	1	1.376942133	0.116554851	1	1.534718597	0.327819295	1
ENSG00000156709	AIFM1	1.106085093	0.111312291	1	1.022193409	-0.046155785	1	0.450857158	-1.241538637	0.561567384	1.244242797	0.327257152	1
ENSG00000159335	PTMS	7.206220137	-0.238127325	1	8.347912838	0.01527219	1	5.721011781	-0.576891198	0.901247386	10.01569707	0.327240061	1
ENSG00000151247	EIF4E	0.896989555	-0.018338143	1	0.899895269	-0.032197665	1	0.511783801	-0.859861607	0.798474362	1.090999658	0.326773183	1
ENSG00000137210	TMEM14B	4.242518163	0.654550486	0.589321685	2.651618378	-0.318146767	1	0.974826289	-1.630228616	0.440638894	3.476560756	0.326659978	1
ENSG00000091640	SPAG7	0.990931028	-0.05309725	1	1.012458233	-0.04225133	1	0.645822416	-0.695075628	0.924156838	1.230519531	0.326335782	1
ENSG00000172795	DCP2	1.30305915	-0.499375411	0.855587075	1.790055362	0.040768434	1	1.578000055	-0.181050654	1	2.131680674	0.326178065	1
ENSG00000116017	ARID3A	0.803048081	-0.679168139	0.690579679	1.249144683	0.079566669	1	1.169791546	-0.072006818	1	1.472963899	0.326102318	1
ENSG00000145354	CISD2	1.04547769	0.062605111	1	0.992987883	-0.053828834	1	0.52396913	-0.98042373	0.717465205	1.209934631	0.325614575	1
ENSG00000174780	SRP72	1.078811762	-0.188791705	1	1.236975714	0.089209634	1	0.554432452	-1.171255261	0.61097918	1.454666211	0.325436824	1
ENSG00000213619	NDUFS3	1.112145833	0.361894974	0.818900745	0.847568701	-0.214508366	1	0.475227816	-0.951961508	0.732590254	1.077276392	0.324930566	1
ENSG00000107581	EIF3A	3.030370117	-0.476316478	0.818900745	4.18551694	0.127739202	1	2.656401636	-0.64971814	0.953064183	4.878621113	0.324663699	1
ENSG00000060762	MPC1	1.372757663	0.370993993	0.818900745	1.061742558	-0.139019864	1	0.35337453	-1.688289357	0.429020455	1.322007972	0.324222116	1
ENSG00000133703	KRAS	0.754562159	-0.412642283	0.94877754	1.009415991	0.150301783	1	0.530061794	-0.912980658	0.768527497	1.168764833	0.324097276	1
ENSG00000134056	MRPS36	1.312150261	0.553848545	0.675331766	0.890160093	-0.233782788	1	0.274169894	-1.833266425	0.37800989	1.136743879	0.323667728	1
ENSG00000196072	BLOC1S2	1.406091734	0.297060622	0.899220916	1.115894471	-0.203593134	1	0.700656395	-0.78390962	0.851516585	1.413496413	0.32357892	1
ENSG00000100764	PSMC1	1.103054722	-0.18476335	1	1.233933472	-0.000864257	1	0.840787674	-0.583009973	1	1.482112743	0.323576157	1
ENSG00000173692	PSMD1	1.506093948	-0.184861113	1	1.674450155	-0.02313345	1	1.242903518	-0.465463519	1	2.021894545	0.322474559	1
ENSG00000131504	DIAPH1	1.081842132	-0.369410657	0.981362895	1.358665406	0.005171987	1	1.169791546	-0.228725162	1	1.628494249	0.322326354	1
ENSG00000108518	PFN1	23.00050919	0.153285546	1	20.69698273	-0.044460116	1	7.975297573	-1.458935312	0.429020455	25.13416194	0.321669052	1
ENSG00000116288	PARK7	5.560729164	0.544902136	0.68904308	3.789416994	-0.231464832	1	1.194162203	-1.822735601	0.369059693	4.835164104	0.321509163	1
ENSG00000165119	HNRNPK	3.448561193	-0.507554657	0.803990145	4.882798872	0.150311958	1	2.991498173	-0.695166028	0.915106649	5.649411228	0.320812033	1
ENSG00000140612	SEC11A	3.518259705	0.682115414	0.559963944	2.125918911	-0.381382974	0.975186708	1.108864903	-1.140707657	0.628512897	2.829280036	0.320593827	1
ENSG00000134825	TMEM258	2.86066939	0.565756195	0.68904308	1.902009878	-0.278302729	1	0.798139024	-1.416182187	0.534097013	2.456464639	0.320253779	1
ENSG00000048740	CELF2	1.397000624	-0.878702376	0.573907975	2.447788145	0.051070548	1	2.881830216	0.267274344	0.965730195	2.897896367	0.319789755	1
ENSG00000096384	HSP90AB1	8.0516934	0.140114456	1	7.265483032	-0.064929563	1	3.357058031	-1.196148946	0.575626131	8.858368294	0.319571347	1
ENSG00000132485	ZRANB2	1.066690281	-0.625040575	0.748264461	1.515036659	-0.139862327	1	2.315212435	0.602035172	0.643901095	1.882374672	0.319305335	1
ENSG00000160014	CALM3	5.827401734	-0.160494855	1	6.490319697	0.048775945	1	3.430170003	-0.953428844	0.723258327	7.685029039	0.318454154	1
ENSG00000014641	MDH1	2.772788657	0.307847982	0.922133049	2.206842556	-0.166839006	1	1.13323556	-1.074072725	0.643901095	2.760663705	0.318078594	1
ENSG00000105063	PPP6R1	0.672742166	-0.755239707	0.683756829	1.100074811	0.083368167	1	1.102772239	0.034654872	1	1.289987017	0.317964668	1
ENSG00000169021	UQCRFS1	3.060673818	0.424862909	0.802345787	2.284723958	-0.151388409	1	0.670193073	-1.890354354	0.339796584	2.845290513	0.317440898	1
ENSG00000168710	AHCYL1	0.939414736	-0.671930036	0.695087506	1.493740963	0.194236104	1	0.974826289	-0.578781196	1	1.706259424	0.31724366	1
ENSG00000090621	PABPC4	1.387909513	-0.226553697	1	1.561887191	-0.076338742	1	1.480517426	-0.114894936	1	1.905246783	0.316263193	1
ENSG00000167978	SRRM2	2.815213838	-0.4531585	0.84669207	3.653732988	-0.065433297	1	4.197845705	0.182650121	1	4.44633823	0.316215317	1
ENSG00000116649	SRM	0.921232515	0.005240018	1	0.907805099	-0.046236308	1	0.542247123	-0.792686424	0.851516585	1.097861291	0.315772404	1
ENSG00000107745	MICU1	0.939414736	-0.283255514	1	1.122587404	0.01881701	1	0.840787674	-0.43264005	1	1.335731238	0.31563642	1
ENSG00000136942	RPL35	19.30345764	0.309843097	0.910315317	15.51178498	-0.123882779	1	6.092664304	-1.460880772	0.429020455	19.16454117	0.315463445	1
ENSG00000132475	H3F3B	7.672897135	0.206881544	1	6.616876976	-0.086723459	1	2.900108208	-1.282517775	0.534097013	8.094439812	0.315391276	1
ENSG00000138495	COX17	3.287951577	0.127394988	1	3.006343829	-0.044719771	1	1.303830161	-1.278435275	0.534097013	3.636665527	0.315149905	1
ENSG00000069345	DNAJA2	1.324271741	0.010691024	1	1.313031771	-0.005866961	1	0.633637088	-1.098174462	0.643901095	1.571313973	0.314514344	1
ENSG00000125676	THOC2	0.978809548	-0.31981156	1	1.165787245	-0.082782785	1	1.248996182	0.072071626	1	1.422645257	0.314462885	1
ENSG00000017797	RALBP1	1.400030994	-0.196509605	1	1.599610995	0.057278901	1	0.889528988	-0.867113649	0.796389706	1.884661883	0.31435632	1
ENSG00000108953	YWHAE	3.181888623	-0.396190873	0.902369249	4.190384527	0.138333845	1	2.309119771	-0.857534271	0.797448768	4.844312948	0.314313637	1
ENSG00000082153	BZW1	2.687938293	-0.136667888	1	2.947324328	0.042533552	1	1.553629397	-0.956579685	0.723258327	3.4857096	0.313969254	1
ENSG00000198900	TOP1	2.263686477	-0.101153688	1	2.354087082	-0.081779694	1	1.937467249	-0.334090253	1	2.872737046	0.313927846	1
ENSG00000008988	RPS20	13.43060036	0.056242017	1	13.05000252	0.029628332	1	4.319698991	-1.654829472	0.424457015	15.48670584	0.313763382	1
ENSG00000183617	MRPL54	1.357605812	0.344757396	0.838882531	1.076345321	-0.103353106	1	0.316818544	-1.852333058	0.371345654	1.319720761	0.313442382	1
ENSG00000176261	ZBTB8OS	0.993961398	0.264035922	0.936875226	0.814712485	-0.158648458	1	0.463042487	-0.908545267	0.770923808	1.013234483	0.313224823	1
ENSG00000196961	AP2A1	0.845473263	-0.161560906	1	0.929709243	-0.015159657	1	0.664100409	-0.514539669	1	1.113871768	0.313095997	1
ENSG00000164405	UQCRQ	5.71224767	0.174129723	1	5.062899615	-0.056362234	1	2.05322787	-1.384706152	0.534097013	6.136587176	0.313027583	1
ENSG00000247774	PCED1B-AS1	0.815169561	-0.138776568	1	0.896853026	0.042418033	1	0.48132048	-0.917563764	0.766305773	1.058978704	0.31287543	1
ENSG00000101558	VAPA	2.187927224	-0.08209747	1	2.280464819	-0.027938616	1	1.492702754	-0.658239459	0.94698602	2.742366017	0.312463969	1
ENSG00000099977	DDT	4.903138849	0.533216237	0.68904308	3.389666357	-0.203695574	1	0.926084974	-2.019050644	0.305644965	4.270222981	0.312314622	1
ENSG00000165609	NUDT5	1.075781391	-0.043793393	1	1.07695377	-0.098517736	1	0.871250995	-0.361507902	1	1.31743355	0.311579896	1
ENSG00000116754	SRSF11	1.324271741	-0.675306122	0.68904308	1.967722312	-0.087713667	1	2.808718244	0.514945771	0.727861546	2.401571575	0.311566587	1
ENSG00000172115	CYCS	2.778849397	0.063899014	1	2.669871832	0.000160496	1	1.078401582	-1.36561755	0.534097013	3.186084956	0.311258369	1
ENSG00000143106	PSMA5	1.172753235	0.4584342	0.716614964	0.852436289	-0.182458278	1	0.292447887	-1.655822819	0.442861437	1.065840337	0.31113611	1
ENSG00000181924	COA4	1.212148047	0.253146485	0.946254758	1.022801857	-0.071450091	1	0.35337453	-1.607079603	0.458686049	1.241955586	0.311061041	1
ENSG00000172354	GNB2	1.80610059	-0.339908858	1	2.29202534	0.127147306	1	1.218532861	-0.911805665	0.756220722	2.650877576	0.310819295	1
ENSG00000100442	FKBP3	1.190935456	0.325786772	0.858333413	0.93883597	-0.167335858	1	0.475227816	-1.085228039	0.643901095	1.168764833	0.310429158	1
ENSG00000154124	OTULIN	0.77577475	-0.178878522	1	0.850610944	-0.069004759	1	0.755490374	-0.206126381	1	1.031532172	0.310321448	1
ENSG00000106682	EIF4H	0.706076237	-0.71761882	0.68904308	1.190125183	0.321266886	1	0.48132048	-1.242756615	0.556489683	1.315146339	0.309077389	1
ENSG00000145337	PYURF	1.448516916	0.242643854	0.956290715	1.239409508	-0.040126073	1	0.347281865	-1.90299657	0.339796584	1.491261587	0.308696721	1
ENSG00000113552	GNPDA1	3.936450782	-0.117453339	1	4.246970234	0.025660204	1	2.370046414	-0.879504059	0.780424187	5.029577041	0.308631222	1
ENSG00000010256	UQCRC1	1.29093767	-0.36020357	0.989879731	1.635509454	0.065323589	1	1.169791546	-0.487896147	1	1.916682838	0.308212952	1
ENSG00000177889	UBE2N	1.081842132	0.081312054	1	1.01367513	-0.062613174	1	0.56661778	-0.898960188	0.774215322	1.225945109	0.307966005	1
ENSG00000100796	PPP4R3A	0.596982913	-0.714148685	0.68904308	0.938227522	0.026262737	1	1.072308917	0.216394985	1	1.109297346	0.307923939	1
ENSG00000168000	BSCL2	0.754562159	-0.343274875	1	0.931534589	-0.002416297	1	0.822509681	-0.190090249	1	1.109297346	0.307923939	1
ENSG00000152558	TMEM123	2.142471672	-0.675566286	0.68904308	3.362894625	0.13553258	1	2.747791601	-0.264365193	1	3.874535474	0.3071352	1
ENSG00000109919	MTCH2	1.330332481	-0.183306641	1	1.494349412	0.020820944	1	0.974826289	-0.641875256	0.962571403	1.768014121	0.305754209	1
ENSG00000113658	SMAD5	0.627286614	-0.622629538	0.754537793	0.926667001	0.011750505	1	1.029660267	0.167286682	1	1.097861291	0.305102662	1
ENSG00000125611	CHCHD5	1.336393221	0.336593964	0.84669207	1.064784801	-0.102773643	1	0.341189201	-1.729183482	0.409668284	1.299135861	0.304851803	1
ENSG00000164022	AIMP1	1.072751021	0.033179813	1	1.027669445	-0.088876093	1	0.718934388	-0.575539564	1	1.248817219	0.304239496	1
ENSG00000225921	NOL7	1.584883571	0.154677607	1	1.424986288	-0.049819953	1	0.621451759	-1.264900349	0.538164147	1.713121057	0.30246469	1
ENSG00000100836	PABPN1	1.224269527	-0.572645227	0.801352869	1.71217396	-0.071493055	1	2.236007799	0.382112394	0.854067746	2.069925976	0.302200749	1
ENSG00000139697	SBNO1	0.736379938	-0.602054415	0.771885776	1.10433395	0.129752286	1	0.865158331	-0.323793034	1	1.269402118	0.301990924	1
ENSG00000105887	MTPN	2.803092358	-0.148843171	1	3.112822309	0.064065173	1	1.578000055	-1.007098588	0.684837948	3.636665527	0.301346307	1
ENSG00000138095	LRPPRC	0.760622899	-0.455073728	0.902369249	1.030103239	0.090489248	1	0.779861031	-0.388935689	1	1.193924154	0.300156016	1
ENSG00000139354	GAS2L3	0.709106607	-0.708147507	0.68904308	1.111635332	0.034311492	1	1.255088847	0.199374207	1	1.305997494	0.299659693	1
ENSG00000138757	G3BP2	1.81822207	-0.271111417	1	2.175811684	0.060234675	1	1.419590783	-0.629762687	0.965730195	2.541091447	0.299371414	1
ENSG00000198242	RPL23A	12.84270855	0.481134596	0.727599636	9.277013632	-0.150780662	1	2.187266485	-2.219378424	0.238923981	11.43376791	0.298217719	1
ENSG00000118900	UBN1	0.703045867	-0.445543256	0.908001725	0.926058552	0.000738189	1	0.91999231	-0.009106902	1	1.09557408	0.297551473	1
ENSG00000198231	DDX42	0.693954757	-0.453477939	0.902369249	0.919365619	0.003716526	1	0.913899646	-0.006958371	1	1.086425236	0.296877397	1
ENSG00000118058	KMT2A	0.763653269	-0.637767483	0.739511949	1.105550847	-0.101744474	1	1.620648705	0.553492475	0.702528969	1.342592871	0.296841067	1
ENSG00000130312	MRPL34	2.987944935	0.2661069	0.962253526	2.499506264	-0.070972059	1	0.871250995	-1.608254653	0.445306745	3.012256918	0.296327592	1
ENSG00000117318	ID3	6.48499205	0.385732861	0.831081672	4.93877613	-0.159950559	1	2.05322787	-1.388283268	0.534097013	6.093130167	0.295817132	1
ENSG00000168906	MAT2A	1.121236943	-0.763017352	0.675331766	1.811959507	0.021427402	1	2.199451814	0.304492822	0.933557103	2.131680674	0.295523081	1
ENSG00000184182	UBE2F	1.854586511	0.470918863	0.691515044	1.306338838	-0.267636399	1	0.779861031	-0.88733663	0.780424187	1.658227992	0.294963992	1
ENSG00000104852	SNRNP70	0.966688067	-0.601731452	0.774819869	1.373876617	-0.082418196	1	1.894818598	0.46422002	0.785593552	1.658227992	0.294464531	1
ENSG00000117697	NSL1	0.800017711	-0.095390051	1	0.834182835	-0.065565507	1	0.676285738	-0.342466201	1	1.001798428	0.294406518	1
ENSG00000169564	PCBP1	3.472804154	-0.445043088	0.851451528	4.701481232	0.126309189	1	3.107258795	-0.589640233	0.996245603	5.390956382	0.294353986	1
ENSG00000137312	FLOT1	0.848503633	-0.183321786	1	0.95465563	0.023016496	1	0.639729752	-0.595993305	1	1.120733402	0.293619603	1
ENSG00000117362	APH1A	0.890928814	-0.493993415	0.863211435	1.241234853	0.108880818	1	0.938270303	-0.386390521	1	1.427219679	0.293355146	1
ENSG00000117505	DR1	0.824260672	-0.320389207	1	1.001506161	-0.008101796	1	0.901714317	-0.16334296	1	1.18477531	0.293261336	1
ENSG00000139687	RB1	2.945519753	-0.44138867	0.856140968	3.979861361	0.127150012	1	2.619845651	-0.594851331	0.995756196	4.55841157	0.292793068	1
ENSG00000113522	RAD50	0.76971401	-0.467245034	0.897169972	1.043489105	0.063451191	1	0.889528988	-0.219660979	1	1.212221842	0.29243742	1
ENSG00000162734	PEA15	0.848503633	-0.315058771	1	1.05322428	0.09242058	1	0.664100409	-0.662576978	0.948100198	1.214509054	0.291746811	1
ENSG00000114416	FXR1	1.072751021	-0.144758296	1	1.154835172	-0.055715419	1	0.974826289	-0.280989387	1	1.381475458	0.291172413	1
ENSG00000196504	PRPF40A	1.697007265	-0.549460437	0.818900745	2.444137454	0.107756899	1	1.980115899	-0.286221647	1	2.808695137	0.290813435	1
ENSG00000153037	SRP19	1.384879143	0.173246819	1	1.202902601	-0.140381606	1	0.822509681	-0.63193562	0.967632461	1.470676688	0.290357515	1
ENSG00000273841	TAF9	1.021234729	0.338323899	0.848858443	0.802543516	-0.152862792	1	0.389930515	-1.136468017	0.643901095	0.98350074	0.289505958	1
ENSG00000198836	OPA1	0.669711796	-0.582092649	0.795636703	1.001506161	0.169912025	1	0.688471066	-0.505134844	1	1.132169457	0.289176427	1
ENSG00000167491	GATAD2A	0.642438465	-0.728697117	0.68904308	1.041055311	0.115366776	1	0.987011617	-0.03851154	1	1.191636943	0.288375835	1
ENSG00000153147	SMARCA5	1.715189486	-0.282684686	1	2.070550101	0.066429678	1	1.383034797	-0.591915161	0.996245603	2.399284364	0.288024146	1
ENSG00000163468	CCT3	2.281868698	0.149334339	1	2.041953024	-0.078768253	1	1.114957568	-0.947630667	0.730679582	2.454177428	0.288001102	1
ENSG00000240972	MIF	5.584972125	0.341461111	0.883506532	4.40638373	-0.124367949	1	1.754687319	-1.437233045	0.518423282	5.361222639	0.287916409	1
ENSG00000205544	TMEM256	1.075781391	0.538564181	0.686601727	0.740481773	-0.214105303	1	0.255891901	-1.653723421	0.445943494	0.921746042	0.287886315	1
ENSG00000073584	SMARCE1	0.975779178	-0.381986706	0.967414758	1.229674333	-0.013351156	1	1.212440196	-0.028377163	1	1.452379	0.28756049	1
ENSG00000140990	NDUFB10	3.90311671	0.430214711	0.793401773	2.893172416	-0.165454713	1	1.096679575	-1.52336892	0.487865303	3.556613142	0.286993281	1
ENSG00000101084	RAB5IF	5.069809205	0.216163326	1	4.376569755	-0.062127079	1	1.79733597	-1.367699798	0.534097013	5.235426033	0.286678317	1
ENSG00000172292	CERS6	0.496980699	-0.908135029	0.560175744	0.928492346	0.228308504	1	0.743305045	-0.254522574	1	1.033819383	0.286197312	1
ENSG00000088930	XRN2	2.481873126	-0.088766877	1	2.637624063	0.033984065	1	1.437868776	-0.909101698	0.755450933	3.076298827	0.285118782	1
ENSG00000138385	SSB	1.80913096	0.03002872	1	1.763892078	-0.024267236	1	0.987011617	-0.889128552	0.778594509	2.085936453	0.284230631	1
ENSG00000115307	AUP1	1.000022139	-0.427242224	0.931193722	1.294778318	-0.017813624	1	1.35866414	0.065170474	1	1.527856964	0.28376216	1
ENSG00000244274	DBNDD2	1.278816189	0.38822696	0.803870239	0.977168223	-0.147301534	1	0.39602318	-1.403508357	0.534097013	1.191636943	0.282853551	1
ENSG00000165476	REEP3	1.366696923	-0.004726563	1	1.385437138	0.045940669	1	0.584895773	-1.27654194	0.534097013	1.60790935	0.282389748	1
ENSG00000188895	MSL1	0.593952543	-0.634440598	0.745559669	0.874340434	-0.032800901	1	1.127142896	0.381014424	0.865934743	1.033819383	0.281430694	1
ENSG00000127951	FGL2	1.351545072	1.173143767	0.031578075	0.559164132	-0.741439562	0.127192155	0.420393837	-0.752207355	0.893181462	0.814247124	0.279938524	1
ENSG00000111961	SASH1	0.542436251	-0.764639322	0.681985465	0.922407862	0.220783076	1	0.670193073	-0.403294269	1	1.024670539	0.278982739	1
ENSG00000106105	GARS	0.951536217	-0.290432204	1	1.147533791	0.037993857	1	0.883436324	-0.384221579	1	1.331156816	0.278358057	1
ENSG00000160216	AGPAT3	0.672742166	-0.411828354	0.951887419	0.882858712	0.070370605	1	0.712841724	-0.297464769	1	1.015521694	0.278105185	1
ENSG00000144224	UBXN4	2.406113873	-0.12389539	1	2.577996115	-0.019283473	1	1.907003927	-0.471584389	1	3.035129028	0.27805848	1
ENSG00000185862	EVI2B	1.772766518	0.188148737	1	1.520512695	-0.153084728	1	1.096679575	-0.55918267	1	1.852640929	0.277684109	1
ENSG00000111640	GAPDH	15.70943868	-0.147100518	1	17.41257796	0.063727636	1	9.516741642	-0.899407211	0.643901095	20.07485115	0.276635195	1
ENSG00000138398	PPIG	1.966710206	-0.228970376	1	2.211710143	-0.082705219	1	2.296934442	0.020965367	1	2.644015943	0.276433141	1
ENSG00000120265	PCMT1	1.093963612	0.241269151	0.958455742	0.93092614	-0.066623205	1	0.383837851	-1.345940065	0.534097013	1.107010135	0.275881326	1
ENSG00000105677	TMEM147	1.642460603	0.31631761	0.866080968	1.316682462	-0.123377729	1	0.603173766	-1.21993218	0.569507708	1.589611661	0.275637484	1
ENSG00000064652	SNX24	0.860625113	-0.35773916	0.995988418	1.090948084	0.069866031	1	0.828602345	-0.392240063	1	1.253391641	0.275216114	1
ENSG00000169567	HINT1	13.18211001	0.787741434	0.404245031	7.588569163	-0.34456347	1	2.242100464	-1.967936488	0.324884847	9.74351896	0.274603769	1
ENSG00000184787	UBE2G2	0.569709582	-0.780608152	0.675331766	0.924233207	-0.017074005	1	1.273366839	0.491189187	0.764944306	1.084138025	0.274142363	1
ENSG00000142507	PSMB6	2.463690905	0.531931265	0.682496559	1.726168274	-0.158658049	1	0.383837851	-2.289599395	0.228940872	2.101946931	0.273725232	1
ENSG00000085491	SLC25A24	1.439425805	-0.325772608	1	1.816218646	0.138413374	1	1.00528961	-0.846031994	0.798474362	2.051628288	0.273401706	1
ENSG00000135387	CAPRIN1	1.597005051	-0.455591201	0.902369249	2.192239793	0.153502096	1	1.40131279	-0.62693956	0.968112952	2.467900694	0.273365603	1
ENSG00000165732	DDX21	0.869716223	-0.336798475	1	1.107376193	0.142947364	1	0.615359095	-0.833148258	0.82440161	1.248817219	0.273212601	1
ENSG00000113648	H2AFY	4.966776621	0.046884788	1	4.672884154	-0.1195963	1	3.838378511	-0.354299133	1	5.628826329	0.272127517	1
ENSG00000178952	TUFM	1.539428019	0.277685143	0.908282004	1.240626405	-0.188526507	1	0.87734366	-0.60141712	0.994480366	1.520995331	0.271908954	1
ENSG00000116898	MRPS15	1.578822831	0.386232064	0.803305611	1.202294152	-0.163119782	1	0.56661778	-1.19266173	0.593856767	1.463815055	0.271880528	1
ENSG00000083312	TNPO1	1.239421378	-0.867593051	0.581693371	2.228138252	0.187965851	1	1.986208563	-0.11134985	1	2.486198383	0.271824234	1
ENSG00000178057	NDUFAF3	1.360636182	0.059991917	1	1.317899359	0.019564166	1	0.56661778	-1.258709748	0.542930393	1.530144175	0.271465888	1
ENSG00000078808	SDF4	1.066690281	-0.320484619	1	1.302688148	0.014776296	1	1.139328225	-0.200913583	1	1.514133698	0.271302837	1
ENSG00000078140	UBE2K	1.384879143	-0.287896972	1	1.679926191	0.0716557	1	1.157606218	-0.541811428	1	1.925831682	0.271249218	1
ENSG00000136238	RAC1	6.145590597	-0.110578433	1	6.667986646	0.066668822	1	3.387521353	-1.005854578	0.68393436	7.657582507	0.271141684	1
ENSG00000173457	PPP1R14B	2.512176827	0.209664672	0.979351126	2.195282035	-0.031339207	1	0.804231688	-1.519022877	0.489712132	2.582261246	0.271121889	1
ENSG00000101843	PSMD10	0.969718437	0.014691228	1	0.980818914	0.081897933	1	0.322911208	-1.619312132	0.454094776	1.120733402	0.270922588	1
ENSG00000112667	DNPH1	1.597005051	0.331063892	0.850346012	1.279567106	-0.092709254	1	0.463042487	-1.552647466	0.481526036	1.527856964	0.27037651	1
ENSG00000266472	MRPS21	1.82731318	-0.14735083	1	2.017006637	0.041222084	1	1.248996182	-0.714539347	0.901125135	2.328380822	0.270103	1
ENSG00000100142	POLR2F	1.2879073	0.202492075	0.993113497	1.128671889	-0.040249077	1	0.456949823	-1.366501388	0.534097013	1.328869605	0.2697448	1
ENSG00000154582	ELOC	2.290959808	0.173634117	1	2.032826297	-0.055496666	1	0.980918953	-1.121847497	0.64249423	2.403858786	0.269613256	1
ENSG00000169976	SF3B5	2.148532413	0.373767363	0.818900745	1.664106531	-0.125406627	1	0.645822416	-1.467303474	0.505865044	2.003596857	0.269416669	1
ENSG00000081154	PCNP	0.936384366	-0.010640264	1	0.929100795	-0.056699756	1	0.676285738	-0.502308351	1	1.097861291	0.269108403	1
ENSG00000123505	AMD1	2.000044277	-0.438233912	0.909687813	2.700902703	0.13143559	1	1.852169948	-0.530231485	1	3.048852294	0.268724273	1
ENSG00000065613	SLK	0.77274438	-0.612092943	0.763188906	1.186474492	0.204362179	1	0.785953695	-0.550641161	1	1.315146339	0.267711448	1
ENSG00000063854	HAGH	1.481850987	0.276450708	0.908813926	1.198643461	-0.177813976	1	0.822509681	-0.641745143	0.962571403	1.461527844	0.267402553	1
ENSG00000010270	STARD3NL	0.736379938	-0.291277918	1	0.905979753	0.115021013	1	0.536154459	-0.746661568	0.886440511	1.024670539	0.267049709	1
ENSG00000100902	PSMA6	1.997013907	0.125910402	1	1.8344721	-0.031814045	1	0.895621653	-1.094595088	0.643901095	2.152265573	0.266464468	1
ENSG00000029363	BCLAF1	1.757614668	-0.395330717	0.960444332	2.258560674	0.036106399	1	2.028857213	-0.155184416	1	2.605133356	0.26626184	1
ENSG00000123983	ACSL3	1.30002878	-0.325848859	1	1.60143634	0.037934964	1	1.322108154	-0.281181633	1	1.845779296	0.266164578	1
ENSG00000171862	PTEN	0.963657697	-0.132680568	1	1.027669445	-0.06460455	1	0.926084974	-0.184277782	1	1.214509054	0.26546012	1
ENSG00000171735	CAMTA1	1.751553927	0.292814103	0.902369249	1.437763705	-0.085436718	1	0.584895773	-1.380722176	0.534097013	1.708546635	0.264981587	1
ENSG00000145494	NDUFS6	4.439492221	0.366435163	0.853534735	3.471806899	-0.103025703	1	1.194162203	-1.642871914	0.43505292	4.146713586	0.264894676	1
ENSG00000005889	ZFX	0.572739952	-0.692188313	0.68904308	0.893202336	0.050821701	1	1.011382274	0.211793627	1	1.024670539	0.264674902	1
ENSG00000141959	PFKL	0.978809548	-0.63921378	0.733795727	1.499216999	0.123321188	1	1.340386147	-0.127944246	1	1.690248946	0.26378589	1
ENSG00000184900	SUMO3	2.490964236	-0.064106672	1	2.624238197	0.059463046	1	1.279459504	-1.065605201	0.643901095	3.005395285	0.263596243	1
ENSG00000155506	LARP1	1.181844346	-0.669257372	0.695087506	1.851508656	0.140138858	1	1.620648705	-0.15540125	1	2.07907482	0.263406461	1
ENSG00000085662	AKR1B1	2.233382776	-0.014756315	1	2.274380334	0.042664201	1	1.078401582	-1.111985199	0.643901095	2.6142822	0.262919146	1
ENSG00000111328	CDK2AP1	1.03032584	0.666256128	0.552065243	0.641913123	-0.31156957	1	0.292447887	-1.290050307	0.538164147	0.809672702	0.262813469	1
ENSG00000160714	UBE2Q1	1.672764304	0.014780773	1	1.676275501	0.048326939	1	0.712841724	-1.267525837	0.534097013	1.923544471	0.262781432	1
ENSG00000147123	NDUFB11	7.948660816	0.470137692	0.738965396	5.785127934	-0.146699194	1	1.772965312	-1.832155674	0.362312318	6.982855255	0.26275164	1
ENSG00000176393	RNPEP	0.854564373	-0.435013222	0.921815528	1.158485863	0.149052032	1	0.755490374	-0.593149504	0.999435755	1.29684865	0.262438856	1
ENSG00000146386	ABRACL	2.354597581	0.139316324	1	2.175811684	0.02433942	1	0.718934388	-1.649373028	0.43505292	2.511357704	0.262264479	1
ENSG00000105612	DNASE2	2.318233139	-0.200153068	1	2.601117156	-0.021728093	1	2.236007799	-0.244910145	1	3.037416239	0.262239234	1
ENSG00000151366	NDUFC2	4.694043311	0.562794177	0.68904308	3.172450258	-0.224763746	1	1.194162203	-1.558226279	0.471265292	3.908843639	0.2619023	1
ENSG00000204569	PPP1R10	0.763653269	-0.536533249	0.82270922	1.072086182	0.028433532	1	1.139328225	0.103860331	1	1.235093953	0.261879312	1
ENSG00000099341	PSMD8	3.157645662	0.486287722	0.725955003	2.251259293	-0.190253305	1	0.913899646	-1.430434606	0.522879274	2.746940439	0.261710895	1
ENSG00000083099	LYRM2	2.172775374	-0.038911117	1	2.233005839	0.020397095	1	1.261181511	-0.860326397	0.797448768	2.577686824	0.260695488	1
ENSG00000111843	TMEM14C	6.739543139	0.866926291	0.2988772	3.659817472	-0.395691905	0.960656451	1.175884211	-1.863324876	0.346396477	4.732239608	0.260578095	1
ENSG00000163479	SSR2	1.803070219	0.290700714	0.902369249	1.440197499	-0.19237469	1	1.035752932	-0.579115075	1	1.756578066	0.260504015	1
ENSG00000176340	COX8A	12.41542637	0.180024705	1	11.07254503	-0.017422329	1	4.277050341	-1.444232829	0.511277378	12.90673181	0.26027477	1
ENSG00000243927	MRPS6	3.000066416	0.43785705	0.789101319	2.200149623	-0.18922662	1	1.066216253	-1.168793481	0.609537777	2.68061132	0.259582165	1
ENSG00000164292	RHOBTB3	0.718197718	-0.594261444	0.7843022	1.044706002	0.023887187	1	1.181976875	0.199003349	1	1.203072998	0.259202666	1
ENSG00000186074	CD300LF	0.636377725	-0.527724864	0.839102038	0.870081294	-0.05703652	1	1.13323556	0.387367519	0.857834731	1.022383328	0.259087285	1
ENSG00000165416	SUGT1	0.972748807	-0.133092111	1	1.064176352	0.035530681	1	0.682378402	-0.658509639	0.953064183	1.221370687	0.258291948	1
ENSG00000121691	CAT	0.857594743	-0.052190545	1	0.888334748	0.012756763	1	0.542247123	-0.737799931	0.893181462	1.024670539	0.257573846	1
ENSG00000154723	ATP5PF	6.897122386	0.449117832	0.76497129	5.114009286	-0.122504312	1	1.456146769	-1.929714674	0.334396506	6.111427855	0.256420059	1
ENSG00000099800	TIMM13	1.897011693	0.402776225	0.782839817	1.454800262	-0.099562602	1	0.432579166	-1.843192328	0.369059693	1.726844323	0.25631155	1
ENSG00000163956	LRPAP1	4.827379596	0.669944471	0.573907975	2.890130173	-0.434848822	0.865686917	2.424880393	-0.455897382	1	3.771610978	0.256282678	1
ENSG00000110696	C11orf58	2.669756073	-0.144923515	1	2.919335699	0.011029117	1	2.101969185	-0.501325443	1	3.369061838	0.255768564	1
ENSG00000171766	GATM	0.821230302	-0.325683506	1	1.028886342	0.1032522	1	0.694563731	-0.55642622	1	1.159615989	0.255392467	1
ENSG00000173113	TRMT112	2.015196128	0.186858278	1	1.786404671	-0.029087875	1	0.749397709	-1.316975987	0.534097013	2.081362031	0.255275815	1
ENSG00000113575	PPP2CA	0.893959184	-0.635011269	0.73486692	1.387870932	0.191405642	1	1.017474939	-0.404195191	1	1.532431386	0.255097471	1
ENSG00000114867	EIF4G1	1.348514702	-0.647672575	0.716781839	2.116183735	0.207619416	1	1.48661009	-0.465862301	1	2.328380822	0.254792055	1
ENSG00000204120	GIGYF2	0.845473263	-0.383856336	0.965618293	1.095207224	0.091955332	1	0.83469501	-0.378998126	1	1.237381164	0.254749268	1
ENSG00000105176	URI1	0.833351782	-0.177559214	1	0.955872527	0.11664563	1	0.469135151	-1.023638264	0.687500605	1.07270197	0.253617144	1
ENSG00000136485	DCAF7	1.206087306	-0.621452641	0.748228494	1.844815723	0.167525927	1	1.44396144	-0.315621131	1	2.047053866	0.25357028	1
ENSG00000145569	OTULINL	1.518215428	0.188499575	1	1.311206426	-0.127227852	1	0.907806981	-0.608866521	0.988489616	1.56445234	0.252654166	1
ENSG00000008282	SYPL1	1.106085093	0.060751136	1	1.062351007	-0.01386568	1	0.584895773	-0.903484747	0.77274259	1.230519531	0.252610287	1
ENSG00000168092	PAFAH1B2	0.609104393	-0.852015099	0.597665841	1.107984641	0.274469696	1	0.779861031	-0.434976933	1	1.198498576	0.252375084	1
ENSG00000174231	PRPF8	1.472759877	-0.082545784	1	1.549718221	0.006556313	1	1.035752932	-0.611235771	0.986666347	1.786311809	0.252359646	1
ENSG00000175826	CTDNEP1	1.03941695	-0.548156741	0.818900745	1.524771835	0.185288613	1	1.035752932	-0.521928203	1	1.683387313	0.252181256	1
ENSG00000159352	PSMD4	1.166692495	0.032368703	1	1.128671889	-0.05219968	1	0.779861031	-0.580849585	1	1.319720761	0.251856481	1
ENSG00000130725	UBE2M	2.033378348	0.162136282	1	1.820477785	-0.047801757	1	0.926084974	-1.039768243	0.661887571	2.127106252	0.251785183	1
ENSG00000145335	SNCA	2.58793608	0.273064592	0.909125346	2.143563916	-0.093738802	1	1.029660267	-1.143768915	0.625034363	2.534229814	0.251337643	1
ENSG00000179295	PTPN11	1.112145833	-0.655082447	0.709506236	1.777886393	0.267175981	1	1.017474939	-0.751928061	0.875844778	1.925831682	0.251077214	1
ENSG00000128228	SDF2L1	1.221239157	0.087459336	1	1.148142239	-0.034134322	1	0.658007745	-0.852782861	0.802121042	1.335731238	0.251068654	1
ENSG00000108671	PSMD11	0.7909266	-0.342445595	1	0.99420478	0.073331423	1	0.773768367	-0.353208066	1	1.125307824	0.250156513	1
ENSG00000114062	UBE3A	0.993961398	-0.555572902	0.818900745	1.430462324	0.084010849	1	1.35866414	-0.04963228	1	1.614770983	0.24923083	1
ENSG00000111142	METAP2	1.54851913	-0.159437734	1	1.717041547	0.028638488	1	1.206347532	-0.528763439	1	1.964714269	0.248916503	1
ENSG00000124831	LRRFIP1	2.60914867	-0.690471046	0.68904308	4.148401584	0.150898693	1	3.679969239	-0.134003596	1	4.611017423	0.248876812	1
ENSG00000169230	PRELID1	4.918290699	0.512980281	0.68904308	3.461463275	-0.180582706	1	1.236810854	-1.617489706	0.442861437	4.183308962	0.248871863	1
ENSG00000110079	MS4A4A	3.063704188	-0.048409714	1	3.118298345	-0.039609047	1	2.370046414	-0.439236287	1	3.627516683	0.247096422	1
ENSG00000179010	MRFAP1	1.681855415	-0.019522532	1	1.737120346	0.087387788	1	0.688471066	-1.357399181	0.534097013	1.955565425	0.245462059	1
ENSG00000213585	VDAC1	3.487956004	0.126987376	1	3.221734583	-0.005521583	1	1.456146769	-1.203083307	0.570623499	3.712143491	0.245401559	1
ENSG00000065978	YBX1	21.70654115	0.250833735	0.978696397	18.55220192	-0.019646627	1	5.964718353	-1.716460762	0.334396506	21.45632661	0.245089631	1
ENSG00000087470	DNM1L	0.912141405	-0.509956225	0.848858443	1.241843302	-0.025101961	1	1.510980747	0.291648098	0.94698602	1.436368523	0.244616188	1
ENSG00000105438	KDELR1	2.406113873	0.168095033	1	2.118009081	-0.098804462	1	1.383034797	-0.688899887	0.922398002	2.497634438	0.244400205	1
ENSG00000115128	SF3B6	2.124289452	0.399947302	0.78721023	1.623340485	-0.118778463	1	0.615359095	-1.498800121	0.495942257	1.92125726	0.241819622	1
ENSG00000175390	EIF3F	2.181866484	0.620993996	0.588045917	1.409166628	-0.270970085	1	0.633637088	-1.308019711	0.534097013	1.738280378	0.241737697	1
ENSG00000188725	SMIM15	0.954566587	-0.323985005	1	1.20716174	0.148913991	1	0.700656395	-0.767495399	0.86717212	1.335731238	0.241478622	1
ENSG00000071859	FAM50A	1.721250226	-0.130730352	1	1.852117105	-0.020482144	1	1.510980747	-0.322318301	1	2.136255096	0.241056997	1
ENSG00000135441	BLOC1S1	7.506226779	0.229908122	1	6.4891028	-0.024149767	1	2.412695064	-1.501616519	0.491788186	7.490616102	0.239879359	1
ENSG00000110717	NDUFS8	2.569753859	0.267117856	0.918459468	2.133220292	-0.098683808	1	1.114957568	-1.020628835	0.676129231	2.509070493	0.239814727	1
ENSG00000141385	AFG3L2	0.745471049	-0.406872667	0.954794694	0.983861156	0.108235282	1	0.755490374	-0.360593514	1	1.097861291	0.239784324	1
ENSG00000118482	PHF3	1.30911989	-0.314634501	1	1.568580124	-0.044569944	1	1.705946005	0.108745529	1	1.818332764	0.239307591	1
ENSG00000088986	DYNLL1	9.566878458	0.315484919	0.904060693	7.757109385	-0.077435646	1	3.05851748	-1.435801004	0.518151308	9.07336613	0.238989892	1
ENSG00000183011	NAA38	2.133380562	0.192526054	1	1.878280388	-0.042471933	1	0.895621653	-1.133751732	0.636524373	2.175137683	0.238197343	1
ENSG00000188811	NHLRC3	1.187905086	-0.29031002	1	1.353797818	-0.178287675	1	1.980115899	0.516667491	0.731733356	1.623919827	0.237627204	1
ENSG00000197965	MPZL1	0.76668364	-0.394207445	0.962253526	0.985078053	0.030855504	1	0.950455631	-0.042793445	1	1.118446191	0.237078071	1
ENSG00000183648	NDUFB1	4.330398897	0.141242749	1	3.958565665	-0.012443125	1	1.846077284	-1.160399451	0.608749938	4.546975515	0.236567315	1
ENSG00000198755	RPL10A	9.951735463	0.670426495	0.573907975	6.321171026	-0.228217901	1	1.547536733	-2.193481835	0.251011986	7.68731625	0.236396803	1
ENSG00000186432	KPNA4	1.239421378	-0.515581544	0.839740582	1.759024491	0.133176779	1	1.419590783	-0.281194381	1	1.948703792	0.236308888	1
ENSG00000144747	TMF1	0.857594743	-0.540090918	0.818900745	1.237584163	0.134520837	1	1.023567603	-0.241011179	1	1.370039403	0.236201391	1
ENSG00000232119	MCTS1	1.518215428	0.064175869	1	1.430462324	-0.078504562	1	1.072308917	-0.470967723	1	1.669664047	0.236095014	1
ENSG00000184060	ADAP2	1.881859842	-0.987148309	0.459411243	3.58558676	0.111028575	1	4.423274284	0.362089893	0.870659959	3.993470447	0.235683939	1
ENSG00000182154	MRPL41	3.451591563	0.009204051	1	3.422522574	-0.004707641	1	2.108061849	-0.742507502	0.88059811	3.920279694	0.235149401	1
ENSG00000057608	GDI2	2.551571638	-0.230949903	1	3.014253659	0.11107337	1	1.772965312	-0.768344873	0.858401168	3.355338572	0.234876891	1
ENSG00000058272	PPP1R12A	2.218230925	-0.085976359	1	2.299326721	-0.058696081	1	2.022764549	-0.223663774	1	2.669175264	0.234834691	1
ENSG00000140995	DEF8	0.78789623	-0.275106935	1	0.951613388	0.080674653	1	0.682378402	-0.473203725	1	1.065840337	0.234663782	1
ENSG00000060138	YBX3	1.218208787	-0.009749663	1	1.230282781	0.01760317	1	0.718934388	-0.805234374	0.838959095	1.399773146	0.234420798	1
ENSG00000182118	FAM89A	0.966688067	-0.106110721	1	1.064176352	0.129435178	1	0.43867183	-1.27718674	0.536242464	1.177913677	0.234151456	1
ENSG00000185651	UBE2L3	2.378840542	-0.017687796	1	2.419191067	0.030195102	1	1.352571475	-0.872301705	0.786333702	2.744653228	0.233925364	1
ENSG00000165637	VDAC2	2.557632378	0.522676171	0.68904308	1.800398986	-0.16080794	1	0.56661778	-1.78831204	0.38461061	2.14540394	0.233826413	1
ENSG00000127884	ECHS1	1.203056936	0.146362391	1	1.092164981	-0.033313216	1	0.572710445	-0.983304243	0.715856401	1.257966063	0.233661139	1
ENSG00000144848	ATG3	1.175783605	0.071983235	1	1.13597327	0.037306196	1	0.493505809	-1.234524836	0.563657128	1.285412595	0.233542375	1
ENSG00000158195	WASF2	2.160653893	-0.150402289	1	2.417365722	0.089825315	1	1.352571475	-0.8493742	0.798474362	2.701196219	0.23279415	1
ENSG00000122705	CLTA	9.991130275	0.060887098	1	9.720572558	0.045944639	1	4.106455741	-1.288185354	0.534097013	10.98318734	0.232756887	1
ENSG00000137161	CNPY3	1.018204359	-0.255677251	1	1.197426564	0.023839768	1	1.017474939	-0.24064314	1	1.358603348	0.232276112	1
ENSG00000181555	SETD2	0.730319198	-0.659696324	0.716781839	1.098249466	-0.008591733	1	1.456146769	0.433194983	0.812721893	1.255678852	0.231671402	1
ENSG00000067900	ROCK1	1.993983537	-0.479404581	0.876242095	2.796429111	0.182824736	1	1.83998462	-0.574509711	1	3.053426716	0.230607049	1
ENSG00000197728	RPS26	9.10323183	0.366364108	0.849795987	7.169348175	-0.075153372	1	2.357861085	-1.701789638	0.406167796	8.339171392	0.23007887	1
ENSG00000173436	MICOS10	6.527417231	0.257148876	0.9717459	5.561218902	-0.018435885	1	1.870447941	-1.646399031	0.429020455	6.374457123	0.229922223	1
ENSG00000163399	ATP1A1	1.200026566	-0.555886315	0.818900745	1.748072419	0.135796176	1	1.480517426	-0.206858964	1	1.928118893	0.229604609	1
ENSG00000113312	TTC1	0.948505847	-0.221425506	1	1.111635332	0.09546413	1	0.700656395	-0.662733471	0.946989707	1.237381164	0.22959097	1
ENSG00000168303	MPLKIP	1.03335621	0.352913014	0.828173468	0.809844897	-0.131110441	1	0.414301173	-1.052383715	0.665699202	0.953766997	0.228651926	1
ENSG00000089737	DDX24	2.060651679	0.0366028	1	1.971981451	-0.080889417	1	1.584092719	-0.369622957	1	2.294072657	0.228559489	1
ENSG00000130414	NDUFA10	1.157601385	0.132323838	1	1.030711687	-0.140162604	1	0.87734366	-0.300993083	1	1.216796265	0.227991327	1
ENSG00000136869	TLR4	1.703068006	-0.582152875	0.789958804	2.495247124	0.093254068	1	2.455343714	0.005480895	1	2.776674183	0.226817766	1
ENSG00000213699	SLC35F6	0.621225874	-0.882013148	0.576008083	1.115286023	0.133289386	1	1.248996182	0.223962704	1	1.22823232	0.226598683	1
ENSG00000152234	ATP5F1A	2.59096645	-0.092086554	1	2.797037559	0.090068404	1	1.413498118	-1.001721032	0.690921623	3.112894203	0.225559636	1
ENSG00000109180	OCIAD1	1.81822207	0.114807099	1	1.653762908	-0.09638538	1	1.242903518	-0.475202095	1	1.928118893	0.225503711	1
ENSG00000117592	PRDX6	2.100046491	0.399486697	0.787771376	1.599002546	-0.133521782	1	0.718934388	-1.253959568	0.543669884	1.882374672	0.225300959	1
ENSG00000187051	RPS19BP1	3.445530823	0.099104612	1	3.271018908	0.037593252	1	1.340386147	-1.332048034	0.534097013	3.68698417	0.225275999	1
ENSG00000149357	LAMTOR1	4.142515949	0.354303181	0.865825049	3.261283732	-0.104651137	1	1.425683447	-1.290246746	0.534097013	3.810493565	0.224745572	1
ENSG00000167613	LAIR1	1.127297683	-0.809608627	0.632234197	1.912353502	0.098333752	1	2.217729806	0.262488608	0.968112952	2.12253183	0.224687131	1
ENSG00000133318	RTN3	1.790948739	-0.344142054	1	2.231788942	0.040858619	1	2.022764549	-0.139721443	1	2.511357704	0.224062026	1
ENSG00000164687	FABP5	6.188015778	0.297269352	0.937021198	5.064724961	-0.082934543	1	2.339583093	-1.20234481	0.583518351	5.882706753	0.224045786	1
ENSG00000105472	CLEC11A	2.58490571	0.193294654	1	2.175811684	-0.209583093	1	2.126339842	-0.124389375	1	2.611994989	0.223109917	1
ENSG00000033170	FUT8	0.966688067	0.084331298	1	0.869472846	-0.210389969	1	0.987011617	0.110544269	1	1.042968227	0.222931573	1
ENSG00000197249	SERPINA1	1.324271741	-0.244579249	1	1.535723907	-0.002506925	1	1.419590783	-0.124280935	1	1.745142011	0.222821894	1
ENSG00000124380	SNRNP27	0.751531789	-0.298574804	1	0.919365619	0.072840887	1	0.718934388	-0.345327638	1	1.024670539	0.222583568	1
ENSG00000175416	CLTB	1.887920583	0.228823883	0.962253526	1.619689794	-0.060128401	1	0.816417017	-1.056917124	0.64712363	1.866364195	0.22140494	1
ENSG00000069849	ATP1B3	3.578867108	-0.165490043	1	3.983512052	0.032736977	1	2.961034852	-0.446123933	1	4.485220817	0.221057748	1
ENSG00000008018	PSMB1	2.642482742	0.5747762	0.634938258	1.776061048	-0.221377767	1	0.749397709	-1.383828548	0.534097013	2.136255096	0.221019244	1
ENSG00000090905	TNRC6A	0.703045867	-0.830791531	0.616546886	1.218113812	0.124061855	1	1.35866414	0.213743027	1	1.34030566	0.220940774	1
ENSG00000143420	ENSA	1.400030994	-0.194103107	1	1.57770685	0.007503422	1	1.334293482	-0.256024281	1	1.786311809	0.220738887	1
ENSG00000134851	TMEM165	1.581853201	-0.227562422	1	1.819869337	0.00876035	1	1.602370712	-0.19509774	1	2.058489921	0.219351509	1
ENSG00000167258	CDK12	0.739410308	-0.732456462	0.68904308	1.194992771	0.096428746	1	1.334293482	0.205241482	1	1.322007972	0.218860113	1
ENSG00000106028	SSBP1	2.160653893	0.196423806	0.997352522	1.88558177	-0.067750134	1	1.084494246	-0.865460001	0.795243898	2.172850472	0.217760249	1
ENSG00000106609	TMEM248	0.669711796	-0.645916974	0.732815843	1.052615832	0.210724266	1	0.798139024	-0.344025211	1	1.132169457	0.216742468	1
ENSG00000167085	PHB	1.384879143	0.310436292	0.877799376	1.123195853	-0.093190608	1	0.548339787	-1.112168582	0.643901095	1.301423072	0.216603953	1
ENSG00000178585	CTNNBIP1	1.145479904	0.627150779	0.59196409	0.750216948	-0.211396707	1	0.237613908	-1.778359643	0.399461301	0.896586721	0.216254379	1
ENSG00000156515	HK1	0.848503633	-0.574845691	0.800168209	1.286260039	0.25328207	1	0.767675702	-0.690794764	0.928681026	1.370039403	0.216031569	1
ENSG00000118640	VAMP8	13.1427152	0.425191548	0.795126136	9.895805714	-0.116108589	1	3.716525225	-1.523151085	0.482584946	11.54126682	0.215610619	1
ENSG00000153201	RANBP2	1.021234729	-0.743607956	0.68904308	1.720692238	0.24965654	1	1.273366839	-0.371571737	1	1.834343241	0.215577672	1
ENSG00000204386	NEU1	1.900042063	-0.4036879	0.954368439	2.479427465	0.078136809	1	2.181173821	-0.171746552	1	2.751514861	0.215406199	1
ENSG00000182774	RPS17	10.75781391	0.261863891	0.963924976	9.146805662	-0.014936604	1	3.156000109	-1.60932073	0.442861437	10.39079968	0.215304323	1
ENSG00000090060	PAPOLA	1.975801316	-0.452235752	0.902369249	2.667438038	0.093501599	1	2.36395375	-0.15507244	1	2.948215009	0.214741209	1
ENSG00000114902	SPCS1	3.318255278	0.866435494	0.305963719	1.795531398	-0.409560515	0.929337738	0.816417017	-1.354013366	0.534097013	2.271200546	0.214462995	1
ENSG00000197471	SPN	1.324271741	-0.025529164	1	1.291127627	-0.154873918	1	1.450054104	0.114609835	1	1.51870812	0.214023565	1
ENSG00000179630	LACC1	2.415204983	-0.669819469	0.690228684	3.842352009	0.209860411	1	2.997590837	-0.308843357	1	4.130703109	0.21364154	1
ENSG00000133313	CNDP2	1.415182844	-0.755518497	0.676924364	2.383901057	0.218167646	1	1.974023234	-0.213589791	1	2.557101924	0.213476258	1
ENSG00000163902	RPN1	1.245482118	-0.825765612	0.613116335	2.188589102	0.20551585	1	1.998393892	-0.068312578	1	2.353540143	0.212940176	1
ENSG00000056097	ZFR	1.04244732	-0.488382657	0.868546833	1.47548751	0.193197619	1	0.993104281	-0.532708577	1	1.589611661	0.211775421	1
ENSG00000085871	MGST2	2.612179041	0.747849304	0.417179125	1.513211314	-0.400611876	0.960580068	1.011382274	-0.778238935	0.858709968	1.905246783	0.2111775	1
ENSG00000090487	SPG21	1.681855415	-0.298875706	1	2.076634586	0.118411067	1	1.413498118	-0.5447222	1	2.275774968	0.210478143	1
ENSG00000167460	TPM4	4.121303359	-0.587865393	0.716125028	6.318128783	0.277915601	1	3.509374639	-0.799184506	0.83523049	6.676368978	0.209914202	1
ENSG00000143418	CERS2	0.621225874	-0.794865302	0.655780911	1.073911528	0.210968017	1	0.950455631	-0.109629981	1	1.150467145	0.209668887	1
ENSG00000168288	MMADHC	1.269725079	0.226350303	0.963352067	1.103117054	-0.01892611	1	0.463042487	-1.305184523	0.534097013	1.248817219	0.209337846	1
ENSG00000242372	EIF6	1.478820617	0.438706015	0.738965396	1.082429806	-0.197256912	1	0.65191508	-0.842809904	0.808819804	1.283125384	0.207707803	1
ENSG00000147454	SLC25A37	0.439403667	-0.830770447	0.638366648	0.726487458	-0.073708652	1	1.236810854	0.806094777	0.534097013	0.832544813	0.207223589	1
ENSG00000154127	UBASH3B	0.681833276	-0.748334713	0.68904308	1.15970276	0.272599968	1	0.816417017	-0.435807457	1	1.223657898	0.207150326	1
ENSG00000131626	PPFIA1	1.248512488	-0.583085277	0.789101319	1.857593141	0.153185829	1	1.602370712	-0.173031206	1	2.015032912	0.207055045	1
ENSG00000169967	MAP3K2	1.154571014	-0.826017115	0.613034086	2.030392503	0.207422812	1	1.864355277	-0.058732934	1	2.175137683	0.207037977	1
ENSG00000108256	NUFIP2	1.315180631	-0.691591116	0.68904308	2.084544416	0.130381879	1	2.108061849	0.061915328	1	2.273487757	0.206969894	1
ENSG00000116459	ATP5PB	2.527328677	0.10828603	1	2.37477433	0.017254544	1	1.145420889	-1.096366726	0.643901095	2.662313631	0.206906608	1
ENSG00000165671	NSD1	0.681833276	-0.472022152	0.897757052	0.910847341	-0.00970399	1	1.096679575	0.283416555	0.961054446	1.02695775	0.206714626	1
ENSG00000090382	LYZ	5.421332139	0.274100762	1	4.504343931	-0.077747092	1	2.303027107	-1.049256745	0.851254366	5.173671335	0.206560197	1
ENSG00000008952	SEC62	2.272777588	-0.18601847	1	2.573736975	0.049995353	1	1.919189256	-0.433319714	1	2.86130099	0.206324721	1
ENSG00000159210	SNF8	1.754584298	0.314322509	0.869440339	1.41220887	-0.112312978	1	0.779861031	-0.940572652	0.732590254	1.635355882	0.206183196	1
ENSG00000197170	PSMD12	0.803048081	-0.44029142	0.915130095	1.104942399	0.198025781	1	0.694563731	-0.630426802	0.971507889	1.18477531	0.205921671	1
ENSG00000152492	CCDC50	1.603065792	0.056946864	1	1.529030974	-0.047518069	1	1.108864903	-0.509222637	1	1.740567589	0.205557024	1
ENSG00000002549	LAP3	1.700037635	0.212957655	0.978696397	1.46757768	-0.072983965	1	0.865158331	-0.82856416	0.818276008	1.681100102	0.205075719	1
ENSG00000146425	DYNLT1	1.587913941	0.289791654	0.902369249	1.313031771	-0.064525855	1	0.603173766	-1.192965133	0.589682702	1.500410431	0.204836137	1
ENSG00000277972	CISD3	1.284876929	0.208320015	0.984229328	1.138407064	0.016820469	1	0.408208508	-1.522422135	0.49257119	1.27397654	0.204710679	1
ENSG00000171858	RPS21	15.5457987	0.525721906	0.68904308	10.95207224	-0.148649791	1	3.564208618	-1.747034028	0.392127822	12.8015201	0.204115972	1
ENSG00000167863	ATP5PD	2.957641234	0.377488029	0.842014742	2.307236551	-0.088862283	1	0.913899646	-1.426789287	0.524923378	2.653164787	0.203996198	1
ENSG00000043462	LCP2	0.715167348	-0.384339999	0.966910426	0.932751485	0.116879053	1	0.731119716	-0.325848691	1	1.017808905	0.203722662	1
ENSG00000143158	MPC2	4.084938917	0.70039008	0.537347385	2.527494893	-0.263168695	1	0.889528988	-1.670674222	0.429020455	3.046565083	0.203674561	1
ENSG00000118217	ATF6	0.824260672	-0.470145111	0.892773927	1.131714131	0.109426397	1	0.999196946	-0.15008248	1	1.237381164	0.203607181	1
ENSG00000104979	C19orf53	3.954633002	0.291767684	0.940171062	3.300224434	-0.02066818	1	1.121050232	-1.629526711	0.437959111	3.728153968	0.20322946	1
ENSG00000057252	SOAT1	0.593952543	-0.697028415	0.68904308	0.953438733	0.159339935	1	0.907806981	-0.015241761	1	1.029244961	0.202355746	1
ENSG00000128731	HERC2	0.903050295	-0.453426007	0.902369249	1.180390008	-0.045908005	1	1.52925874	0.381623827	0.860673067	1.34030566	0.202279947	1
ENSG00000163946	TASOR	1.003052509	-0.373321533	0.979024599	1.279567106	0.057782372	1	1.188069539	-0.093395447	1	1.415783624	0.202270602	1
ENSG00000100823	APEX1	1.581853201	0.250038519	0.946254758	1.337978158	-0.067500906	1	0.706749059	-0.988325783	0.710493706	1.527856964	0.202196808	1
ENSG00000138594	TMOD3	1.278816189	-0.305059765	1	1.58987582	0.129221001	1	1.072308917	-0.552758643	1	1.729131534	0.201886594	1
ENSG00000131473	ACLY	0.709106607	-0.52410049	0.834847621	1.030711687	0.206151584	1	0.712841724	-0.483795326	1	1.100148502	0.201292188	1
ENSG00000152601	MBNL1	1.784887999	-0.75262838	0.677866164	2.984439684	0.195439455	1	2.692957622	-0.091165042	1	3.1952338	0.200623529	1
ENSG00000162704	ARPC5	12.24269527	-0.137688123	1	13.63898062	0.108406584	1	7.493977093	-0.875090937	0.666329475	14.90804145	0.200507121	1
ENSG00000100129	EIF3L	1.348514702	0.208502759	0.984229328	1.194384322	0.016235172	1	0.43867183	-1.488690846	0.501464509	1.333444027	0.20011182	1
ENSG00000171148	TADA3	0.945475476	-0.112484877	1	1.024627203	0.048038546	1	0.700656395	-0.557307117	1	1.134456668	0.199701204	1
ENSG00000186469	GNG2	0.630316984	-0.567098111	0.81884298	0.946137351	0.226460343	1	0.645822416	-0.495407738	1	1.004085639	0.19953044	1
ENSG00000105355	PLIN3	1.336393221	-0.115474266	1	1.454800262	0.06207067	1	0.944362967	-0.633713225	0.965730195	1.605622139	0.199409728	1
ENSG00000186184	POLR1D	1.784887999	0.418152439	0.763188906	1.34527954	-0.131775907	1	0.621451759	-1.211235175	0.573663452	1.559877918	0.199406193	1
ENSG00000113282	CLINT1	1.145479904	-0.190687547	1	1.323983844	0.118363865	1	0.779861031	-0.757471346	0.875222065	1.440942945	0.198858137	1
ENSG00000197982	C1orf122	1.518215428	0.297755762	0.897071464	1.249144683	-0.066007233	1	0.578803109	-1.180107819	0.606851959	1.422645257	0.19830499	1
ENSG00000142168	SOD1	2.724302735	0.390379779	0.793479928	2.080893725	-0.140589037	1	1.102772239	-1.016412061	0.679037843	2.417582052	0.198087344	1
ENSG00000105851	PIK3CG	0.557588101	-0.857231875	0.603479791	0.996638573	0.180374751	1	1.023567603	0.108126609	1	1.068127548	0.198080495	1
ENSG00000187109	NAP1L1	8.209272646	0.238239575	0.995088169	6.988030535	-0.065230934	1	3.789637197	-0.958036807	0.720871954	7.961781573	0.197728015	1
ENSG00000116871	MAP7D1	0.839412522	-0.56573895	0.815875564	1.241234853	0.169287912	1	1.023567603	-0.233076089	1	1.333444027	0.197207259	1
ENSG00000095015	MAP3K1	0.748501419	-1.134759135	0.323547118	1.650112217	0.322485444	1	1.419590783	-0.118070778	1	1.713121057	0.197043229	1
ENSG00000065243	PKN2	0.484859219	-0.526899744	0.84362635	0.638262432	-0.202531854	1	1.188069539	0.895311383	0.504823444	0.752492427	0.19696108	1
ENSG00000142227	EMP3	5.394058808	0.026815348	1	5.216228627	-0.060478035	1	4.24658702	-0.344645063	1	5.926163762	0.19495398	1
ENSG00000143545	RAB13	2.512176827	-0.012558458	1	2.57982146	0.082966897	1	1.242903518	-1.0746503	0.643901095	2.826992825	0.19494121	1
ENSG00000159140	SON	2.503085716	-0.622167852	0.742924089	3.737090426	0.068580372	1	4.24658702	0.217759318	1	4.110118209	0.194912304	1
ENSG00000143612	C1orf43	1.918224284	0.038696506	1	1.86976211	-0.004333308	1	1.212440196	-0.662066299	0.943856483	2.092798087	0.194720836	1
ENSG00000115286	NDUFS7	2.354597581	0.371322553	0.818900745	1.819260888	-0.139611833	1	1.023567603	-0.926113716	0.743569118	2.108808564	0.194665614	1
ENSG00000204387	SNHG32	1.139419164	0.304712078	0.889082071	0.926058552	-0.099354617	1	0.511783801	-0.928633922	0.755450933	1.061265915	0.194611225	1
ENSG00000163466	ARPC2	17.300383	0.20074643	1	15.34446165	0.009830463	1	6.123127625	-1.386588488	0.458686049	17.12206172	0.194359667	1
ENSG00000169738	DCXR	1.278816189	0.510352933	0.68904308	0.894419233	-0.213535837	1	0.499598473	-0.958092858	0.730508085	1.056691493	0.194224727	1
ENSG00000162368	CMPK1	1.193965826	-0.270991917	1	1.457842504	0.141482364	1	0.907806981	-0.667259218	0.939682471	1.573601184	0.193753014	1
ENSG00000174695	TMEM167A	2.59702719	0.058604473	1	2.523844202	0.033011903	1	1.328200818	-0.961618742	0.718996977	2.797259082	0.193441942	1
ENSG00000134744	TUT4	0.51516292	-0.789130803	0.664941501	0.865822155	0.102399291	1	1.029660267	0.307664101	0.939218598	0.942330942	0.193174493	1
ENSG00000137154	RPS6	26.54301185	0.522332881	0.68904308	18.8180939	-0.132018076	1	5.721011781	-1.841591981	0.291722221	21.7651001	0.193133221	1
ENSG00000244405	ETV5	1.133358424	-0.648299706	0.718654989	1.800398986	0.258336878	1	1.224625525	-0.496124035	1	1.891523516	0.192985739	1
ENSG00000125534	PPDPF	1.648521343	0.516567058	0.68904308	1.151184482	-0.204916378	1	0.603173766	-1.052866833	0.658213023	1.356316137	0.192973372	1
ENSG00000062650	WAPL	1.115176203	-0.400117762	0.958965249	1.472445267	0.132623229	1	1.139328225	-0.343975034	1	1.591898872	0.192849316	1
ENSG00000119541	VPS4B	1.03335621	-0.357933214	0.994407536	1.328851431	0.131289062	1	0.980918953	-0.414737887	1	1.436368523	0.192128882	1
ENSG00000162066	AMDHD2	1.000022139	-0.605846072	0.766266129	1.45175802	-0.009273425	1	1.955745241	0.456565457	0.790796013	1.623919827	0.191792876	1
ENSG00000100528	CNIH1	0.812139191	-0.255584915	1	0.975342877	0.107613949	1	0.682378402	-0.500648817	1	1.058978704	0.190777966	1
ENSG00000166295	ANAPC16	1.897011693	0.33747683	0.842014742	1.501042345	-0.125157856	1	0.871250995	-0.872338674	0.791806182	1.729131534	0.190701121	1
ENSG00000146247	PHIP	0.878807334	-0.939942069	0.522275614	1.596568753	0.033544865	1	2.382231743	0.634857198	0.643901095	1.76572691	0.190446876	1
ENSG00000099795	NDUFB7	3.224313804	0.155482814	1	2.961318643	0.039661791	1	1.157606218	-1.400074151	0.534097013	3.270711764	0.190013909	1
ENSG00000157045	NTAN1	2.124289452	-0.015290003	1	2.170335648	0.054376649	1	1.230718189	-0.841596025	0.801703522	2.387848309	0.189898678	1
ENSG00000108848	LUC7L3	1.445486546	-0.575433268	0.796193326	2.03951923	-0.04267357	1	2.894015544	0.523896644	0.719634036	2.298647079	0.189610349	1
ENSG00000161057	PSMC2	0.818199932	-0.286018318	1	1.027060996	0.216707797	1	0.475227816	-1.076953649	0.643901095	1.086425236	0.18958078	1
ENSG00000183023	SLC8A1	0.969718437	-0.444497042	0.910850971	1.275307967	0.001046737	1	1.498795419	0.247840132	0.988489616	1.420358046	0.188927338	1
ENSG00000100697	DICER1	1.787918369	-0.596636515	0.769827577	2.717330811	0.210948228	1	2.059320535	-0.351274937	1	2.879598679	0.188794055	1
ENSG00000166228	PCBD1	2.33035462	0.42185943	0.754470142	1.780928635	-0.069574359	1	0.542247123	-1.800899731	0.376935363	2.019607334	0.188437145	1
ENSG00000114439	BBX	0.736379938	-0.362141895	0.993153891	0.940661315	0.088261884	1	0.810324352	-0.193526075	1	1.024670539	0.188421869	1
ENSG00000141447	OSBPL1A	1.327302111	-0.342544736	1	1.669582568	0.081263614	1	1.431776111	-0.207530611	1	1.822907186	0.188301536	1
ENSG00000204370	SDHD	1.175783605	0.352009078	0.828173468	0.929100795	-0.100851247	1	0.463042487	-1.081580262	0.643901095	1.061265915	0.188078255	1
ENSG00000132432	SEC61G	2.963701974	0.498509429	0.705864156	2.131394947	-0.132083921	1	0.755490374	-1.605667544	0.449333557	2.456464639	0.18781553	1
ENSG00000198000	NOL8	0.77880512	-0.37738608	0.978696397	0.994813228	0.049856822	1	0.974826289	-0.011984014	1	1.093286869	0.187357215	1
ENSG00000067560	RHOA	5.97892024	0.123290702	1	5.538706309	-0.001571615	1	3.01586883	-0.927189333	0.734157553	6.170895342	0.186851935	1
ENSG00000147684	NDUFB9	1.972770946	0.142824563	1	1.828387615	0.044012996	1	0.737212381	-1.348406551	0.534097013	2.012745701	0.186584504	1
ENSG00000114520	SNX4	0.796987341	-0.272687461	1	0.968041496	0.1105202	1	0.694563731	-0.461680444	1	1.047542649	0.186096229	1
ENSG00000124783	SSR1	1.718219856	-0.245512405	1	2.004837668	0.021481327	1	1.846077284	-0.122396711	1	2.218594693	0.185873643	1
ENSG00000109390	NDUFC1	2.003074647	0.217958161	0.970045185	1.751723109	-0.009886776	1	0.779861031	-1.222041139	0.563957887	1.953278214	0.185602702	1
ENSG00000130770	ATP5IF1	5.597093605	0.404698879	0.818900745	4.245144888	-0.134291417	1	2.168988492	-1.072195703	0.643901095	4.890057168	0.185278462	1
ENSG00000160710	ADAR	1.112145833	-0.585170025	0.789151532	1.659238944	0.158171098	1	1.474424761	-0.125299033	1	1.774875754	0.184428099	1
ENSG00000128829	EIF2AK4	0.684863646	-0.495856697	0.863211435	0.966216151	0.153380023	1	0.798139024	-0.233795501	1	1.033819383	0.184064527	1
ENSG00000178741	COX5A	5.045566244	0.639020788	0.603638993	3.295965295	-0.191222326	1	0.956548296	-1.925707729	0.337515724	3.851663364	0.183752175	1
ENSG00000100348	TXN2	1.418213215	0.2926616	0.902369249	1.154835172	-0.117545657	1	0.737212381	-0.724935526	0.893181462	1.322007972	0.183642049	1
ENSG00000129084	PSMA1	2.148532413	0.166980232	1	1.915395744	-0.05293563	1	1.212440196	-0.716883975	0.89594717	2.156839995	0.183438743	1
ENSG00000042753	AP2S1	16.59430676	0.208324448	1	14.73601319	0.032746431	1	5.130023344	-1.579650269	0.451832698	16.24834711	0.183294256	1
ENSG00000065000	AP3D1	1.03335621	-0.612127897	0.761058388	1.588050474	0.211969333	1	1.236810854	-0.306644507	1	1.67652568	0.183205244	1
ENSG00000241837	ATP5PO	3.084916779	0.403022185	0.818900745	2.388768644	-0.060064213	1	0.755490374	-1.745859628	0.393678047	2.694334586	0.182855836	1
ENSG00000036257	CUL3	0.687894016	-0.592058856	0.788669596	1.055049625	0.25372435	1	0.700656395	-0.528668519	1	1.102435713	0.182587159	1
ENSG00000111775	COX6A1	7.100157183	0.389679256	0.820341042	5.517410613	-0.074763147	1	2.077598527	-1.501466974	0.491788186	6.244086094	0.181465443	1
ENSG00000134153	EMC7	1.624278383	0.447477189	0.728804374	1.174305523	-0.22328496	1	0.83469501	-0.607589285	0.988297428	1.381475458	0.18127088	1
ENSG00000119396	RAB14	2.272777588	-0.181781477	1	2.598074914	0.099505837	1	1.699853341	-0.612209215	0.983003001	2.813269559	0.180831683	1
ENSG00000164615	CAMLG	1.03335621	0.319168812	0.869767266	0.836616629	-0.082478505	1	0.426486501	-1.039188703	0.678124555	0.946905364	0.180636889	1
ENSG00000089063	TMEM230	1.790948739	0.071367084	1	1.724342929	0.024678888	1	0.956548296	-0.883461571	0.78032893	1.900672361	0.180480671	1
ENSG00000198730	CTR9	0.681833276	-0.517423059	0.84669207	0.988120295	0.210854094	1	0.700656395	-0.444190985	1	1.040681016	0.179569698	1
ENSG00000167522	ANKRD11	1.590944311	-0.68827493	0.68904308	2.476993671	0.066213617	1	3.034146823	0.334920572	0.894847833	2.701196219	0.17914117	1
ENSG00000154518	ATP5MC3	8.233515607	0.69095268	0.544045821	5.166335853	-0.230891785	1	1.645019362	-1.809256082	0.371345654	6.088555745	0.179120649	1
ENSG00000115677	HDLBP	1.975801316	-0.516014235	0.836519747	2.865183787	0.228580847	1	1.894818598	-0.551203051	1	3.007682496	0.179040906	1
ENSG00000134072	CAMK1	1.81822207	0.21431541	0.978696397	1.56614633	-0.078039718	1	1.011382274	-0.695188305	0.925623984	1.770301332	0.178981514	1
ENSG00000089327	FXYD5	2.678847183	0.009146787	1	2.623021301	-0.055216607	1	2.229915135	-0.274875551	1	2.948215009	0.178760602	1
ENSG00000110955	ATP5F1B	3.590988588	-0.108855373	1	3.962824804	0.140637336	1	1.876540605	-1.082198075	0.643901095	4.24506366	0.17870529	1
ENSG00000134884	ARGLU1	1.975801316	-0.541517369	0.818900745	2.663787347	-0.133340821	1	4.472015599	0.753581446	0.534097013	3.055713927	0.178672139	1
ENSG00000178982	EIF3K	5.663761748	0.860768333	0.306747933	3.150546113	-0.32499321	1	0.865158331	-2.060869006	0.291722221	3.810493565	0.178255615	1
ENSG00000143753	DEGS1	0.77577475	-0.291316708	1	0.950396491	0.097869817	1	0.743305045	-0.336311364	1	1.02695775	0.17819007	1
ENSG00000095139	ARCN1	0.881837704	-0.32796303	1	1.146925342	0.259852307	1	0.48132048	-1.207902111	0.582299936	1.193924154	0.178109065	1
ENSG00000155115	GTF3C6	3.869782639	0.249383061	0.981362895	3.34524962	0.020306833	1	1.121050232	-1.63435063	0.437959111	3.68698417	0.177652414	1
ENSG00000144028	SNRNP200	0.803048081	-0.468872123	0.897071464	1.099466363	0.100566866	1	1.041845596	-0.045206193	1	1.187062521	0.177504134	1
ENSG00000102172	SMS	8.145634874	0.239751281	0.993153891	7.008109334	-0.020068727	1	3.186463431	-1.202878591	0.570623499	7.79938959	0.176502511	1
ENSG00000150867	PIP4K2A	1.109115463	-0.154151539	1	1.252186926	0.113503677	1	0.749397709	-0.734888336	0.893181462	1.347167293	0.176414863	1
ENSG00000100365	NCF4	2.636422002	-0.394209639	0.960565398	3.32942996	-0.028618932	1	4.088177748	0.301056714	0.933557103	3.712143491	0.176307483	1
ENSG00000117523	PRRC2C	4.097060398	-0.456443246	0.840028695	5.535664067	0.088680531	1	5.343266594	-0.027736083	1	5.994780093	0.175839701	1
ENSG00000139218	SCAF11	2.497024976	-0.586550229	0.783172832	3.694499034	0.12465291	1	3.649505918	0.021885739	1	3.966023915	0.175807991	1
ENSG00000163463	KRTCAP2	2.833396059	0.421792245	0.807696043	2.0906289	-0.201094169	1	1.450054104	-0.639614573	0.963643738	2.438166951	0.175786707	1
ENSG00000104903	LYL1	0.866685853	-0.099904755	1	0.905979753	-0.065551233	1	0.926084974	0.008773221	1	1.017808905	0.175003845	1
ENSG00000105220	GPI	1.057599171	-0.381643166	0.967403705	1.376918859	0.12134181	1	1.121050232	-0.270453121	1	1.477538321	0.174950645	1
ENSG00000110321	EIF4G2	4.815258115	-0.51819834	0.793003713	7.031230375	0.256721183	1	4.228309027	-0.687401796	0.922127385	7.319075275	0.17474392	1
ENSG00000127922	SEM1	3.045521967	0.045728607	1	3.028856422	0.096572797	1	1.242903518	-1.308177245	0.534097013	3.270711764	0.174543757	1
ENSG00000065526	SPEN	0.603043653	-0.798922933	0.656237522	1.040446862	0.190559725	1	1.035752932	0.063436667	1	1.097861291	0.174518552	1
ENSG00000165219	GAPVD1	0.642438465	-0.646908046	0.732815843	1.010632888	0.211074394	1	0.83469501	-0.214155702	1	1.061265915	0.174382821	1
ENSG00000069329	VPS35	2.306111659	-0.206497872	1	2.668046486	0.086419448	1	1.943559913	-0.455351282	1	2.884173101	0.172219732	1
ENSG00000146223	RPL7L1	0.942445106	-0.373733485	0.978578843	1.233325023	0.162876182	1	0.871250995	-0.468995067	1	1.308284705	0.17209721	1
ENSG00000140632	GLYR1	0.78486586	-0.310626007	1	0.975342877	0.107613949	1	0.767675702	-0.323467065	1	1.047542649	0.171516064	1
ENSG00000188186	LAMTOR4	5.654670638	0.2278966	1	4.921739573	-0.002356443	1	2.132432506	-1.266529882	0.534097013	5.436700603	0.171329404	1
ENSG00000198160	MIER1	0.921232515	-0.306859459	1	1.139623961	0.100418702	1	0.913899646	-0.299421211	1	1.225945109	0.170896216	1
ENSG00000174953	DHX36	0.954566587	-0.52907353	0.826072848	1.372051272	0.148378555	1	1.218532861	-0.128477328	1	1.459240633	0.170474407	1
ENSG00000013583	HEBP1	1.675794675	0.198866178	0.997301633	1.485222685	-0.002649876	1	0.712841724	-1.106570181	0.643901095	1.637643093	0.169196245	1
ENSG00000143546	S100A8	6.027406162	0.680494948	0.620215222	3.789416994	-0.245317028	1	1.504888083	-1.489031056	0.534097013	4.457774285	0.168957337	1
ENSG00000134294	SLC38A2	0.875776964	-1.360326631	0.125778473	2.239090324	0.329300388	1	2.266471121	0.132671049	1	2.284923813	0.168633555	1
ENSG00000136231	IGF2BP3	0.966688067	-0.949779848	0.512629268	1.895925394	0.339080846	1	1.419590783	-0.324651306	1	1.930406104	0.168629623	1
ENSG00000090266	NDUFB2	8.378973373	0.514530594	0.68904308	5.996867998	-0.113816242	1	1.858262613	-1.803306538	0.371345654	6.806740006	0.168536904	1
ENSG00000115685	PPP1R7	1.312150261	0.209371191	0.983848569	1.153009827	-0.013481367	1	0.572710445	-1.056620921	0.658213023	1.27397654	0.168535904	1
ENSG00000099624	ATP5F1D	4.587980357	0.415738811	0.814279728	3.460246378	-0.131717573	1	1.785150641	-1.05590831	0.643901095	3.945439016	0.168497268	1
ENSG00000196628	TCF4	0.621225874	-0.639221962	0.744003181	0.957697872	0.144179342	1	0.956548296	0.052570183	1	1.017808905	0.168284943	1
ENSG00000180992	MRPL14	1.966710206	0.395892677	0.79049612	1.530247871	-0.059047482	1	0.536154459	-1.589946909	0.459447323	1.710833846	0.168260083	1
ENSG00000110880	CORO1C	1.515185058	-0.701210901	0.68904308	2.490379537	0.263178019	1	1.864355277	-0.351577728	1	2.577686824	0.1679786	1
ENSG00000169223	LMAN2	1.530336909	0.03890076	1	1.476095958	-0.046477735	1	1.194162203	-0.343645079	1	1.644504726	0.16782158	1
ENSG00000112695	COX7A2	8.994138506	0.401548359	0.818900745	7.009326231	-0.036497	1	1.961837906	-1.923660744	0.334420132	7.794815168	0.167744735	1
ENSG00000124422	USP22	0.903050295	-0.778466713	0.664646192	1.553977361	0.242974445	1	1.334293482	-0.147517449	1	1.614770983	0.167597185	1
ENSG00000084623	EIF3I	1.181844346	0.088025782	1	1.135364822	0.053407487	1	0.548339787	-1.07297495	0.643901095	1.232806742	0.167206752	1
ENSG00000175701	MTLN	1.29093767	0.232538378	0.962253526	1.12806344	0.018867455	1	0.432579166	-1.423686894	0.534097013	1.235093953	0.16680572	1
ENSG00000130340	SNX9	0.839412522	-0.318941329	1	1.072694631	0.206001374	1	0.597081102	-0.808326014	0.836511156	1.123020613	0.16678702	1
ENSG00000100316	RPL3	21.57623523	0.643921327	0.594358413	14.03386367	-0.195726119	1	4.526849578	-1.779311465	0.377925543	16.26893201	0.166765972	1
ENSG00000131051	RBM39	2.033378348	-0.474180526	0.881968743	2.724632193	0.007005713	1	3.32659471	0.306680973	0.928690556	2.99395923	0.166610947	1
ENSG00000143183	TMCO1	1.5515495	0.01241946	1	1.522338041	-0.042043176	1	1.267274175	-0.298859005	1	1.692536157	0.166134541	1
ENSG00000123200	ZC3H13	0.987900658	-0.681300767	0.68904308	1.547892876	0.106687367	1	1.754687319	0.231127432	0.997869543	1.658227992	0.165566798	1
ENSG00000175606	TMEM70	1.706098376	0.254046481	0.937919753	1.468186128	0.010134932	1	0.554432452	-1.453941023	0.518423282	1.610196561	0.165389961	1
ENSG00000121933	TMIGD3	3.409166381	-0.004110995	1	3.497970182	0.101694798	1	1.651112026	-1.100118338	0.643901095	3.75331329	0.165311495	1
ENSG00000112576	CCND3	1.254573228	-0.46951771	0.89318319	1.73955414	0.157242589	1	1.425683447	-0.24910379	1	1.841204874	0.165196277	1
ENSG00000108010	GLRX3	0.924262886	-0.100446831	1	1.006373749	0.097437181	1	0.603173766	-0.735692268	0.893181462	1.079563603	0.16496154	1
ENSG00000241343	RPL36A	10.76084428	0.510888806	0.68904308	7.738855932	-0.103170024	1	2.266471121	-1.882994487	0.339796584	8.741720532	0.164854875	1
ENSG00000267855	NDUFA7	1.363666553	0.487290411	0.68904308	0.983252707	-0.149745289	1	0.456949823	-1.20449398	0.588039913	1.123020613	0.164765022	1
ENSG00000174444	RPL4	6.878940165	0.184445636	1	6.174534947	0.018121558	1	2.772162258	-1.20702972	0.568226457	6.760995786	0.164739056	1
ENSG00000172845	SP3	0.50910218	-0.924180202	0.548704381	0.93883597	0.128053316	1	1.188069539	0.413639132	0.835460566	0.999511217	0.164691213	1
ENSG00000092439	TRPM7	0.609104393	-0.808204005	0.650029396	1.024018754	0.056580791	1	1.407405454	0.515688707	0.732590254	1.109297346	0.164681873	1
ENSG00000064607	SUGP2	0.893959184	-0.795086372	0.656237522	1.420727148	-0.125774507	1	2.705142951	0.962137008	0.445400459	1.612483772	0.164146959	1
ENSG00000137996	RTCA	0.893959184	-0.206808282	1	1.046531347	0.127769728	1	0.670193073	-0.626647654	0.975945453	1.113871768	0.163804737	1
ENSG00000115415	STAT1	1.454577656	-0.171624764	1	1.64889532	0.088012272	1	1.157606218	-0.507661079	1	1.772588543	0.163671823	1
ENSG00000164172	MOCS2	1.096993982	0.285375335	0.902369249	0.916323377	-0.037714619	1	0.426486501	-1.157423376	0.625703378	1.015521694	0.163557719	1
ENSG00000123159	GIPC1	0.878807334	-0.124183816	1	0.96256546	0.061507402	1	0.694563731	-0.471006237	1	1.040681016	0.163507138	1
ENSG00000177885	GRB2	4.597071467	-0.363127679	0.937021198	5.958535745	0.159326611	1	4.258772348	-0.460334335	1	6.30126637	0.163404923	1
ENSG00000165168	CYBB	13.71242478	-0.637121351	0.68904308	21.67780165	0.278091506	1	14.46398506	-0.525008241	0.948498259	22.31860517	0.1633855	1
ENSG00000168264	IRF2BP2	1.412152474	-0.895349402	0.555760628	2.649793033	0.300656429	1	2.144617835	-0.220765669	1	2.712632274	0.163033162	1
ENSG00000188060	RAB42	1.960649465	0.617933782	0.595327847	1.260705204	-0.293093984	1	0.840787674	-0.73292413	0.893181462	1.495836009	0.161554177	1
ENSG00000072778	ACADVL	1.142449534	-0.160680562	1	1.250970029	-0.026738331	1	1.255088847	-0.007040142	1	1.381475458	0.161462399	1
ENSG00000182944	EWSR1	0.900019925	-0.725787408	0.68904308	1.400039901	-0.038090456	1	2.217729806	0.701971752	0.570623499	1.550729074	0.161418135	1
ENSG00000134900	TPP2	0.590922173	-0.812711512	0.638366648	1.014892027	0.132806202	1	1.194162203	0.30122404	0.942011873	1.077276392	0.161207709	1
ENSG00000140988	RPS2	33.68256385	0.658241613	0.57597266	21.64859612	-0.209700855	1	7.506162422	-1.679347353	0.339796584	25.11357704	0.161133984	1
ENSG00000111348	ARHGDIB	7.500166039	0.174530282	1	6.789067889	0.028424429	1	2.997590837	-1.22826394	0.553195692	7.399127661	0.160923793	1
ENSG00000116001	TIA1	0.327279973	-0.780025254	0.68788456	0.514747395	-0.147809565	1	1.017474939	1.018713328	0.434629632	0.585526022	0.16076087	1
ENSG00000170242	USP47	0.678802906	-0.569110941	0.817759059	1.008807543	0.178648216	1	0.871250995	-0.157683241	1	1.058978704	0.160555818	1
ENSG00000155957	TMBIM4	4.300095196	0.431360122	0.793003713	3.157847495	-0.197192774	1	2.187266485	-0.642055467	0.960328402	3.648101583	0.160502278	1
ENSG00000103490	PYCARD	4.357672228	0.511997783	0.68904308	3.116473	-0.123049953	1	1.102772239	-1.608244763	0.445400459	3.529166609	0.160489407	1
ENSG00000090520	DNAJB11	0.918202145	-0.216081476	1	1.061742558	0.053247099	1	0.901714317	-0.229299608	1	1.148179934	0.160088717	1
ENSG00000176853	FAM91A1	0.77274438	-0.862392253	0.590827185	1.418293355	0.289122001	1	1.163698882	-0.200399223	1	1.452379	0.160045353	1
ENSG00000038219	BOD1L1	1.472759877	-0.34770892	1	1.824736924	0.007487644	1	2.022764549	0.157975934	1	1.996735224	0.159881363	1
ENSG00000162191	UBXN1	2.381870912	0.45336462	0.713919965	1.751114661	-0.147572177	1	0.907806981	-1.050325198	0.655653375	1.994448013	0.159741997	1
ENSG00000140030	GPR65	1.990953167	-0.405571551	0.951887419	2.646142342	0.150411296	1	2.077598527	-0.318784878	1	2.797259082	0.159597374	1
ENSG00000119013	NDUFB3	2.636422002	0.686581768	0.512727814	1.660455841	-0.228223262	1	0.590988437	-1.634878804	0.440638894	1.932693315	0.159367806	1
ENSG00000119318	RAD23B	0.978809548	-0.555511829	0.818900745	1.469403025	0.266107419	1	0.938270303	-0.58681557	1	1.511846487	0.15933008	1
ENSG00000075413	MARK3	0.451525147	-0.957875262	0.522263428	0.843918011	0.09061601	1	1.181976875	0.55982999	0.699792735	0.903448354	0.158959892	1
ENSG00000108465	CDK5RAP3	0.672742166	-0.07874859	1	0.661383473	-0.248951835	1	1.04793826	0.616506756	0.64619685	0.773077326	0.158805012	1
ENSG00000112977	DAP	0.742440679	-0.492913289	0.864984815	1.064784801	0.234118891	1	0.706749059	-0.536216697	1	1.102435713	0.158478541	1
ENSG00000181610	MRPS23	1.006082879	0.623128415	0.595658641	0.66260037	-0.200308083	1	0.261984565	-1.450266455	0.534097013	0.763928482	0.158325617	1
ENSG00000006576	PHTF2	0.77577475	-0.436543392	0.925519846	1.033753929	0.071795819	1	1.060123589	0.065742682	1	1.111584557	0.158133528	1
ENSG00000149311	ATM	0.966688067	-0.492625367	0.867794671	1.294169869	-0.047708603	1	1.827799291	0.516097282	0.732590254	1.434081312	0.157972835	1
ENSG00000089006	SNX5	1.81216133	-0.418452368	0.937021198	2.416148825	0.129176504	1	2.065413199	-0.196696473	1	2.563963557	0.157636791	1
ENSG00000068912	ERLEC1	0.960627327	-0.186808687	1	1.110418435	0.126982513	1	0.700656395	-0.649765339	0.956094233	1.177913677	0.157390766	1
ENSG00000143761	ARF1	2.836426429	-0.375170305	0.92364819	3.731005942	0.18903842	1	2.473621707	-0.562083771	1	3.904269217	0.157227677	1
ENSG00000198431	TXNRD1	1.866707992	-0.123604573	1	2.084544416	0.15002182	1	1.04793826	-0.986147071	0.706280342	2.200297005	0.157068353	1
ENSG00000100997	ABHD12	1.884890213	-0.129746094	1	2.00787991	-0.057095034	1	2.126339842	0.061613109	1	2.230030748	0.157034687	1
ENSG00000163811	WDR43	1.018204359	0.047872314	1	0.982644259	-0.026267077	1	0.749397709	-0.421193666	1	1.081850814	0.156840909	1
ENSG00000153006	SREK1IP1	0.903050295	-0.132536195	1	0.978993568	-0.000371365	1	0.889528988	-0.146267721	1	1.070414759	0.156216928	1
ENSG00000102189	EEA1	1.272755449	-0.565338771	0.808486962	1.911745054	0.243633497	1	1.346478811	-0.448992814	1	1.973863113	0.15618441	1
ENSG00000179271	GADD45GIP1	2.190957594	0.181098569	1	1.987801111	0.050509308	1	0.767675702	-1.410308189	0.534097013	2.147691151	0.156132495	1
ENSG00000198492	YTHDF2	0.963657697	-0.355333521	0.999175275	1.260705204	0.211495101	1	0.749397709	-0.710754367	0.908401095	1.310571916	0.156131274	1
ENSG00000196776	CD47	1.984892426	0.012738132	1	1.923305574	-0.08845604	1	1.88263327	-0.071636096	1	2.152265573	0.156048425	1
ENSG00000126777	KTN1	3.581897478	-0.285423665	1	4.360141647	0.097004354	1	3.527652632	-0.294064365	1	4.659048855	0.155810306	1
ENSG00000165502	RPL36AL	9.957796203	0.545130012	0.68904308	6.976470014	-0.128163841	1	2.242100464	-1.756032556	0.392127822	7.890878031	0.155526107	1
ENSG00000029725	RABEP1	2.32732425	-0.153091589	1	2.579213012	0.044369972	1	2.083691192	-0.314109408	1	2.790397449	0.15551759	1
ENSG00000147604	RPL7	9.897188801	0.396035492	0.818900745	7.782055772	-0.013925909	1	1.943559913	-2.082395526	0.291722221	8.545020384	0.155362743	1
ENSG00000175550	DRAP1	2.972793084	0.300036294	0.933824139	2.472126083	-0.016174841	1	0.980918953	-1.39725046	0.534097013	2.714919485	0.155352806	1
ENSG00000026025	VIM	25.74905488	0.375609786	0.838882531	20.08731738	-0.090348172	1	9.717799564	-1.139340279	0.534097013	22.49243321	0.155068076	1
ENSG00000100883	SRP54	1.012143619	-0.087984251	1	1.096424121	0.108695144	1	0.627544423	-0.801323706	0.844465949	1.166477622	0.154889745	1
ENSG00000090263	MRPS33	1.233360637	0.294637842	0.902369249	1.031320136	-0.011177689	1	0.408208508	-1.386788402	0.534097013	1.129882246	0.154798669	1
ENSG00000153485	TMEM251	2.172775374	0.210981443	0.979220776	1.923305574	0.022423896	1	0.810324352	-1.292244979	0.534097013	2.090510876	0.154515324	1
ENSG00000104205	SGK3	1.342453962	-0.23962619	1	1.571013917	0.046444822	1	1.413498118	-0.14701805	1	1.697110579	0.154440793	1
ENSG00000164124	TMEM144	0.748501419	-0.286215502	1	0.870689743	-0.096480744	1	1.181976875	0.436104851	0.812452517	0.974351896	0.153950357	1
ENSG00000077380	DYNC1I2	1.54548876	-0.308859732	1	1.930606956	0.140915782	1	1.40131279	-0.439427931	1	2.037905022	0.153465141	1
ENSG00000266028	SRGAP2	0.478798478	-0.899845298	0.573907975	0.837225078	-0.026243494	1	1.425683447	0.825287763	0.534097013	0.919458831	0.152910977	1
ENSG00000145779	TNFAIP8	1.078811762	-0.05473274	1	1.123804301	0.031595559	1	0.828602345	-0.451441377	1	1.216796265	0.15269219	1
ENSG00000130175	PRKCSH	0.654559945	-0.684279923	0.68904308	1.020368063	0.07200773	1	1.279459504	0.37758995	0.866736294	1.093286869	0.151956138	1
ENSG00000205352	PRR13	2.86369976	0.048884082	1	2.818333255	0.060923111	1	1.504888083	-0.930432403	0.734157553	3.030554606	0.151816007	1
ENSG00000160789	LMNA	2.678847183	0.227474992	0.962253526	2.259777571	-0.126389544	1	1.827799291	-0.378034082	1	2.54795308	0.1515497	1
ENSG00000105640	RPL18A	21.32168414	0.654927976	0.584413205	13.83611792	-0.18149158	1	4.015065776	-1.928869792	0.334396506	15.83893634	0.151308806	1
ENSG00000166598	HSP90B1	5.506182502	-0.414733969	0.889082071	7.285561831	0.110836699	1	6.610540769	-0.114919033	1	7.739922104	0.151137389	1
ENSG00000149100	EIF3M	1.839434661	0.435737189	0.740479474	1.3610992	-0.162426182	1	0.822509681	-0.826337297	0.817928196	1.548441863	0.151038129	1
ENSG00000168438	CDC40	0.984870288	0.019034942	1	0.967433048	-0.025377512	1	0.779861031	-0.337139547	1	1.061265915	0.150900706	1
ENSG00000090013	BLVRB	8.172908205	0.721935758	0.512727814	5.009964599	-0.252580383	1	1.876540605	-1.579546738	0.461711316	5.846111376	0.150875311	1
ENSG00000131503	ANKHD1	0.924262886	-0.552435467	0.818900745	1.314857117	0.04387252	1	1.602370712	0.320783407	0.919814838	1.418070835	0.150757504	1
ENSG00000139278	GLIPR1	2.115198341	0.071041576	1	1.994494044	-0.057822953	1	1.651112026	-0.315037399	1	2.207158638	0.150304609	1
ENSG00000139746	RBM26	0.645468835	-0.772254216	0.675331766	1.068435491	0.08824795	1	1.370849468	0.419431339	0.826443364	1.13903109	0.149884062	1
ENSG00000104388	RAB2A	2.472782015	0.025614204	1	2.486728846	0.091634507	1	1.212440196	-1.053580862	0.647363558	2.650877576	0.149772445	1
ENSG00000074695	LMAN1	0.978809548	-0.255298799	1	1.172480178	0.099790611	1	0.91999231	-0.332842077	1	1.246530008	0.149729987	1
ENSG00000112200	ZNF451	0.609104393	-0.545890766	0.818900745	0.862171464	0.034347685	1	1.072308917	0.351566147	0.893181462	0.930894887	0.149650495	1
ENSG00000105254	TBCB	1.012143619	0.163156476	1	0.918757171	0.004450397	1	0.499598473	-0.91266459	0.764889437	0.999511217	0.149639485	1
ENSG00000185236	RAB11B	0.612134764	-0.408311235	0.956839727	0.783073165	-0.025046811	1	1.00528961	0.378458572	0.872143515	0.857704134	0.148966631	1
ENSG00000180448	ARHGAP45	0.481828849	-0.834531939	0.623176894	0.822622315	0.045982435	1	1.194162203	0.599406685	0.660033775	0.885150666	0.148813864	1
ENSG00000100030	MAPK1	0.824260672	-0.786891349	0.660090459	1.428636978	0.249802693	1	1.255088847	-0.109675054	1	1.466102266	0.148366601	1
ENSG00000115866	DARS	0.939414736	-0.25946495	1	1.143274652	0.155396544	1	0.743305045	-0.595311445	0.997869543	1.198498576	0.148241211	1
ENSG00000110077	MS4A6A	7.375920864	0.380250133	0.834847621	5.586165289	-0.192098932	1	4.350162313	-0.465004643	1	6.399616444	0.147803874	1
ENSG00000174886	NDUFA11	4.184941131	0.425933782	0.799196587	3.187661469	-0.071649014	1	1.181976875	-1.519881143	0.487865303	3.536028242	0.147752821	1
ENSG00000129292	PHF20L1	1.206087306	-0.513977783	0.843895119	1.65680515	0.003114553	1	2.156803163	0.407101378	0.833621072	1.802322287	0.147662405	1
ENSG00000007168	PAFAH1B1	1.354575442	-0.297906723	1	1.676883949	0.130358	1	1.261181511	-0.388646073	1	1.768014121	0.147203998	1
ENSG00000162819	BROX	1.03335621	-0.216884088	1	1.215680018	0.123949655	1	0.83469501	-0.525431068	1	1.283125384	0.147041448	1
ENSG00000105058	FAM32A	1.157601385	0.016051141	1	1.162136554	0.056227212	1	0.694563731	-0.756789768	0.874514723	1.246530008	0.146729996	1
ENSG00000133104	SPART	1.242451748	-0.329800942	1	1.571013917	0.135625575	1	1.212440196	-0.347299541	1	1.65365357	0.146594232	1
ENSG00000185088	RPS27L	6.018315052	0.311910039	0.910315317	4.908962156	-0.063064166	1	2.546733679	-1.022237117	0.673128016	5.42983897	0.146317937	1
ENSG00000168701	TMEM208	1.427304325	0.44169825	0.737527275	1.055049625	-0.154740495	1	0.615359095	-0.872823532	0.792305386	1.193924154	0.145858129	1
ENSG00000174600	CMKLR1	0.803048081	-0.554635316	0.818900745	1.164570348	0.115716595	1	1.206347532	0.096673935	1	1.230519531	0.145601744	1
ENSG00000131174	COX7B	8.30624449	0.493199779	0.705864156	6.05101991	-0.092953725	1	1.974023234	-1.719816635	0.40054983	6.742698097	0.14555916	1
ENSG00000221869	CEBPD	1.100024352	0.103407093	1	1.03740462	0.015281528	1	0.621451759	-0.767048512	0.873358344	1.123020613	0.145363776	1
ENSG00000004779	NDUFAB1	3.060673818	0.477476729	0.736518402	2.245174808	-0.102733675	1	0.852973002	-1.493160362	0.497138837	2.506783282	0.145251713	1
ENSG00000119487	MAPKAP1	1.151540644	-0.088115898	1	1.241234853	0.088852337	1	0.792046359	-0.647982611	0.956094233	1.319720761	0.14507178	1
ENSG00000070367	EXOC5	0.860625113	-0.642155778	0.730369842	1.369009029	0.278686064	1	0.96264096	-0.437123492	1	1.392911513	0.144660199	1
ENSG00000165629	ATP5F1C	3.242496025	0.36055963	0.858617624	2.583472151	-0.044966353	1	1.041845596	-1.38461635	0.534097013	2.840716091	0.144539096	1
ENSG00000113580	NR3C1	0.839412522	-0.845299646	0.603312463	1.508343726	0.244274897	1	1.419590783	-0.006510367	1	1.546154652	0.144075536	1
ENSG00000122026	RPL21	24.26417352	0.772300656	0.419288002	14.42327069	-0.261897225	1	4.612146878	-1.819082037	0.369660155	16.81100102	0.143898323	1
ENSG00000257727	CNPY2	1.845495401	0.293115023	0.90091358	1.50286769	-0.114871363	1	1.04793826	-0.594460059	0.995756196	1.681100102	0.143443695	1
ENSG00000076641	PAG1	0.663651056	-0.884073687	0.57744959	1.210812431	0.198017712	1	1.31601549	0.200523546	1	1.253391641	0.143291785	1
ENSG00000133789	SWAP70	1.781857629	-0.313341519	1	2.225096009	0.128590108	1	1.730316662	-0.340390082	1	2.342104088	0.143106141	1
ENSG00000138760	SCARB2	1.700037635	-0.853668119	0.590293771	3.019121246	0.176321424	1	3.375336024	0.232760603	0.995756196	3.142627946	0.142828225	1
ENSG00000120705	ETF1	1.224269527	-0.561660636	0.813861864	1.831429857	0.235444519	1	1.35866414	-0.373093436	1	1.880087461	0.142812074	1
ENSG00000065615	CYB5R4	0.863655483	-0.317920514	1	1.084255151	0.132722759	1	0.840787674	-0.337985327	1	1.13903109	0.142672211	1
ENSG00000173660	UQCRH	11.0638813	0.620668163	0.618792478	7.357358749	-0.162811755	1	2.303027107	-1.808517683	0.371345654	8.336884181	0.142349021	1
ENSG00000115956	PLEK	2.915216052	-0.213615842	1	3.446860512	0.160525251	1	2.05322787	-0.732501537	0.889170539	3.600070151	0.142221757	1
ENSG00000174501	ANKRD36C	0.26667257	-1.117214462	0.40968358	0.483108075	-0.422338978	0.936857313	1.57190739	1.730369234	0.036462225	0.587813233	0.14213746	1
ENSG00000144029	MRPS5	0.842442892	-0.261952067	1	1.00211461	0.052371943	1	0.932177638	-0.090644345	1	1.07270197	0.141836185	1
ENSG00000100813	ACIN1	0.981839918	-0.580676572	0.794398942	1.423160942	0.048242071	1	1.772965312	0.356463976	0.885929372	1.525569753	0.141755159	1
ENSG00000100568	VTI1B	2.157623523	-0.100801295	1	2.378425021	0.154930098	1	1.163698882	-1.025680791	0.672010655	2.486198383	0.141735415	1
ENSG00000185787	MORF4L1	3.424318232	-0.137582697	1	3.90137151	0.20232956	1	1.61455604	-1.260439001	0.534097013	4.034640246	0.141708412	1
ENSG00000149923	PPP4C	1.318211001	-0.179357852	1	1.511385969	0.114879601	1	1.023567603	-0.551319391	1	1.594186083	0.14161947	1
ENSG00000230989	HSBP1	4.000088554	0.281586253	0.95458106	3.35681014	-0.022264922	1	1.547536733	-1.180294791	0.592444397	3.66411206	0.141575171	1
ENSG00000214736	TOMM6	4.397067039	0.530672917	0.68904308	3.129250417	-0.101095158	1	0.926084974	-1.861319431	0.346396477	3.4857096	0.141556362	1
ENSG00000137818	RPLP1	80.17450218	0.413893846	0.811041645	61.91084745	-0.043544005	1	20.03268023	-1.717012885	0.334396506	67.9507523	0.140972934	1
ENSG00000243678	NME2	16.64279268	0.657632943	0.580041987	10.79205029	-0.178656021	1	3.192556095	-1.898922617	0.339010926	12.27088714	0.140741768	1
ENSG00000105698	USF2	1.975801316	-0.196133969	1	2.288374649	0.116757603	1	1.584092719	-0.520512476	1	2.410720419	0.139578546	1
ENSG00000165280	VCP	1.669733934	-0.632649659	0.734760496	2.660136656	0.320012437	1	1.608463376	-0.65494618	0.950633747	2.676036898	0.139555878	1
ENSG00000106803	SEC61B	4.487978143	0.356337375	0.863211435	3.598364178	-0.02920688	1	1.352571475	-1.4845897	0.497061164	3.929428538	0.139150538	1
ENSG00000083845	RPS5	12.28209008	0.866802142	0.296243571	6.842611354	-0.307485102	1	1.931374584	-2.018716997	0.305644965	8.050982803	0.137933073	1
ENSG00000172590	MRPL52	2.112167971	0.077629469	1	2.063857168	0.101440653	1	0.865158331	-1.271816118	0.534097013	2.179712105	0.137714825	1
ENSG00000198677	TTC37	0.836382152	-0.500522693	0.858292953	1.184649147	0.160665442	1	1.04793826	-0.129012564	1	1.232806742	0.137396686	1
ENSG00000146701	MDH2	1.709128746	0.339884398	0.839813298	1.389696277	-0.01501622	1	0.511783801	-1.499074241	0.497138837	1.509559276	0.137338387	1
ENSG00000102144	PGK1	3.851600418	-0.079373752	1	4.180649352	0.146819234	1	2.05322787	-1.02607998	0.668266023	4.368573055	0.137256795	1
ENSG00000102218	RP2	0.77274438	-1.205903591	0.259897182	1.797356744	0.357050301	1	1.638926698	-0.018062704	1	1.790886231	0.137246162	1
ENSG00000241468	ATP5MF	7.585016402	0.262175385	0.963352067	6.514657635	0.025833514	1	2.4066024	-1.492634247	0.491788186	7.008014576	0.136709266	1
ENSG00000188846	RPL14	15.56095055	0.701151894	0.523586761	9.753428775	-0.213755733	1	3.168185438	-1.775477134	0.380536642	11.17073864	0.136659777	1
ENSG00000145703	IQGAP2	2.615209411	-0.421370004	0.934775033	3.577068482	0.233722131	1	2.254285792	-0.62286901	0.973746017	3.661824849	0.136409266	1
ENSG00000168653	NDUFS5	5.694065449	0.202599	1	5.093930487	0.047876695	1	2.01057922	-1.385957395	0.534097013	5.448136658	0.136231815	1
ENSG00000113273	ARSB	0.703045867	-0.580424972	0.799196587	1.036796172	0.115910836	1	1.114957568	0.155328811	1	1.088712447	0.134990188	1
ENSG00000123240	OPTN	1.03638658	0.355538142	0.829384259	0.814104036	-0.116553664	1	0.511783801	-0.742515509	0.893181462	0.905735565	0.13453601	1
ENSG00000143110	C1orf162	1.884890213	-0.203325503	1	2.256735329	0.240796657	1	0.913899646	-1.275570039	0.541155606	2.303221501	0.134346271	1
ENSG00000168610	STAT3	1.121236943	-0.378719307	0.971092467	1.45175802	0.106468628	1	1.328200818	-0.098722158	1	1.527856964	0.134181729	1
ENSG00000082212	ME2	1.330332481	-0.454827513	0.902369249	1.830821409	0.16504984	1	1.52925874	-0.217736102	1	1.900672361	0.134123444	1
ENSG00000131495	NDUFA2	3.37583231	0.344860954	0.88170842	2.71793926	-0.039845551	1	1.169791546	-1.287147048	0.534097013	2.966512698	0.133712557	1
ENSG00000055208	TAB2	0.724258458	-0.707374263	0.68904308	1.201077255	0.277142608	1	0.932177638	-0.287424838	1	1.214509054	0.133431726	1
ENSG00000149273	RPS3	26.76725924	0.821363239	0.358803875	15.42173461	-0.276680746	1	4.453737606	-1.974812645	0.320359136	17.93859606	0.13297304	1
ENSG00000107262	BAG1	2.184896854	0.45735833	0.706523028	1.628816521	-0.086441072	1	0.633637088	-1.448387334	0.518423282	1.797747865	0.132837834	1
ENSG00000108960	MMD	2.897033832	-0.714600049	0.660360016	4.890100253	0.350148047	1	2.979312844	-0.636241337	0.965217003	4.869472269	0.132503176	1
ENSG00000153310	FAM49B	2.897033832	0.153766965	1	2.636407167	-0.001704451	1	1.57190739	-0.788784178	0.84814436	2.847577724	0.132329562	1
ENSG00000172586	CHCHD1	2.60308793	0.327891342	0.849638085	2.128961153	-0.01786793	1	0.852973002	-1.382238548	0.534097013	2.307795923	0.131744207	1
ENSG00000104765	BNIP3L	1.266694709	-0.26952084	1	1.566754778	0.201558808	1	0.895621653	-0.774697088	0.857913116	1.610196561	0.131464501	1
ENSG00000112739	PRPF4B	1.30608952	-0.528468956	0.826931767	1.812567955	0.008105809	1	2.4066024	0.439743953	0.798474362	1.950991003	0.131025695	1
ENSG00000168066	SF1	1.127297683	-0.454869102	0.902369249	1.492524066	0.003382393	1	1.900911263	0.373354188	0.864624596	1.60790935	0.130795263	1
ENSG00000141522	ARHGDIA	2.045499829	-0.847420286	0.594358413	3.715186282	0.295000569	1	3.113351459	-0.170711347	1	3.739590023	0.130653636	1
ENSG00000116251	RPL22	13.10332038	0.485536524	0.716735866	9.62504615	-0.0776701	1	3.107258795	-1.730980668	0.393678047	10.58978704	0.129967732	1
ENSG00000128340	RAC2	2.093985751	-0.448176652	0.902369249	2.923594839	0.249484316	1	1.833891955	-0.623686342	0.974039352	2.97108712	0.129949571	1
ENSG00000129559	NEDD8	6.112256525	0.382737182	0.829951546	4.801266779	-0.048743197	1	1.937467249	-1.388920107	0.534097013	5.242287666	0.129918536	1
ENSG00000100353	EIF3D	1.400030994	0.14508847	1	1.290519178	0.025449332	1	0.700656395	-0.912075863	0.758192397	1.381475458	0.129575352	1
ENSG00000127947	PTPN12	0.818199932	-0.832286362	0.612314343	1.484614236	0.325986835	1	1.127142896	-0.306278214	1	1.482112743	0.129222062	1
ENSG00000100243	CYB5R3	0.839412522	-0.353473155	1	1.118936713	0.298824308	1	0.48132048	-1.158421004	0.625803452	1.123020613	0.128845448	1
ENSG00000204472	AIF1	21.23077304	0.648336253	0.589321685	13.80995464	-0.186391264	1	4.892409436	-1.637639814	0.433276321	15.62851292	0.128655119	1
ENSG00000227500	SCAMP4	0.366674784	-1.086578814	0.400658753	0.756301433	0.149142526	1	1.041845596	0.55655155	0.706346387	0.784513381	0.128295535	1
ENSG00000134717	BTF3L4	2.003074647	0.113152454	1	1.889840909	0.044468978	1	1.011382274	-0.930311006	0.738805108	2.012745701	0.128210248	1
ENSG00000177156	TALDO1	3.300073057	0.447108201	0.773910546	2.448396593	-0.125902248	1	1.273366839	-1.039656082	0.661699183	2.724068329	0.128137951	1
ENSG00000105669	COPE	3.557654517	0.179488531	1	3.195571299	0.007824655	1	1.736409327	-0.924672818	0.739726576	3.435390957	0.128095575	1
ENSG00000180530	NRIP1	0.860625113	-0.886102607	0.573907975	1.58561668	0.239410732	1	1.596278048	0.095120739	1	1.612483772	0.1280082	1
ENSG00000110395	CBL	0.960627327	-0.3723137	0.980871143	1.241234853	0.112920097	1	1.121050232	-0.114953538	1	1.299135861	0.127529809	1
ENSG00000213676	ATF6B	0.557588101	-0.653852274	0.730407633	0.831140593	-0.033124817	1	1.303830161	0.691017465	0.601683952	0.901161143	0.127249656	1
ENSG00000185624	P4HB	1.606096162	-0.730234573	0.68904308	2.617545264	0.145818896	1	2.954942187	0.237164566	0.992771041	2.719493907	0.127071078	1
ENSG00000196199	MPHOSPH8	1.024265099	-0.303622467	1	1.204119497	-0.093872766	1	1.699853341	0.496820193	0.752691681	1.326582394	0.126757336	1
ENSG00000157933	SKI	0.52425403	-1.086399582	0.387914189	1.097032569	0.221805302	1	1.303830161	0.348614821	0.893181462	1.118446191	0.126257451	1
ENSG00000197223	C1D	1.721250226	0.4655394	0.699759209	1.281392452	-0.074686897	1	0.456949823	-1.567126724	0.473495065	1.404347568	0.126219978	1
ENSG00000263001	GTF2I	2.163684263	-0.401906007	0.954940431	2.835369812	0.100891968	1	2.729513608	-0.025817549	1	2.975661542	0.125960111	1
ENSG00000091317	CMTM6	2.421265723	-0.470065693	0.885341884	3.365328419	0.170342866	1	2.851366894	-0.196653771	1	3.474273545	0.125742035	1
ENSG00000163931	TKT	3.527350816	0.396568912	0.818900745	2.697860461	-0.121352017	1	1.590185383	-0.852250311	0.798474362	2.99395923	0.125659428	1
ENSG00000171634	BPTF	1.575792461	-0.52902162	0.821318683	2.259777571	0.143312079	1	2.193359149	0.003112748	1	2.34667851	0.125364601	1
ENSG00000119314	PTBP3	1.897011693	-0.876197261	0.573907975	3.500403976	0.282510695	1	3.137722116	-0.071678404	1	3.522304976	0.125309591	1
ENSG00000023516	AKAP11	0.854564373	-0.721384094	0.68904308	1.424986288	0.26426028	1	1.181976875	-0.192289167	1	1.438655734	0.125233537	1
ENSG00000205726	ITSN1	0.493950329	-1.313108557	0.171089466	1.220547606	0.303456672	1	1.364756804	0.28128081	0.96073198	1.221370687	0.125180926	1
ENSG00000109787	KLF3	0.724258458	-0.607412221	0.76535927	1.145099997	0.349265562	1	0.621451759	-0.799369799	0.847316676	1.134456668	0.12515425	1
ENSG00000156599	ZDHHC5	0.957596957	-0.514220267	0.843961769	1.3610992	0.140576914	1	1.31601549	-0.001246768	1	1.413496413	0.12511862	1
ENSG00000179218	CALR	5.772855072	-0.157848101	1	6.483018315	0.089465945	1	4.8132048	-0.428064429	1	6.820463272	0.124881359	1
ENSG00000117859	OSBPL9	0.690924387	-0.492470694	0.866751402	0.987511847	0.219056744	1	0.743305045	-0.351497768	1	1.00637285	0.124721852	1
ENSG00000169919	GUSB	1.075781391	0.13026572	1	0.963782357	-0.122168818	1	0.944362967	-0.079239152	1	1.068127548	0.124623472	1
ENSG00000157954	WIPI2	0.878807334	-0.283942635	1	1.071477734	0.09851965	1	0.91999231	-0.196009178	1	1.123020613	0.124254007	1
ENSG00000155660	PDIA4	1.115176203	-0.473747142	0.889082071	1.545459082	0.14260128	1	1.431776111	-0.066761017	1	1.603334928	0.123934999	1
ENSG00000112799	LY86	1.55457987	0.163937891	1	1.404907488	-0.008107782	1	0.865158331	-0.738278516	0.889147791	1.511846487	0.123864299	1
ENSG00000168003	SLC3A2	1.684885785	0.134486255	1	1.476095958	-0.193089851	1	1.748594655	0.180323062	1	1.667376836	0.123671015	1
ENSG00000100364	KIAA0930	1.672764304	-0.46797995	0.891391135	2.285940855	0.102080771	1	2.345675757	0.073626512	1	2.394709942	0.12350684	1
ENSG00000107223	EDF1	4.891017368	0.338571131	0.887134095	3.957348768	-0.034054996	1	1.742501991	-1.253560521	0.534097013	4.288520669	0.12340529	1
ENSG00000214046	SMIM7	1.460638396	0.22707147	0.962253526	1.248536235	-0.079669977	1	0.907806981	-0.516131308	1	1.367752192	0.123236518	1
ENSG00000185043	CIB1	1.897011693	0.446470014	0.728803597	1.417684906	-0.101653817	1	0.658007745	-1.193159355	0.591348764	1.562165129	0.123174438	1
ENSG00000142937	RPS8	42.71912753	0.777602737	0.415104292	25.59803506	-0.222370268	1	5.982996346	-2.263124685	0.153629932	29.15507892	0.122485463	1
ENSG00000058262	SEC61A1	0.77880512	-0.635760478	0.738369104	1.21507157	0.20895764	1	1.096679575	-0.081439596	1	1.239668375	0.122095612	1
ENSG00000130338	TULP4	0.666681426	-0.70235967	0.68904308	1.0848636	0.205721579	1	1.04793826	0.022236513	1	1.107010135	0.121371377	1
ENSG00000160075	SSU72	2.07277316	0.135580411	1	1.903835224	-0.009314712	1	1.255088847	-0.639338994	0.961707737	2.047053866	0.121368417	1
ENSG00000166012	TAF1D	1.060629541	-0.328681772	1	1.271657276	-0.077634016	1	1.779057977	0.489015475	0.760895331	1.390624302	0.121021955	1
ENSG00000137880	GCHFR	2.097016121	0.660925813	0.544669737	1.354406267	-0.189712542	1	0.487413144	-1.599930715	0.459725095	1.525569753	0.120431767	1
ENSG00000134352	IL6ST	0.951536217	-0.551717833	0.818900745	1.403082143	0.196973924	1	1.212440196	-0.153100672	1	1.434081312	0.120134583	1
ENSG00000149806	FAU	19.25194135	0.689734335	0.538602233	12.22616331	-0.189088001	1	3.716525225	-1.863500999	0.339796584	13.77815921	0.119971222	1
ENSG00000241399	CD302	1.275785819	0.267362835	0.925373536	1.055658074	-0.113831771	1	0.816417017	-0.435266413	1	1.164190411	0.119584975	1
ENSG00000171530	TBCA	4.903138849	0.581726126	0.67430814	3.34524962	-0.15034804	1	1.285552168	-1.498273069	0.492202439	3.728153968	0.11933056	1
ENSG00000107099	DOCK8	1.56064061	-0.400046678	0.958455742	2.069333204	0.153533954	1	1.730316662	-0.2208693	1	2.136255096	0.119298766	1
ENSG00000114209	PDCD10	2.063682049	0.055145289	1	2.03951923	0.092400492	1	1.017474939	-1.01775298	0.679303694	2.136255096	0.119298766	1
ENSG00000107929	LARP4B	0.584861433	-0.759864856	0.682496559	0.987511847	0.204538936	1	1.00528961	0.103227784	1	1.00637285	0.11888688	1
ENSG00000103485	QPRT	2.318233139	0.256804099	0.935110401	1.950685755	-0.070338037	1	1.297737497	-0.649308727	0.955348589	2.127106252	0.118618731	1
ENSG00000166797	CIAO2A	2.34853684	0.214475152	0.974612911	2.074200792	0.021992972	1	0.987011617	-1.113529615	0.643901095	2.209445849	0.118560981	1
ENSG00000187608	ISG15	3.615231549	0.246109248	0.997118267	3.022163489	-0.118196667	1	2.461436379	-0.365418129	1	3.337040883	0.118166639	1
ENSG00000221823	PPP3R1	0.578800692	-0.825686754	0.624048507	1.038013069	0.285506857	1	0.901714317	-0.112124769	1	1.038393805	0.118125587	1
ENSG00000008324	SS18L2	1.145479904	0.31095284	0.881819958	0.935185279	-0.067955856	1	0.548339787	-0.829008631	0.822427002	1.017808905	0.117787291	1
ENSG00000100225	FBXO7	0.77274438	-0.469417975	0.89617068	1.094598775	0.245166475	1	0.743305045	-0.498582793	1	1.104722924	0.117730826	1
ENSG00000154144	TBRG1	1.03335621	-0.012653501	1	1.020976512	-0.076902327	1	1.066216253	0.036064393	1	1.113871768	0.117725394	1
ENSG00000260916	CCPG1	1.266694709	-0.013122616	1	1.269223482	-0.021550839	1	1.127142896	-0.191445105	1	1.365464981	0.117604498	1
ENSG00000165678	GHITM	2.33944573	0.043561331	1	2.361388464	0.152554399	1	0.865158331	-1.453296798	0.513598342	2.43587974	0.117369061	1
ENSG00000114978	MOB1A	3.654626361	-0.249796621	1	4.421594941	0.164283955	1	2.936664194	-0.56861262	1	4.546975515	0.116182029	1
ENSG00000276045	ORAI1	1.081842132	0.078800835	1	1.054441177	0.089393853	1	0.511783801	-1.05146575	0.65925251	1.102435713	0.116072975	1
ENSG00000114999	TTL	0.439403667	-1.072219362	0.404245031	0.903545959	0.181254712	1	1.175884211	0.477478818	0.78032893	0.924033254	0.115881365	1
ENSG00000182287	AP1S2	10.85781613	0.230186447	1	9.422432814	-0.008009531	1	5.044726043	-0.955967482	0.721137376	10.10261109	0.115835176	1
ENSG00000125354	SEPTIN6	1.151540644	-0.407101003	0.95454026	1.522338041	0.119758106	1	1.425683447	-0.058427917	1	1.580462817	0.115679069	1
ENSG00000142541	RPL13A	15.05487874	0.003295832	1	15.58053965	0.15933767	1	6.208424925	-1.335252041	0.487865303	16.0379237	0.115400649	1
ENSG00000136100	VPS36	1.05153843	-0.211978419	1	1.213246224	0.055964901	1	1.102772239	-0.126160885	1	1.278550962	0.115351807	1
ENSG00000138085	ATRAID	1.415182844	0.538690237	0.681985465	0.974734429	-0.209733532	1	0.621451759	-0.761967601	0.86997784	1.100148502	0.11507423	1
ENSG00000107854	TNKS2	0.921232515	-0.744403486	0.68904308	1.563712536	0.279348171	1	1.291644832	-0.194167542	1	1.56445234	0.114963692	1
ENSG00000134152	KATNBL1	1.742462817	0.137100239	1	1.541199943	-0.151789416	1	1.651112026	0.042204469	1	1.713121057	0.114932536	1
ENSG00000115268	RPS15	29.7218701	0.52915738	0.68904308	21.22998358	-0.088736629	1	6.543521462	-1.804835507	0.299021503	23.22434073	0.114623635	1
ENSG00000118816	CCNI	6.74257351	0.120882102	1	6.414872088	0.101409824	1	2.571104336	-1.344940647	0.534097013	6.687805033	0.113947873	1
ENSG00000142002	DPP9	0.466676998	-0.776054857	0.677866164	0.774554886	0.082776345	1	1.054030925	0.51204093	0.748345409	0.809672702	0.113910903	1
ENSG00000183828	NUDT14	2.045499829	0.173178676	1	1.86976211	0.061523774	1	0.816417017	-1.2250434	0.563338617	1.96700148	0.113906717	1
ENSG00000167283	ATP5MG	13.85485217	0.484877115	0.716735866	10.15378786	-0.087904332	1	3.838378511	-1.502660588	0.489712132	11.0998351	0.113901435	1
ENSG00000147010	SH3KBP1	3.421287862	-0.328510166	0.964267617	4.412468214	0.230418116	1	2.583289665	-0.735273469	0.885929372	4.462348707	0.11345949	1
ENSG00000178449	COX14	4.018270775	0.562235424	0.68904308	2.812248771	-0.096372882	1	0.785953695	-1.941945394	0.334396506	3.078586038	0.113146457	1
ENSG00000104529	EEF1D	5.091021796	0.467328808	0.744570011	3.715186282	-0.143363967	1	2.089783856	-0.932219907	0.732590254	4.116979842	0.11253611	1
ENSG00000197894	ADH5	1.154571014	0.10262207	1	1.090339636	0.019308594	1	0.700656395	-0.661657235	0.94698602	1.157328778	0.112333471	1
ENSG00000144909	OSBPL11	2.130350192	-0.458964213	0.901605808	2.947932777	0.180659418	1	2.455343714	-0.218663604	1	3.012256918	0.111969125	1
ENSG00000106443	PHF14	0.569709582	-0.538766332	0.822864645	0.802543516	0.031877088	1	1.04793826	0.427257932	0.822953957	0.84855529	0.111906575	1
ENSG00000141741	MIEN1	1.454577656	-0.085926928	1	1.614822206	0.222595507	1	0.578803109	-1.4569264	0.517238261	1.633068671	0.111474263	1
ENSG00000075292	ZNF638	1.542458389	-0.518785916	0.836519747	2.164859612	0.079909542	1	2.4918997	0.243507833	0.987263282	2.264338913	0.111417926	1
ENSG00000175324	LSM1	1.118206573	0.437359135	0.748228335	0.846351804	-0.076241511	1	0.365559858	-1.279701557	0.538164147	0.919458831	0.111114103	1
ENSG00000159840	ZYX	1.593974681	-0.490845526	0.862972902	2.304802757	0.285039377	1	1.407405454	-0.65085048	0.954749666	2.298647079	0.111025902	1
ENSG00000150459	SAP18	3.569775997	0.336622302	0.893089377	2.911425869	-0.007768536	1	1.151513553	-1.400181412	0.534097013	3.110606992	0.110370356	1
ENSG00000168268	NT5DC2	1.200026566	-0.255204622	1	1.459059401	0.165108319	1	0.993104281	-0.525612999	1	1.493548798	0.10973377	1
ENSG00000122122	SASH3	0.978809548	-0.905124527	0.551057611	1.874629698	0.362576117	1	1.413498118	-0.306353789	1	1.836630452	0.109511762	1
ENSG00000100345	MYH9	1.630339123	-0.738521799	0.68904308	2.793995317	0.34647578	1	1.876540605	-0.488603457	1	2.746940439	0.109088752	1
ENSG00000077232	DNAJC10	1.05153843	-0.663861552	0.700849642	1.68844447	0.261395363	1	1.376942133	-0.220204906	1	1.690248946	0.108860081	1
ENSG00000130741	EIF2S3	3.730385614	-0.098965727	1	4.002373954	0.048723628	1	3.241297409	-0.310241422	1	4.213042705	0.10865604	1
ENSG00000186468	RPS23	43.47672006	0.691094851	0.537347385	27.8109621	-0.159282102	1	6.616633434	-2.212138191	0.158788546	30.88878487	0.108429999	1
ENSG00000060237	WNK1	2.309142029	-0.777914032	0.656966482	4.002982402	0.285810643	1	3.375336024	-0.164547782	1	3.986608814	0.108271332	1
ENSG00000162777	DENND2D	0.793956971	-0.552376017	0.818900745	1.170046384	0.190280987	1	1.054030925	-0.090623573	1	1.189349732	0.10817314	1
ENSG00000123143	PKN1	0.954566587	-0.490801006	0.867730475	1.354406267	0.196232046	1	1.127142896	-0.21038869	1	1.374613825	0.107513973	1
ENSG00000034677	RNF19A	0.669711796	-0.571819743	0.811041645	0.988120295	0.140119582	1	1.035752932	0.125099687	1	1.015521694	0.107374884	1
ENSG00000120992	LYPLA1	2.045499829	-0.058606522	1	2.166076509	0.093625059	1	1.407405454	-0.623750393	0.973746017	2.252902858	0.107346578	1
ENSG00000168385	SEPTIN2	2.445508684	-0.428399388	0.92364819	3.35315945	0.224831134	1	2.357861085	-0.460596542	1	3.382785104	0.107137974	1
ENSG00000111790	FGFR1OP2	1.172753235	-0.297233952	1	1.415251112	0.025660204	1	1.547536733	0.145056069	1	1.495836009	0.107069001	1
ENSG00000175602	CCDC85B	1.424273955	0.1033125	1	1.373268169	0.107765362	1	0.578803109	-1.256603824	0.547755374	1.422645257	0.107068221	1
ENSG00000198399	ITSN2	0.993961398	-0.66477907	0.702418073	1.585008232	0.227379885	1	1.431776111	-0.075526383	1	1.596473294	0.106329982	1
ENSG00000033800	PIAS1	0.918202145	-0.529797322	0.826744587	1.311814874	0.120355887	1	1.395220126	0.13832986	1	1.354028926	0.106027536	1
ENSG00000137714	FDX1	1.124267313	0.161371311	1	1.041663759	0.08436036	1	0.426486501	-1.302674374	0.534097013	1.084138025	0.10597445	1
ENSG00000120948	TARDBP	0.618195504	-0.840626004	0.610797162	1.098249466	0.202175363	1	1.212440196	0.226833026	1	1.111584557	0.10559354	1
ENSG00000114383	TUSC2	1.184874716	0.096922255	1	1.142666203	0.091219778	1	0.542247123	-1.085300067	0.643901095	1.187062521	0.105401391	1
ENSG00000213523	SRA1	1.130328054	0.209292439	0.987274234	0.952830285	-0.173622617	1	1.00528961	0.012797554	1	1.058978704	0.105369759	1
ENSG00000071127	WDR1	1.854586511	-0.455864704	0.902369249	2.623629749	0.286344191	1	1.535351404	-0.7149193	0.897227631	2.607420567	0.105175755	1
ENSG00000158716	DUSP23	2.018226498	0.242702122	0.953029067	1.774235702	0.070388269	1	0.597081102	-1.603255109	0.449333557	1.852640929	0.104669351	1
ENSG00000103266	STUB1	1.900042063	0.252892931	0.940171062	1.612996861	-0.045793071	1	1.011382274	-0.726984524	0.893181462	1.733705956	0.104661089	1
ENSG00000078618	NRDC	1.597005051	-0.340089513	1	2.006054565	0.083177927	1	1.974023234	0.00261248	1	2.088223664	0.104495695	1
ENSG00000169019	COMMD8	1.324271741	0.339359265	0.845345851	1.087905842	0.023296378	1	0.35337453	-1.662605824	0.437519053	1.148179934	0.104060936	1
ENSG00000232112	TMA7	8.733526676	0.153618571	1	8.065592753	0.059537747	1	3.874934497	-1.092013938	0.643901095	8.44667031	0.103936286	1
ENSG00000100380	ST13	3.597049328	-0.046858785	1	3.832616834	0.151787803	1	1.894818598	-1.014107239	0.67818609	3.924854116	0.103779166	1
ENSG00000163866	SMIM12	1.03941695	0.447200971	0.736518402	0.768470402	-0.14432116	1	0.475227816	-0.776937352	0.864380028	0.846268079	0.103735782	1
ENSG00000213741	RPS29	20.06408054	0.459069283	0.750848799	15.15158349	-0.028995398	1	4.210031034	-1.933903828	0.334396506	16.22090058	0.103728539	1
ENSG00000078674	PCM1	2.751576066	-0.902314933	0.47484253	5.137738776	0.262240414	1	5.117838015	0.083001428	1	5.130214326	0.103559135	1
ENSG00000128609	NDUFA5	1.348514702	0.208502759	0.984229328	1.198643461	0.03056975	1	0.584895773	-1.066983479	0.643901095	1.262540485	0.103508203	1
ENSG00000197601	FAR1	0.918202145	-0.813832493	0.629736268	1.575881505	0.133607766	1	1.992301227	0.411348594	0.82743773	1.619345405	0.103342153	1
ENSG00000128595	CALU	2.433387204	-0.622546959	0.742924089	3.77907337	0.235684631	1	3.216926752	-0.16697876	1	3.794483088	0.103038097	1
ENSG00000148672	GLUD1	1.160631755	-0.625255158	0.742924089	1.852725553	0.347749933	1	1.096679575	-0.675485921	0.934782388	1.813758342	0.102605051	1
ENSG00000132963	POMP	8.288062269	0.441108008	0.778559385	6.29987533	-0.0446166	1	2.205544478	-1.597811196	0.446394925	6.763282997	0.101866555	1
ENSG00000140374	ETFA	1.224269527	0.148056896	1	1.128671889	0.03220844	1	0.639729752	-0.844050609	0.806321676	1.187062521	0.101736626	1
ENSG00000124214	STAU1	1.02729547	-0.387104842	0.962253526	1.381786447	0.247522504	1	0.859065667	-0.632476847	0.965730195	1.381475458	0.101519859	1
ENSG00000275395	FCGBP	3.724324873	0.16072601	1	3.259458387	-0.136034662	1	3.302224053	-0.039927856	1	3.581772463	0.10129874	1
ENSG00000157601	MX1	1.193965826	0.424493429	0.792122535	0.830532145	-0.405818536	0.977052666	1.224625525	0.429875384	0.835842037	0.98350074	0.10116352	1
ENSG00000122218	COPA	1.224269527	-0.550233289	0.818900745	1.803441228	0.199371263	1	1.596278048	-0.117149079	1	1.822907186	0.101087003	1
ENSG00000005302	MSL3	0.933353996	-0.470456217	0.894697681	1.297212112	0.161772154	1	1.181976875	-0.084145672	1	1.322007972	0.100825573	1
ENSG00000135698	MPHOSPH6	1.172753235	-0.108342829	1	1.2820009	0.09620939	1	0.913899646	-0.4795869	1	1.326582394	0.100335628	1
ENSG00000131469	RPL27	15.51246463	0.612275141	0.628410409	10.48721761	-0.11852526	1	2.894015544	-1.977110996	0.319145426	11.46807607	0.100320836	1
ENSG00000204842	ATXN2	0.709106607	-0.537252999	0.826533455	0.975951326	-0.053030756	1	1.52925874	0.680123838	0.612143215	1.047542649	0.100056398	1
ENSG00000067829	IDH3G	1.060629541	0.31008862	0.884609324	0.846960253	-0.154485101	1	0.731119716	-0.283549517	1	0.933182098	0.099538355	1
ENSG00000130723	PRRC2B	0.569709582	-0.719065236	0.68904308	0.929100795	0.166226502	1	1.035752932	0.230271336	1	0.944618153	0.099366278	1
ENSG00000168894	RNF181	2.503085716	0.330348631	0.848670465	2.060206477	0.012987137	1	0.761583038	-1.488614306	0.497138837	2.175137683	0.098996707	1
ENSG00000135390	ATP5MC2	9.10020146	0.58375327	0.667762615	6.225644618	-0.13510787	1	2.315212435	-1.543726768	0.472354945	6.831899327	0.098942392	1
ENSG00000167468	GPX4	12.66391672	0.345059409	0.876029821	10.19272856	-0.038687486	1	4.916780093	-1.122946336	0.63487203	10.90770937	0.098768875	1
ENSG00000067225	PKM	9.185051824	-0.385358839	0.906377234	12.30161091	0.243142403	1	7.768146987	-0.619347595	0.867855451	12.30062088	0.098150039	1
ENSG00000078369	GNB1	2.366719061	-0.649113203	0.711475803	3.839309767	0.357824393	1	2.27865645	-0.672309546	0.934782388	3.741877235	0.097712095	1
ENSG00000111678	C12orf57	1.069720651	0.815323517	0.35336513	0.617575184	-0.287441481	1	0.249799236	-1.450970495	0.534097013	0.704460995	0.096976862	1
ENSG00000168273	SMIM4	3.390984161	0.049728821	1	3.382973424	0.120048753	1	1.590185383	-1.099606137	0.643901095	3.476560756	0.096869905	1
ENSG00000136279	DBNL	0.812139191	-0.495930772	0.862934856	1.154226724	0.187348469	1	1.011382274	-0.133779053	1	1.166477622	0.096820689	1
ENSG00000050393	MCUR1	1.615187272	0.401560228	0.789101319	1.257054513	-0.046213947	1	0.536154459	-1.294323428	0.534097013	1.344880082	0.096799682	1
ENSG00000172757	CFL1	23.74294986	0.027261462	1	24.14931928	0.147237221	1	10.34534399	-1.232631251	0.530178277	24.66757089	0.096791323	1
ENSG00000159069	FBXW5	0.675772536	-0.62991422	0.748949539	1.027669445	0.112899354	1	1.218532861	0.305718948	0.934782388	1.056691493	0.096784613	1
ENSG00000006007	GDE1	0.963657697	-0.192813968	1	1.121370507	0.139613375	1	0.785953695	-0.488089845	1	1.145892723	0.096775092	1
ENSG00000122958	VPS26A	1.736402077	-0.397151726	0.958455742	2.369906742	0.289651883	1	1.273366839	-0.840754003	0.803319081	2.342104088	0.096725329	1
ENSG00000127314	RAP1B	3.421287862	-0.129944835	1	3.870340638	0.191723912	1	1.937467249	-0.981783283	0.705122108	3.91113085	0.096695229	1
ENSG00000112062	MAPK14	0.53031477	-0.874221417	0.586616884	0.972300635	0.243008353	1	1.011382274	0.150107677	1	0.969777474	0.096471375	1
ENSG00000105193	RPS16	20.51257532	0.508052112	0.68904308	14.90090273	-0.070484326	1	4.825390128	-1.72467172	0.397049532	16.05164696	0.095916308	1
ENSG00000124357	NAGK	2.263686477	-0.158562578	1	2.485511949	-0.006527295	1	2.607660322	0.066318433	1	2.632579888	0.095796948	1
ENSG00000163848	ZNF148	0.827291042	-0.590260485	0.785130788	1.256446065	0.218031282	1	1.108864903	-0.112774884	1	1.260253274	0.095737335	1
ENSG00000213639	PPP1CB	1.30911989	-0.49618187	0.857267475	1.884973322	0.249411197	1	1.364756804	-0.405302595	1	1.87780025	0.095390673	1
ENSG00000229117	RPL41	67.18027512	0.567504658	0.679340588	46.98804058	-0.085318556	1	12.67274175	-2.00029594	0.237181149	50.77608472	0.094551291	1
ENSG00000184007	PTP4A2	4.266761124	-0.4744343	0.818900745	6.083876127	0.272979793	1	3.948046469	-0.567109827	1	6.026801047	0.093664235	1
ENSG00000214194	SMIM30	2.493994606	-0.217320272	1	2.98626503	0.204660689	1	1.693760676	-0.789883624	0.846491015	3.003108074	0.093593566	1
ENSG00000272325	NUDT3	0.76668364	-0.408783447	0.954458584	1.017934269	0.128787292	1	0.968733624	-0.027650548	1	1.040681016	0.093359853	1
ENSG00000095787	WAC	1.427304325	-0.373849369	0.974612911	1.863069177	0.15557915	1	1.578000055	-0.200027186	1	1.893810727	0.093097917	1
ENSG00000002586	CD99	2.975823455	-0.179383262	1	3.419480331	0.128585643	1	2.44925105	-0.466556815	1	3.499432866	0.093082514	1
ENSG00000127022	CANX	3.730385614	-0.709957966	0.663141479	6.140461834	0.249601442	1	5.538231852	-0.074625159	1	6.111427855	0.092746773	1
ENSG00000100664	EIF5	2.306111659	-0.252430022	1	2.77330807	0.129963156	1	2.193359149	-0.315246017	1	2.836141669	0.092605467	1
ENSG00000149600	COMMD7	1.412152474	0.014972099	1	1.44384819	0.131089731	1	0.712841724	-1.015920836	0.686553138	1.47525111	0.092465108	1
ENSG00000115762	PLEKHB2	2.966732344	-0.329900901	0.963039386	3.8460027	0.248999318	1	2.211637142	-0.755361773	0.869888601	3.826504042	0.092195248	1
ENSG00000265808	SEC22B	0.748501419	-0.462065337	0.902369249	1.017934269	0.089438624	1	1.127142896	0.190792008	1	1.04982986	0.092193611	1
ENSG00000165672	PRDX3	3.290981947	0.004225967	1	3.390883254	0.140425809	1	1.632834033	-1.056632071	0.643901095	3.458263068	0.091966339	1
ENSG00000048828	FAM120A	1.29093767	-0.715340847	0.68904308	2.172160993	0.327836407	1	1.57190739	-0.380720666	1	2.12253183	0.091584651	1
ENSG00000054267	ARID4B	0.821230302	-0.448769362	0.906832453	1.111026883	0.103626294	1	1.175884211	0.125661599	1	1.141318301	0.091015823	1
ENSG00000100216	TOMM22	1.390939884	0.652969962	0.560175744	0.900503717	-0.199278699	1	0.408208508	-1.259084291	0.549465387	0.999511217	0.09095544	1
ENSG00000136930	PSMB7	1.278816189	0.110248994	1	1.21507157	0.063446538	1	0.670193073	-0.873937968	0.788974486	1.260253274	0.090596069	1
ENSG00000112514	CUTA	3.11522048	0.421255603	0.807664766	2.345568804	-0.126838803	1	1.468332097	-0.763744922	0.864380028	2.554814713	0.090361465	1
ENSG00000067704	IARS2	1.206087306	-0.264906968	1	1.509560623	0.266249297	1	0.718934388	-1.023481215	0.678746185	1.493548798	0.090355439	1
ENSG00000197355	UAP1L1	0.442434037	-0.826642785	0.638366648	0.750825397	0.04003905	1	1.169791546	0.710129106	0.586570225	0.78222617	0.089755092	1
ENSG00000161813	LARP4	1.275785819	-0.38300382	0.965418385	1.661064289	0.119722106	1	1.584092719	-0.031122561	1	1.69939779	0.089750161	1
ENSG00000198951	NAGA	0.796987341	-0.745871775	0.68904308	1.333719019	0.209823864	1	1.383034797	0.131413461	1	1.335731238	0.089654757	1
ENSG00000164258	NDUFS4	1.484881357	0.661007819	0.550610293	0.966216151	-0.163552338	1	0.329003872	-1.662576978	0.440638894	1.061265915	0.089411937	1
ENSG00000100815	TRIP11	0.906080665	-0.463591455	0.902369249	1.235150369	0.097766873	1	1.346478811	0.168439318	1	1.269402118	0.08908717	1
ENSG00000085224	ATRX	1.927315394	-0.568555876	0.801352869	2.846321884	0.163785859	1	2.869644887	0.068246926	1	2.88188589	0.088995234	1
ENSG00000118939	UCHL3	1.066690281	0.640965076	0.580041987	0.699715726	-0.177550176	1	0.292447887	-1.362401151	0.534097013	0.770790115	0.088889747	1
ENSG00000118181	RPS25	20.29741904	0.567733818	0.680925173	14.21944045	-0.07893731	1	3.728710554	-2.037452077	0.291722221	15.28771848	0.088647241	1
ENSG00000120280	CXorf21	1.021234729	-0.395138074	0.962253526	1.343454194	0.129300532	1	1.267274175	-0.043106114	1	1.370039403	0.088499128	1
ENSG00000196235	SUPT5H	0.733349568	-0.518577543	0.841719013	1.043489105	0.13004894	1	1.102772239	0.133595006	1	1.063553126	0.088458659	1
ENSG00000133142	TCEAL4	2.687938293	-0.352511523	0.999175275	3.508313806	0.216453405	1	2.388324407	-0.512530829	1	3.50858171	0.088427462	1
ENSG00000177628	GBA	0.77880512	-0.785746632	0.662039689	1.317290911	0.145728278	1	1.626741369	0.379879394	0.862047194	1.338018449	0.088359678	1
ENSG00000224877	NDUFAF8	1.481850987	0.368684425	0.818900745	1.186474492	-0.010280743	1	0.469135151	-1.390700248	0.534097013	1.25110443	0.087535863	1
ENSG00000167515	TRAPPC2L	2.563693119	0.279472652	0.902369249	2.183113066	0.029894925	1	0.907806981	-1.310070018	0.534097013	2.28034939	0.087497958	1
ENSG00000006015	REX1BD	3.581897478	0.243142492	0.99004429	3.093351958	0.001433674	1	1.669390019	-0.937101019	0.732590254	3.254701287	0.087431213	1
ENSG00000146476	ARMT1	1.469729507	-0.495489004	0.858870659	2.167293406	0.361745977	1	1.029660267	-0.999808011	0.697533324	2.097372509	0.087342318	1
ENSG00000175567	UCP2	3.297042687	-0.012414102	1	3.379322733	0.076344386	1	2.266471121	-0.584532892	1	3.490284022	0.08725024	1
ENSG00000125633	CCDC93	0.760622899	-0.868571695	0.589321685	1.343454194	0.104318175	1	1.894818598	0.573522707	0.677516143	1.376901036	0.086816478	1
ENSG00000171365	CLCN5	0.78486586	-0.629385663	0.748228335	1.193167425	0.115143571	1	1.425683447	0.317583158	0.926544223	1.219083476	0.086181904	1
ENSG00000112701	SENP6	0.684863646	-0.5909574	0.789101319	1.039229966	0.20938496	1	0.956548296	-0.050031335	1	1.038393805	0.08604888	1
ENSG00000181222	POLR2A	0.887898444	-0.222179947	1	1.041055311	0.094585214	1	0.901714317	-0.183915452	1	1.068127548	0.085225397	1
ENSG00000164091	WDR82	0.645468835	-0.772254216	0.675331766	1.10433395	0.229726069	1	1.121050232	0.106863761	1	1.097861291	0.085098629	1
ENSG00000114450	GNB4	1.357605812	-0.525715259	0.827192127	2.016398188	0.306192258	1	1.273366839	-0.592613077	0.997388022	1.971575902	0.084560123	1
ENSG00000130309	COLGALT1	0.972748807	-0.837047666	0.609318511	1.672016361	0.078468897	1	2.443158386	0.618941262	0.643901095	1.722269901	0.084278345	1
ENSG00000148834	GSTO1	6.475900939	0.089845556	1	6.29561619	0.113975759	1	2.863552223	-1.153093128	0.614178665	6.433924609	0.0841785	1
ENSG00000166913	YWHAB	9.327479219	0.05696218	1	9.314737437	0.144596916	1	3.905397819	-1.264110664	0.534097013	9.450755949	0.084054802	1
ENSG00000112078	KCTD20	0.839412522	-0.492064684	0.865641665	1.202902601	0.234749018	1	0.932177638	-0.304145866	1	1.193924154	0.084040741	1
ENSG00000117691	NENF	2.436417574	0.311304746	0.869767266	2.027958709	0.013157916	1	0.852973002	-1.298700954	0.534097013	2.12253183	0.083807301	1
ENSG00000126768	TIMM17B	1.527306539	0.558907399	0.663923741	1.048965141	-0.177500312	1	0.590988437	-0.933180845	0.74281725	1.152754356	0.083497477	1
ENSG00000136758	YME1L1	1.218208787	-0.584017043	0.789101319	1.86976211	0.287375897	1	1.35866414	-0.38698679	1	1.834343241	0.083329874	1
ENSG00000129083	COPB1	1.718219856	-0.242034887	1	2.091845797	0.208783854	1	1.255088847	-0.702283327	0.909952113	2.088223664	0.082753915	1
ENSG00000177600	RPLP2	22.28231147	0.174370512	1	20.41831334	0.078915961	1	8.925753205	-1.226647307	0.534097013	21.02861815	0.082633303	1
ENSG00000113441	LNPEP	0.7909266	-0.614625147	0.763188906	1.182215353	0.083699402	1	1.504888083	0.404722851	0.843676482	1.214509054	0.082532453	1
ENSG00000023734	STRAP	1.006082879	0.089213519	1	0.987511847	0.144417943	1	0.383837851	-1.356225626	0.534097013	0.999511217	0.082355146	1
ENSG00000168259	DNAJC7	1.700037635	-0.109496555	1	1.833255203	0.040013746	1	1.632834033	-0.165739763	1	1.902959572	0.081148706	1
ENSG00000149091	DGKZ	0.987900658	-0.414368499	0.948555296	1.275916415	0.00416538	1	1.675482683	0.422314661	0.820881541	1.335731238	0.081076834	1
ENSG00000196498	NCOR2	0.845473263	-0.719338577	0.68904308	1.401256798	0.242655256	1	1.328200818	0.004277733	1	1.38604988	0.08081972	1
ENSG00000197930	ERO1A	0.912141405	-0.686130229	0.68904308	1.481571994	0.247917748	1	1.346478811	-0.058731542	1	1.463815055	0.080767491	1
ENSG00000124588	NQO2	1.787918369	0.227950537	0.962253526	1.52659718	-0.080821411	1	1.218532861	-0.377658382	1	1.633068671	0.080542404	1
ENSG00000111229	ARPC3	13.94273291	0.593175021	0.655780911	9.514308531	-0.124232342	1	3.399706681	-1.599590975	0.445400459	10.29931124	0.079896582	1
ENSG00000131143	COX4I1	13.96697587	0.424540442	0.795428034	10.68435491	-0.056697841	1	4.734000164	-1.256021381	0.534097013	11.36286436	0.079715175	1
ENSG00000054116	TRAPPC3	1.127297683	-0.022678871	1	1.173088626	0.107628128	1	0.725027052	-0.688254722	0.930649871	1.196211365	0.079624951	1
ENSG00000075624	ACTB	90.39897095	-0.547008211	0.761008046	134.0898711	0.248202141	1	106.1098415	-0.276723137	1	132.53473	0.079570096	1
ENSG00000167004	PDIA3	2.021256868	-0.200960162	1	2.35104484	0.122375953	1	1.827799291	-0.343274823	1	2.39013552	0.079255678	1
ENSG00000165527	ARF6	1.893981323	-0.328039015	1	2.453872629	0.249356996	1	1.456146769	-0.706025254	0.907534082	2.422156474	0.078864772	1
ENSG00000177971	IMP3	1.133358424	0.472372065	0.699082016	0.837225078	-0.091872162	1	0.39602318	-1.15264296	0.634081313	0.896586721	0.078830296	1
ENSG00000198563	DDX39B	0.815169561	-0.558455833	0.818900745	1.149967585	-0.006614175	1	1.705946005	0.61102477	0.643901095	1.205360209	0.078721968	1
ENSG00000153914	SREK1	0.684863646	-0.88678174	0.576542178	1.193775874	0.001158096	1	2.065413199	0.860444874	0.51862944	1.248817219	0.078609556	1
ENSG00000159216	RUNX1	0.696985127	-1.273829888	0.197622285	1.681751537	0.319697728	1	1.894818598	0.296966722	0.940329313	1.633068671	0.077921704	1
ENSG00000174748	RPL15	33.48558979	0.680472402	0.554084309	21.52386419	-0.163460748	1	6.878617999	-1.780778543	0.31163632	23.51710374	0.077657468	1
ENSG00000134186	PRPF38B	1.054568801	-0.597465899	0.779700368	1.521121144	-0.013263903	1	2.339583093	0.664710076	0.618203855	1.596473294	0.077484135	1
ENSG00000104325	DECR1	1.151540644	0.363070605	0.818900745	0.91510648	-0.054360405	1	0.493505809	-0.947121398	0.734157553	0.969777474	0.077264706	1
ENSG00000229833	PET100	1.918224284	-0.034838948	1	1.96833076	0.023467482	1	1.681575348	-0.235836476	1	2.047053866	0.077191817	1
ENSG00000066084	DIP2B	0.572739952	-0.696337966	0.68904308	0.921190965	0.168927962	1	1.035752932	0.244572419	0.995756196	0.924033254	0.076866141	1
ENSG00000103254	ANTKMT	1.29396804	0.279868515	0.906677075	1.098857914	0.016217044	1	0.517876466	-1.122153717	0.643901095	1.143605512	0.07637297	1
ENSG00000102393	GLA	1.800039849	0.590055539	0.620215222	1.174305523	-0.298075534	1	1.035752932	-0.314610544	1	1.328869605	0.075799067	1
ENSG00000162244	RPL29	22.83989957	0.674062488	0.560175744	14.70072318	-0.171930459	1	5.264061958	-1.616191252	0.440638894	16.0790935	0.075561461	1
ENSG00000082397	EPB41L3	1.015173989	-0.825418952	0.616546886	1.852725553	0.376744408	0.997865141	1.328200818	-0.378160918	1	1.774875754	0.075383683	1
ENSG00000116489	CAPZA1	3.187949363	-0.499946	0.817623855	4.666191221	0.318494925	1	2.766069594	-0.687491023	0.922127385	4.528677827	0.07535677	1
ENSG00000076685	NT5C2	0.590922173	-0.754100858	0.68904308	0.985078053	0.165313168	1	1.163698882	0.319557147	0.92524626	0.988075162	0.075110605	1
ENSG00000136448	NMT1	1.04850806	-0.120733039	1	1.144491549	0.05789743	1	0.993104281	-0.195607847	1	1.177913677	0.074822122	1
ENSG00000103994	ZNF106	2.093985751	-0.433235694	0.916944571	2.912034318	0.273661073	1	1.864355277	-0.584844652	1	2.852152146	0.074543663	1
ENSG00000181029	TRAPPC5	4.557676655	0.192537504	1	4.142317099	0.087933442	1	1.675482683	-1.334419083	0.534097013	4.235914816	0.074533972	1
ENSG00000166562	SEC11C	1.29699841	0.427752257	0.753892386	0.988120295	-0.071384523	1	0.487413144	-1.086391691	0.643901095	1.04982986	0.073815082	1
ENSG00000152767	FARP1	1.009113249	-0.589871544	0.787645903	1.49495786	0.114727574	1	1.766872648	0.299202031	0.934782388	1.516420909	0.072849746	1
ENSG00000169895	SYAP1	1.539428019	-0.164192802	1	1.770585011	0.168917583	1	1.121050232	-0.63435063	0.965730195	1.772588543	0.071923187	1
ENSG00000125971	DYNLRB1	3.89099523	0.116437843	1	3.687806101	0.073523773	1	2.004486556	-0.900687382	0.763346636	3.778472611	0.071913255	1
ENSG00000088832	FKBP1A	5.636488417	0.00840605	1	5.775392759	0.128874137	1	3.095073466	-0.903518973	0.757407219	5.839249743	0.071598063	1
ENSG00000160194	NDUFV3	2.278838328	0.254840177	0.937021198	1.939733683	-0.030043744	1	1.230718189	-0.704689767	0.909270945	2.037905022	0.071433076	1
ENSG00000186010	NDUFA13	10.22446877	0.449307875	0.763188906	7.729729205	-0.047111209	1	3.040239487	-1.427858076	0.518704643	8.160768932	0.07131512	1
ENSG00000062194	GPBP1	0.945475476	-0.541435889	0.818900745	1.359882303	0.118134626	1	1.541444069	0.235927629	0.996245603	1.376901036	0.071281205	1
ENSG00000114738	MAPKAPK3	1.057599171	-0.386763238	0.962253526	1.420727148	0.243084949	1	0.96264096	-0.505238516	1	1.397485935	0.07118274	1
ENSG00000203747	FCGR3A	2.318233139	-0.979591747	0.468672391	4.665582773	0.377855736	0.993915512	3.838378511	-0.172199418	1	4.460061496	0.071059198	1
ENSG00000128524	ATP6V1F	23.1914225	0.163248403	1	21.66867492	0.132582785	1	7.286826507	-1.595619832	0.371345654	21.88403507	0.070828059	1
ENSG00000170348	TMED10	1.518215428	0.009432904	1	1.546067531	0.100685604	1	0.944362967	-0.711178641	0.901842319	1.571313973	0.070303813	1
ENSG00000232931	LINC00342	0.281824421	-1.291262767	0.250176791	0.61940053	-0.138689908	1	1.523166076	1.384595389	0.225591698	0.667865619	0.070239148	1
ENSG00000089048	ESF1	0.796987341	-0.346754709	1	1.010632888	0.098599665	1	1.017474939	0.047592259	1	1.02695775	0.070107336	1
ENSG00000116209	TMEM59	2.657634592	0.539072138	0.675331766	1.84603262	-0.175334673	1	1.127142896	-0.818874326	0.824317782	2.012745701	0.069639313	1
ENSG00000138964	PARVG	1.196996196	-0.563890084	0.813763371	1.745638625	0.119267825	1	2.01057922	0.259998591	0.973560969	1.76572691	0.06954183	1
ENSG00000204435	CSNK2B	1.333362851	0.001590867	1	1.37265972	0.125458117	1	0.767675702	-0.832497512	0.816328942	1.38604988	0.069532574	1
ENSG00000175061	SNHG29	9.388086621	0.969149547	0.158559503	4.893142496	-0.346318054	1	1.523166076	-1.890229064	0.339796584	5.599092586	0.069363556	1
ENSG00000130255	RPL36	21.50653672	0.328059324	0.90091358	17.70402477	0.01147295	1	7.481791765	-1.301252447	0.497061164	18.38917663	0.0685149	1
ENSG00000105755	ETHE1	1.03941695	0.710909691	0.492574808	0.661383473	-0.144910376	1	0.158409272	-2.144090297	0.291722221	0.713609839	0.068226966	1
ENSG00000170275	CRTAP	1.127297683	-0.189420561	1	1.283217797	0.058118912	1	1.224625525	-0.051310299	1	1.315146339	0.067286944	1
ENSG00000116954	RRAGC	1.187905086	-0.571952542	0.801352869	1.82656227	0.330431448	1	1.169791546	-0.562918261	1	1.758865277	0.067145887	1
ENSG00000177200	CHD9	1.433365065	-0.422325702	0.936068115	1.868545213	0.024750226	1	2.400509736	0.394411344	0.846869367	1.930406104	0.066187111	1
ENSG00000169871	TRIM56	0.384857005	-0.88055102	0.594358413	0.677811582	0.046694864	1	1.096679575	0.773900339	0.534097013	0.695312151	0.065952964	1
ENSG00000115234	SNX17	1.02729547	0.033522339	1	1.032537032	0.103520533	1	0.603173766	-0.772010505	0.861769209	1.045255438	0.065501138	1
ENSG00000246705	H2AFJ	3.89099523	0.232557956	1	3.424347919	0.052608916	1	1.559722062	-1.170561278	0.6019434	3.513156132	0.065338554	1
ENSG00000072110	ACTN1	1.357605812	-1.002800742	0.44058122	2.780001003	0.385036851	0.977052666	2.309119771	-0.153755104	1	2.644015943	0.065224458	1
ENSG00000106400	ZNHIT1	2.318233139	0.144238168	1	2.155732885	0.06177487	1	1.188069539	-0.881319382	0.780424187	2.204871427	0.064387301	1
ENSG00000179889	PDXDC1	0.857594743	-0.277674236	1	1.033145481	0.064667503	1	1.072308917	0.081546457	1	1.054404282	0.063263173	1
ENSG00000125651	GTF2F1	1.021234729	-0.431508479	0.926331057	1.403082143	0.21863068	1	1.108864903	-0.281257023	1	1.381475458	0.063238863	1
ENSG00000161016	RPL8	18.40343772	0.761928242	0.434451513	11.03847192	-0.25034636	1	4.928965422	-1.321591888	0.534097013	12.2411534	0.06204277	1
ENSG00000158864	NDUFS2	1.587913941	0.061329473	1	1.54241684	0.035294448	1	1.127142896	-0.466290708	1	1.585037239	0.061782371	1
ENSG00000091164	TXNL1	1.29699841	0.24279444	0.956886524	1.12015361	-0.003733669	1	0.670193073	-0.777035962	0.854407564	1.1619032	0.061769269	1
ENSG00000132670	PTPRA	1.121236943	-0.119118948	1	1.201685704	-0.011207828	1	1.291644832	0.105236839	1	1.248817219	0.061589755	1
ENSG00000162980	ARL5A	2.293990178	0.141414527	1	2.133828741	0.056066586	1	1.224625525	-0.822967148	0.817765336	2.181999316	0.061582668	1
ENSG00000106052	TAX1BP1	2.530359047	-0.18353061	1	2.966186231	0.202716686	1	1.736409327	-0.743239077	0.88019518	2.929917321	0.06138916	1
ENSG00000135334	AKIRIN2	1.960649465	-0.011814441	1	2.029175606	0.116146964	1	1.236810854	-0.71097386	0.90319637	2.044766655	0.061380557	1
ENSG00000170889	RPS9	21.17319601	0.622330687	0.613465472	14.18901803	-0.130080852	1	5.032540715	-1.613671659	0.440638894	15.22138936	0.061229678	1
ENSG00000197912	SPG7	0.466676998	-0.703781828	0.68904308	0.707017108	-0.096589354	1	1.352571475	0.985407087	0.441895114	0.750205216	0.061159539	1
ENSG00000170791	CHCHD7	1.781857629	0.205471088	0.986014564	1.596568753	0.057556987	1	0.779861031	-1.059238147	0.647849998	1.63078146	0.060709278	1
ENSG00000169020	ATP5ME	4.897078109	0.106923922	1	4.664365876	0.070983246	1	2.705142951	-0.805634633	0.829565579	4.750537296	0.060194018	1
ENSG00000025039	RRAGD	1.54851913	-0.239356825	1	1.906269018	0.264637839	1	0.950455631	-0.958533713	0.723448322	1.85492814	0.060165889	1
ENSG00000183576	SETD3	0.836382152	-0.546970541	0.818900745	1.25036158	0.269507181	1	0.968733624	-0.293004805	1	1.214509054	0.059766411	1
ENSG00000114353	GNAI2	8.942622214	-0.314151721	0.979968759	11.34147925	0.197834464	1	8.298208781	-0.412320241	1	11.20733402	0.059395751	1
ENSG00000170248	PDCD6IP	1.278816189	-0.635910939	0.733297579	2.035260091	0.303574992	1	1.559722062	-0.301545946	1	1.962427058	0.059093013	1
ENSG00000087460	GNAS	8.972925915	-0.167167894	1	10.26574238	0.144198813	1	7.341660486	-0.465640314	0.995756196	10.26729028	0.058714498	1
ENSG00000143162	CREG1	4.124333729	-0.243147156	1	4.969807001	0.164923134	1	3.698247232	-0.396927545	1	4.944950233	0.058468095	1
ENSG00000108861	DUSP3	1.739432447	-0.472657823	0.883506532	2.475168325	0.264822681	1	1.785150641	-0.407428726	1	2.406145997	0.058156323	1
ENSG00000007237	GAS7	0.896989555	-0.502047295	0.855611078	1.290519178	0.225436386	1	1.09058691	-0.176500738	1	1.264827696	0.058105149	1
ENSG00000108819	PPP1R9B	0.612134764	-0.869177087	0.590827185	1.102508605	0.182050681	1	1.376942133	0.41183919	0.833621072	1.090999658	0.057933156	1
ENSG00000115232	ITGA4	1.581853201	-0.387771226	0.962253526	2.074200792	0.138733606	1	1.986208563	-0.018967343	1	2.074500398	0.057581534	1
ENSG00000077147	TM9SF3	1.878829472	-0.573166953	0.795636703	2.846321884	0.262755915	1	2.315212435	-0.226193956	1	2.767525338	0.057555235	1
ENSG00000168175	MAPK1IP1L	0.678802906	-0.661623079	0.71091021	1.098857914	0.298462817	1	0.883436324	-0.226042136	1	1.058978704	0.057511435	1
ENSG00000115561	CHMP3	2.030347978	-0.152064364	1	2.338267422	0.208533372	1	1.273366839	-0.847827979	0.798474362	2.30093429	0.057353429	1
ENSG00000213281	NRAS	0.578800692	-0.848621594	0.605884211	1.077562218	0.391217018	0.996119425	0.785953695	-0.342872808	1	1.017808905	0.057226045	1
ENSG00000165795	NDRG2	1.203056936	-0.165121666	1	1.355623163	0.078228176	1	1.206347532	-0.150974187	1	1.374613825	0.057088585	1
ENSG00000184432	COPB2	1.003052509	-0.370352006	0.979220776	1.343454194	0.275017363	1	0.816417017	-0.657040249	0.950012619	1.301423072	0.05702764	1
ENSG00000182551	ADI1	3.006127156	0.172123342	1	2.756879961	0.073930278	1	1.364756804	-1.038084012	0.659286085	2.799546293	0.056714969	1
ENSG00000129422	MTUS1	0.727288828	-0.944010416	0.523586761	1.428636978	0.359494981	1	1.236810854	-0.095367044	1	1.358603348	0.056655913	1
ENSG00000112893	MAN2A1	0.78486586	-0.483770984	0.879743913	1.101291708	0.164621754	1	1.084494246	0.03704527	1	1.093286869	0.056448807	1
ENSG00000075539	FRYL	0.672742166	-0.646150263	0.733795727	1.059308765	0.218162877	1	1.04793826	0.063408754	1	1.038393805	0.056020085	1
ENSG00000100393	EP300	0.76971401	-0.824914719	0.620215222	1.348321782	0.188430691	1	1.620648705	0.353063113	0.887775254	1.331156816	0.055965635	1
ENSG00000123684	LPGAT1	0.945475476	-0.428872855	0.931342821	1.279567106	0.159477769	1	1.212440196	-0.024983155	1	1.271689329	0.055931568	1
ENSG00000148908	RGS10	5.500121762	0.496029415	0.703800788	4.022452753	-0.072220313	1	1.663297355	-1.361001159	0.534097013	4.235914816	0.055840762	1
ENSG00000114302	PRKAR2A	1.230330267	-0.42396964	0.933518881	1.699396542	0.265236362	1	1.157606218	-0.491198043	1	1.649079148	0.05577875	1
ENSG00000198856	OSTC	2.548541268	0.728954043	0.440696092	1.572839263	-0.216101448	1	0.664100409	-1.379203274	0.534097013	1.71998269	0.055596777	1
ENSG00000244038	DDOST	1.30002878	0.563689778	0.663603635	0.868864397	-0.267213496	1	0.755490374	-0.320021869	1	0.962915841	0.055351223	1
ENSG00000117410	ATP6V0B	10.72751021	0.362519773	0.855587075	8.383202848	-0.113297346	1	6.141405618	-0.526047521	0.94698602	8.922410203	0.055308318	1
ENSG00000123124	WWP1	1.209117677	-0.779545222	0.663882693	2.128352705	0.346651347	1	1.663297355	-0.257892071	1	2.028756178	0.055231551	1
ENSG00000189043	NDUFA4	11.90329382	0.593335236	0.656237522	8.203102105	-0.086444523	1	2.418787728	-1.866841018	0.339796584	8.668529779	0.055118145	1
ENSG00000105967	TFEC	1.427304325	-0.561357661	0.813861864	2.092454246	0.149728206	1	2.284749114	0.187551971	1	2.083649242	0.054467161	1
ENSG00000178996	SNX18	0.703045867	-0.629619341	0.745458394	1.102508605	0.247194707	1	0.999196946	-0.061067665	1	1.07270197	0.054332525	1
ENSG00000116584	ARHGEF2	0.630316984	-0.736030914	0.68904308	1.042880656	0.183780586	1	1.200254868	0.28523929	0.95659769	1.029244961	0.054128355	1
ENSG00000145782	ATG12	0.942445106	-0.469863966	0.891104163	1.306338838	0.152000907	1	1.31601549	0.066257328	1	1.299135861	0.053954947	1
ENSG00000254999	BRK1	4.748589973	0.363964876	0.855587075	3.8460027	0.02893217	1	1.346478811	-1.567976097	0.459967965	3.943151805	0.053887729	1
ENSG00000278311	GGNBP2	0.833351782	-0.39761434	0.962253526	1.094598775	0.113921942	1	1.139328225	0.103860331	1	1.097861291	0.053503151	1
ENSG00000184009	ACTG1	22.3701922	-0.198754232	1	26.40544616	0.195989685	1	16.57813957	-0.644775636	0.850956932	26.01702539	0.053393828	1
ENSG00000075415	SLC25A3	6.318321693	0.531833501	0.68904308	4.495825653	-0.098600545	1	1.943559913	-1.306047338	0.534097013	4.75968614	0.053065154	1
ENSG00000198837	DENND4B	0.293945901	-1.082318571	0.406245217	0.592628798	0.057945069	1	1.035752932	0.903607544	0.497636027	0.601536499	0.052937942	1
ENSG00000153113	CAST	3.860691529	-0.083391835	1	4.222023847	0.168423313	1	2.418787728	-0.788898993	0.846531238	4.183308962	0.052656142	1
ENSG00000100906	NFKBIA	1.154571014	-0.181768409	1	1.33736971	0.150744388	1	0.974826289	-0.426869386	1	1.328869605	0.051908446	1
ENSG00000265681	RPL17	29.93399601	0.87635089	0.287603137	16.80047881	-0.262671533	1	4.721814835	-2.009023679	0.309670948	18.58816399	0.051902487	1
ENSG00000214253	FIS1	3.242496025	0.587249145	0.670773447	2.233005839	-0.10413743	1	0.804231688	-1.57194374	0.461711316	2.364976198	0.051813827	1
ENSG00000166200	COPS2	1.012143619	0.217467596	0.978696397	0.896853026	0.037097702	1	0.487413144	-0.900948645	0.778159776	0.914884409	0.051044721	1
ENSG00000104660	LEPROTL1	1.142449534	0.389480578	0.805527573	0.885900954	-0.089679482	1	0.56661778	-0.707602656	0.911129872	0.933182098	0.050809458	1
ENSG00000103187	COTL1	5.054657355	-0.210988515	1	6.005386276	0.189903725	1	3.966324462	-0.568856037	1	5.914727707	0.050647115	1
ENSG00000171988	JMJD1C	0.954566587	-0.594257699	0.780303023	1.436546808	0.169090263	1	1.547536733	0.175356809	1	1.420358046	0.050586799	1
ENSG00000135679	MDM2	0.815169561	-0.364129203	1	1.02949479	0.037798415	1	1.255088847	0.320478649	0.928651809	1.04982986	0.050334291	1
ENSG00000120742	SERP1	3.63947451	0.207150539	1	3.277711841	0.085436773	1	1.407405454	-1.245722258	0.541186074	3.30730714	0.050286464	1
ENSG00000143924	EML4	0.739410308	-0.43410107	0.926331057	1.001506161	0.145780363	1	0.999196946	0.051065888	1	0.994936795	0.050254928	1
ENSG00000172270	BSG	1.487911727	-0.268779658	1	1.745030176	-0.016284904	1	2.217729806	0.361583767	0.876519401	1.804609498	0.050064767	1
ENSG00000177663	IL17RA	1.054568801	-1.012402732	0.439073813	2.120442875	0.269131466	1	2.4066024	0.290111207	0.942393825	2.049341077	0.049856611	1
ENSG00000145741	BTF3	7.078944593	0.757780658	0.444981114	4.349189575	-0.171934696	1	1.096679575	-2.125380365	0.277472854	4.686495387	0.049847459	1
ENSG00000138246	DNAJC13	0.77274438	-0.824436585	0.620134673	1.390913174	0.311208135	1	1.261181511	-0.040359965	1	1.331156816	0.049654163	1
ENSG00000113269	RNF130	3.824327087	-0.118748308	1	4.250012476	0.144956017	1	2.869644887	-0.55047409	1	4.226765972	0.049575827	1
ENSG00000148303	RPL7A	29.30973977	0.876091771	0.287063455	16.46583216	-0.25977514	1	4.563405563	-2.02831259	0.296512434	18.17875322	0.04956365	1
ENSG00000104133	SPG11	0.478798478	-0.630346229	0.760040229	0.714318489	0.026552927	1	1.072308917	0.645986634	0.643901095	0.729620317	0.049544286	1
ENSG00000164919	COX6C	9.112322941	0.35554236	0.86190378	7.428547218	0.036358505	1	2.595474993	-1.571337499	0.457495414	7.584391754	0.049426981	1
ENSG00000198695	MT-ND6	1.536397649	-1.053043131	0.419288002	2.533579377	-0.565721248	0.505565899	10.04071077	2.002365434	0.003785986	3.062575561	0.049301724	1
ENSG00000074842	MYDGF	2.297020548	0.398883045	0.787771376	1.774844151	-0.078645013	1	1.054030925	-0.821498456	0.824317782	1.864076984	0.049150667	1
ENSG00000134108	ARL8B	1.993983537	-0.674968428	0.68904308	3.27406115	0.336776648	1	2.400509736	-0.359806415	1	3.117468625	0.04912099	1
ENSG00000166136	NDUFB8	4.66676998	0.55662343	0.68904308	3.297182191	-0.071986602	1	1.078401582	-1.704374388	0.406167796	3.458263068	0.049087496	1
ENSG00000070756	PABPC1	7.327434942	-0.297897307	1	9.284923462	0.238038668	1	5.885513717	-0.61499491	0.872143515	9.036770754	0.048859336	1
ENSG00000106211	HSPB1	1.218208787	-0.077316372	1	1.308772632	0.102969955	1	0.968733624	-0.420717647	1	1.312859128	0.048738095	1
ENSG00000100519	PSMC6	1.103054722	-0.103054673	1	1.190125183	0.05498682	1	1.066216253	-0.148429232	1	1.20764742	0.048714975	1
ENSG00000185608	MRPL40	1.503063578	0.462117402	0.705525701	1.131714131	-0.03903199	1	0.444764494	-1.409505194	0.534097013	1.175626466	0.048681305	1
ENSG00000023228	NDUFS1	1.060629541	-0.487469955	0.869397915	1.520512695	0.252221233	1	1.188069539	-0.287574993	1	1.472963899	0.047922119	1
ENSG00000049860	HEXB	2.257625737	-0.511948404	0.842014742	3.185836124	0.122680616	1	3.594671939	0.227357334	0.997869543	3.181510534	0.047820012	1
ENSG00000139644	TMBIM6	6.721360919	-0.043464883	1	6.941788452	0.032188042	1	6.141405618	-0.182801585	1	7.088066962	0.047812081	1
ENSG00000164190	NIPBL	1.29093767	-0.616498215	0.752659665	2.003012322	0.244389689	1	1.821706627	-0.060464981	1	1.94412937	0.047746754	1
ENSG00000089009	RPL6	19.60952502	0.54142857	0.68904308	13.95476537	-0.076254817	1	5.087374693	-1.552296423	0.46782077	14.64272497	0.047259644	1
ENSG00000116133	DHCR24	0.751531789	-0.685393715	0.68904308	1.200468807	0.173964676	1	1.376942133	0.275493992	0.965730195	1.182488099	0.046413726	1
ENSG00000088992	TESC	2.424296093	0.260856711	0.929283516	2.085761312	0.026981444	1	1.072308917	-0.997170745	0.702528969	2.129393463	0.046253122	1
ENSG00000135363	LMO2	1.378818403	0.233897684	0.962253526	1.215680018	0.058854627	1	0.572710445	-1.108659796	0.643901095	1.230519531	0.045985182	1
ENSG00000104853	CLPTM1	0.542436251	-0.623794613	0.761061823	0.823230763	0.116661185	1	1.029660267	0.392073618	0.856155799	0.821108757	0.045831056	1
ENSG00000182511	FES	0.609104393	-0.70415285	0.68904308	0.957697872	0.054197975	1	1.425683447	0.641608194	0.643901095	0.969777474	0.045332526	1
ENSG00000167526	RPL13	47.12225531	0.457346526	0.750848799	35.57902356	-0.033292001	1	13.70240202	-1.455983536	0.429020455	36.88356497	0.045261095	1
ENSG00000114120	SLC25A36	0.721228088	-0.24512261	1	0.826881454	-0.055012785	1	1.13323556	0.468367241	0.792305386	0.859991345	0.044514095	1
ENSG00000065518	NDUFB4	3.078856039	0.547324841	0.68904308	2.183721514	-0.078426927	1	0.804231688	-1.529094538	0.48733343	2.287211024	0.044157057	1
ENSG00000101040	ZMYND8	0.76971401	-0.603541787	0.778740027	1.135364822	0.05765696	1	1.584092719	0.53928296	0.717501082	1.148179934	0.044055966	1
ENSG00000134970	TMED7	0.690924387	-0.622394683	0.750042622	1.078779115	0.247826847	1	0.987011617	-0.046161991	1	1.042968227	0.043558853	1
ENSG00000159377	PSMB4	1.063659911	-0.061832346	1	1.158485863	0.200313047	1	0.56661778	-1.002772517	0.700490238	1.132169457	0.043358594	1
ENSG00000132294	EFR3A	1.000022139	-0.604579253	0.763575649	1.582574438	0.366788621	1	0.980918953	-0.599125864	0.994178989	1.491261587	0.043141345	1
ENSG00000170340	B3GNT2	0.948505847	-0.543818162	0.818900745	1.412817318	0.26368034	1	1.145420889	-0.227143556	1	1.360890559	0.042637429	1
ENSG00000106799	TGFBR1	1.56064061	-0.715966664	0.68904308	2.629105785	0.333183629	1	2.059320535	-0.259809214	1	2.495347227	0.042407275	1
ENSG00000008294	SPAG9	1.81216133	-0.52466548	0.826245423	2.612677677	0.178905318	1	2.619845651	0.065574092	1	2.566250768	0.042111643	1
ENSG00000141429	GALNT1	2.912185682	-0.218917819	1	3.490060353	0.204833242	1	2.254285792	-0.595640955	0.995491716	3.407944425	0.041971499	1
ENSG00000125037	EMC3	1.172753235	0.539745214	0.68756836	0.799501273	-0.245800764	1	0.694563731	-0.311270456	1	0.873714611	0.041645376	1
ENSG00000141027	NCOR1	1.339423592	-0.497302872	0.856948128	1.916612641	0.21882581	1	1.687668012	-0.11858838	1	1.864076984	0.041300772	1
ENSG00000111321	LTBR	0.721228088	-0.679915704	0.690120135	1.171263281	0.261339456	1	1.09058691	-0.015350361	1	1.127595035	0.041219274	1
ENSG00000188641	DPYD	0.630316984	-0.954928856	0.517594335	1.247927786	0.360702487	1	1.114957568	-0.045811061	1	1.175626466	0.040983755	1
ENSG00000136536	7-Mar	0.78486586	-0.553408234	0.818900745	1.156660518	0.187335627	1	1.169791546	0.085796661	1	1.132169457	0.040903986	1
ENSG00000146066	HIGD2A	4.854652927	0.428465277	0.793996349	3.746825602	-0.014081635	1	1.450054104	-1.436241957	0.518423282	3.853950575	0.040778166	1
ENSG00000185359	HGS	0.357583674	-0.849582471	0.620215222	0.616358288	0.037813632	1	1.023567603	0.812904077	0.534097013	0.624408609	0.040729456	1
ENSG00000103363	ELOB	9.475967355	0.265557086	0.962253526	8.238392115	0.083929717	1	3.034146823	-1.476850621	0.497138837	8.272842272	0.040703691	1
ENSG00000134419	RPS15A	33.33407128	0.80077634	0.388688304	19.93277147	-0.183256581	1	4.356254977	-2.345152872	0.200960612	21.43802892	0.040702938	1
ENSG00000110057	UNC93B1	0.424251816	-0.851262194	0.612942668	0.74169867	0.096298242	1	1.108864903	0.666402471	0.635355253	0.741056372	0.040702139	1
ENSG00000234745	HLA-B	5.19708475	0.825559385	0.377521168	2.93880605	-0.335109146	1	1.815613962	-0.871057269	0.798474362	3.295871085	0.040224686	1
ENSG00000153774	CFDP1	1.200026566	-0.176828112	1	1.371442823	0.10706221	1	1.169791546	-0.204943936	1	1.367752192	0.04020709	1
ENSG00000175193	PARL	1.348514702	0.317750397	0.86609343	1.101900157	-0.047946099	1	0.712841724	-0.677338068	0.934782388	1.141318301	0.039673346	1
ENSG00000023287	RB1CC1	0.821230302	-0.582153802	0.795636703	1.249753132	0.249539451	1	1.102772239	-0.102090336	1	1.205360209	0.03964112	1
ENSG00000171490	RSL1D1	1.54548876	0.202597727	0.990534505	1.387870932	0.05888833	1	0.725027052	-0.957745671	0.729943394	1.399773146	0.039437421	1
ENSG00000242485	MRPL20	2.487933866	0.348353288	0.824921817	2.026133364	0.012629631	1	0.889528988	-1.235729348	0.55455971	2.067638765	0.039317496	1
ENSG00000115271	GCA	1.56973172	0.358352736	0.818900745	1.257662962	-0.031137011	1	0.682378402	-0.933951437	0.742013128	1.29684865	0.039065768	1
ENSG00000102699	PARP4	0.836382152	-0.250559104	1	1.017325821	0.175230924	1	0.773768367	-0.351394495	1	0.997224006	0.038892022	1
ENSG00000137038	DMAC1	1.903072433	0.099679646	1	1.844815723	0.122989038	1	0.907806981	-1.026277052	0.672914173	1.83205603	0.038876425	1
ENSG00000155719	OTOA	5.46678769	0.325010188	0.902369249	4.534766354	0.03382656	1	1.888725934	-1.311178076	0.534097013	4.60415579	0.038839575	1
ENSG00000102786	INTS6	0.442434037	-0.698811722	0.68904308	0.688763654	0.021125168	1	1.096679575	0.737957817	0.555624079	0.699886573	0.038323959	1
ENSG00000160255	ITGB2	5.960738019	-0.409556687	0.893946871	7.998054975	0.184330822	1	7.110139242	-0.119916545	1	7.831410545	0.038068475	1
ENSG00000164346	NSA2	2.418235353	0.222992015	0.962865166	2.144780813	0.059684466	1	1.060123589	-1.043723297	0.659460679	2.161414417	0.037621709	1
ENSG00000162585	FAAP20	1.151540644	0.153656037	1	1.070869285	0.080790856	1	0.572710445	-0.911599428	0.766867646	1.07270197	0.037451112	1
ENSG00000005810	MYCBP2	1.672764304	-0.372310898	0.97669737	2.204408762	0.202105586	1	1.791243305	-0.247568325	1	2.147691151	0.037451112	1
ENSG00000171700	RGS19	1.800039849	-0.095995783	1	2.006054565	0.213994366	1	1.00528961	-0.968469808	0.718905886	1.948703792	0.037197625	1
ENSG00000102531	FNDC3A	0.969718437	-0.406022894	0.954458584	1.308772632	0.209689791	1	1.084494246	-0.211954657	1	1.271689329	0.036750154	1
ENSG00000244879	GABPB1-AS1	0.457585888	-0.573692224	0.818900745	0.634003293	-0.123138724	1	1.218532861	0.982212346	0.449333557	0.667865619	0.03673529	1
ENSG00000166224	SGPL1	0.803048081	-0.718561577	0.68904308	1.358056957	0.335916357	1	1.072308917	-0.242859786	1	1.283125384	0.036635851	1
ENSG00000123104	ITPR2	2.675816813	-0.559851256	0.812283359	3.992638778	0.234316589	1	3.600764603	-0.079198653	1	3.860812208	0.036505528	1
ENSG00000169504	CLIC4	0.951536217	-0.644884796	0.728951821	1.545459082	0.36831406	1	1.017474939	-0.507901404	1	1.450091789	0.036318118	1
ENSG00000089820	ARHGAP4	0.966688067	-0.732652325	0.68904308	1.525380283	0.00190113	1	2.552826343	0.806191541	0.534097013	1.557590707	0.036173926	1
ENSG00000104695	PPP2CB	0.881837704	-0.475608841	0.884069804	1.280784003	0.34349352	1	0.737212381	-0.715104516	0.90074234	1.20764742	0.036054626	1
ENSG00000126432	PRDX5	3.309164167	0.528928245	0.68904308	2.371732088	-0.078445695	1	0.974826289	-1.368660142	0.534097013	2.472475116	0.03584124	1
ENSG00000158604	TMED4	1.054568801	0.336811549	0.849638085	0.838441975	-0.112146078	1	0.676285738	-0.368660142	1	0.880576244	0.035529267	1
ENSG00000169100	SLC25A6	7.01833719	0.363370812	0.855587075	5.666480485	0.015500697	1	2.345675757	-1.32788224	0.534097013	5.768346201	0.035368744	1
ENSG00000167658	EEF2	5.303147704	-0.137936058	1	6.012687658	0.181400696	1	3.771359204	-0.649506184	0.952233783	5.880419542	0.034938557	1
ENSG00000142327	RNPEPL1	0.654559945	-0.640952491	0.736518402	1.025235651	0.208900013	1	1.066216253	0.137368655	1	0.994936795	0.034892105	1
ENSG00000243147	MRPL33	2.139441302	0.312090229	0.869767266	1.785796223	0.025816044	1	0.828602345	-1.147981917	0.624306604	1.811471131	0.034763351	1
ENSG00000051523	CYBA	20.69439753	0.354777731	0.862087989	16.32832281	-0.093451528	1	11.7771201	-0.54236276	0.934782388	17.08546635	0.034529833	1
ENSG00000101972	STAG2	2.000044277	-0.585481125	0.785130788	3.079966092	0.302156138	1	2.351768421	-0.309394557	1	2.929917321	0.034453303	1
ENSG00000173726	TOMM20	3.075825668	0.38941821	0.826003039	2.44961349	0.019753356	1	0.901714317	-1.494123783	0.49568597	2.488485594	0.034262697	1
ENSG00000155463	OXA1L	1.063659911	-0.057195315	1	1.117719817	0.060834895	1	0.950455631	-0.225017481	1	1.123020613	0.034135579	1
ENSG00000143198	MGST3	6.809241652	0.542993501	0.68904308	4.811610402	-0.10068689	1	2.168988492	-1.245231803	0.546598239	5.041013096	0.033806661	1
ENSG00000204628	RACK1	16.1942979	0.591368978	0.656843664	11.02326071	-0.137388986	1	5.203135315	-1.193599207	0.574569286	11.66248901	0.03365651	1
ENSG00000180879	SSR4	4.500099623	0.723846024	0.508266808	2.74531944	-0.266651742	1	1.687668012	-0.848927519	0.798474362	3.007682496	0.033537311	1
ENSG00000114331	ACAP2	2.103076861	-0.545968568	0.818900745	3.129250417	0.259631221	1	2.607660322	-0.190716395	1	3.003108074	0.033413787	1
ENSG00000217128	FNIP1	0.606074023	-1.016474847	0.442856064	1.216896915	0.242373158	1	1.498795419	0.411072955	0.832251583	1.171052044	0.033009911	1
ENSG00000103966	EHD4	0.681833276	-0.822027232	0.627302388	1.236975714	0.352776498	1	1.029660267	-0.156336937	1	1.1619032	0.032962421	1
ENSG00000269893	SNHG8	1.260633969	0.916522109	0.211103455	0.677203133	-0.344670198	1	0.329003872	-1.212123571	0.597539022	0.757066849	0.032676093	1
ENSG00000149932	TMEM219	3.12734196	0.23054622	1	2.753837719	0.049469898	1	1.425683447	-0.980470256	0.706421539	2.774386972	0.032451038	1
ENSG00000080371	RAB21	1.018204359	-0.539262593	0.818900745	1.522338041	0.294524138	1	1.139328225	-0.338583325	1	1.447804578	0.032136039	1
ENSG00000140299	BNIP2	1.724280596	-0.51949023	0.833021806	2.557308867	0.319444743	1	1.718131334	-0.496490309	1	2.419869263	0.031984779	1
ENSG00000101421	CHMP4B	1.200026566	-0.287596183	1	1.525988732	0.274479122	1	0.865158331	-0.762098105	0.8692646	1.456953422	0.03123211	1
ENSG00000144713	RPL32	33.84620383	0.612303216	0.62666764	23.06749792	-0.087362637	1	7.006563949	-1.825925123	0.291722221	24.05231112	0.031109795	1
ENSG00000103769	RAB11A	1.342453962	-0.240437148	1	1.633684109	0.209458671	1	1.102772239	-0.523560847	1	1.582750028	0.031089322	1
ENSG00000022277	RTF2	1.778827258	0.37008578	0.818900745	1.424986288	-0.003982417	1	0.664100409	-1.149947592	0.626126716	1.452379	0.030495277	1
ENSG00000143947	RPS27A	43.02822529	0.951424328	0.177108828	23.05350361	-0.282911308	1	5.227505972	-2.331967219	0.206907685	25.33543651	0.030141782	1
ENSG00000166595	CIAO2B	2.242473886	0.407370194	0.774819869	1.77119346	0.027271254	1	0.584895773	-1.646426492	0.437959111	1.790886231	0.029797888	1
ENSG00000175387	SMAD2	0.924262886	-0.457461278	0.902369249	1.244885544	0.064206137	1	1.578000055	0.390402899	0.851516585	1.246530008	0.02936368	1
ENSG00000160613	PCSK7	0.51819329	-0.702356232	0.68904308	0.789766098	-0.06801661	1	1.480517426	0.963855474	0.459143568	0.816534335	0.028499623	1
ENSG00000151327	FAM177A1	1.348514702	0.266386896	0.925119624	1.156660518	0.024707693	1	0.627544423	-0.911971428	0.761314656	1.168764833	0.028427247	1
ENSG00000092010	PSME1	1.369727293	0.292873688	0.902369249	1.157877415	0.028948563	1	0.572710445	-1.047091526	0.664604293	1.168764833	0.028427247	1
ENSG00000130640	TUBGCP2	0.990931028	-0.302109558	1	1.257054513	0.221597599	1	0.895621653	-0.435895175	1	1.212221842	0.028380672	1
ENSG00000171863	RPS7	23.94295429	0.783044022	0.407991531	14.44517483	-0.186625941	1	4.06380709	-1.976472327	0.320359136	15.43867441	0.028185655	1
ENSG00000104805	NUCB1	0.77880512	-0.471327935	0.895784349	1.059308765	0.066669659	1	1.352571475	0.403663909	0.846491015	1.058978704	0.027980599	1
ENSG00000124126	PREX1	0.987900658	-0.316991872	1	1.248536235	0.165181895	1	1.084494246	-0.155599808	1	1.219083476	0.027452768	1
ENSG00000129968	ABHD17A	1.969740576	-0.256858699	1	2.403371407	0.179430132	1	1.852169948	-0.336336391	1	2.339816877	0.02695586	1
ENSG00000134644	PUM1	1.021234729	-0.615205222	0.754537793	1.594743407	0.274437481	1	1.383034797	-0.121700021	1	1.51870812	0.02667326	1
ENSG00000108175	ZMIZ1	1.057599171	-0.458811027	0.902369249	1.481571994	0.229429306	1	1.248996182	-0.179830038	1	1.424932468	0.026465731	1
ENSG00000102580	DNAJC3	1.55761024	-0.196034075	1	1.811959507	0.134089603	1	1.492702754	-0.249802371	1	1.781737387	0.026272741	1
ENSG00000198931	APRT	3.839478938	0.543265227	0.68904308	2.76904893	-0.021811543	1	0.700656395	-2.058274795	0.291722221	2.829280036	0.025999669	1
ENSG00000254772	EEF1G	9.051715538	0.302620478	0.92364819	7.598304338	0.029528886	1	3.637320589	-1.108211408	0.643901095	7.666731351	0.025878439	1
ENSG00000150779	TIMM8B	3.494016745	0.32958271	0.902369249	2.908383627	0.057837669	1	1.078401582	-1.471070644	0.499593749	2.911619633	0.024950078	1
ENSG00000136521	NDUFB5	3.018248636	0.826385556	0.366062971	1.757199145	-0.231533847	1	0.590988437	-1.719647144	0.406167796	1.896097939	0.024683302	1
ENSG00000198363	ASPH	1.30608952	-0.770998637	0.671599031	2.234222736	0.241818698	1	2.394417071	0.191222856	1	2.140829518	0.02415135	1
ENSG00000141480	ARRB2	1.848525771	-0.72023809	0.68904308	3.112822309	0.319942876	1	2.625938315	-0.151726351	1	2.932204532	0.024052584	1
ENSG00000075142	SRI	1.160631755	0.517642969	0.68904308	0.843309562	-0.055185484	1	0.329003872	-1.419710998	0.534097013	0.866852978	0.023958875	1
ENSG00000139505	MTMR6	0.669711796	-0.723371723	0.68904308	1.153009827	0.402886418	0.977052666	0.761583038	-0.489172949	1	1.065840337	0.023701458	1
ENSG00000156273	BACH1	0.763653269	-0.743447569	0.68904308	1.311814874	0.334224236	1	1.09058691	-0.164799193	1	1.230519531	0.023512842	1
ENSG00000143774	GUK1	5.009201803	0.233768395	1	4.442890637	0.088120614	1	1.900911263	-1.251655885	0.534302073	4.412030064	0.023336085	1
ENSG00000140319	SRP14	13.20029223	0.51738901	0.68904308	9.613485629	-0.040002485	1	3.314409381	-1.619999156	0.44029533	9.8555923	0.023052594	1
ENSG00000125995	ROMO1	2.215200555	-0.064249469	1	2.416148825	0.205428385	1	1.224625525	-0.955965353	0.725457349	2.332955244	0.023017169	1
ENSG00000134982	APC	0.875776964	-0.65806526	0.714589787	1.390913174	0.226753196	1	1.425683447	0.119187159	1	1.335731238	0.022931681	1
ENSG00000174903	RAB1B	1.142449534	-0.399441834	0.958965249	1.553977361	0.264348095	1	1.102772239	-0.429167133	1	1.479825532	0.022753423	1
ENSG00000113716	HMGXB3	1.121236943	-0.456373788	0.902369249	1.539374598	0.149124602	1	1.61455604	0.126405273	1	1.504984853	0.022682396	1
ENSG00000172869	DMXL1	0.745471049	-0.845256558	0.604181113	1.34893023	0.273930549	1	1.419590783	0.176501351	1	1.280838173	0.021710436	1
ENSG00000180398	MCFD2	2.154593153	0.077319784	1	2.079068379	0.049056209	1	1.52925874	-0.453262762	1	2.081362031	0.021585371	1
ENSG00000184076	UQCR10	14.50032101	0.45252261	0.761545707	11.04151416	-0.011211489	1	4.112548405	-1.495664919	0.491788186	11.2256317	0.021218527	1
ENSG00000204525	HLA-C	4.172819651	0.819531248	0.382626779	2.374165881	-0.325609442	1	1.504888083	-0.827578848	0.824439068	2.625718255	0.020875467	1
ENSG00000179832	MROH1	0.403039226	-1.031818661	0.446675096	0.781247819	0.041201806	1	1.413498118	0.951205487	0.469251817	0.78222617	0.020807738	1
ENSG00000165233	CARD19	0.803048081	-0.634555602	0.740479474	1.294169869	0.3600202	1	0.895621653	-0.433920233	1	1.205360209	0.020774619	1
ENSG00000134313	KIDINS220	1.063659911	-0.660043886	0.705128077	1.694528954	0.237216969	1	1.699853341	0.088519025	1	1.621632616	0.020576236	1
ENSG00000100888	CHD8	0.800017711	-0.554616834	0.818900745	1.171263281	0.15600876	1	1.31601549	0.237076248	0.995756196	1.141318301	0.020356639	1
ENSG00000101266	CSNK2A1	0.77577475	-0.622141204	0.754470142	1.194384322	0.188619174	1	1.309922825	0.211226043	1	1.155041567	0.020280799	1
ENSG00000166337	TAF10	2.621270151	0.455883653	0.706502254	1.989626456	-0.018978596	1	0.779861031	-1.414152699	0.534097013	2.024181756	0.020164447	1
ENSG00000178127	NDUFV2	7.569864551	0.142835657	1	7.211939567	0.162873101	1	2.638123643	-1.458775149	0.504823444	7.024025053	0.020109159	1
ENSG00000078304	PPP2R5C	0.690924387	-0.691289764	0.68904308	1.13232258	0.269105009	1	1.078401582	0.022184391	1	1.074989181	0.020007855	1
ENSG00000136040	PLXNC1	1.057599171	-0.431593768	0.928499148	1.434721463	0.163627294	1	1.425683447	0.048797831	1	1.395198724	0.01944032	1
ENSG00000100412	ACO2	0.878807334	-0.272495005	1	1.103117054	0.254669393	1	0.682378402	-0.635059745	0.965730195	1.04982986	0.018741166	1
ENSG00000156411	ATP5MPL	7.939569706	0.383912751	0.827404982	6.330297752	0.013256747	1	2.632030979	-1.3225861	0.534097013	6.385893178	0.018523938	1
ENSG00000104517	UBR5	0.890928814	-0.62968132	0.745096416	1.369009029	0.161521977	1	1.608463376	0.307664101	0.933557103	1.331156816	0.018504445	1
ENSG00000187164	SHTN1	1.04850806	-0.128601282	1	1.176130868	0.151720517	1	0.846880338	-0.443725957	1	1.145892723	0.018341781	1
ENSG00000084234	APLP2	5.927403948	-0.503914136	0.810968692	8.553568416	0.244499082	1	7.311197164	-0.159135678	1	8.167630565	0.018131086	1
ENSG00000134440	NARS	2.887942721	-0.35237588	0.951284918	3.798543721	0.251320601	1	2.662494301	-0.456839109	1	3.62065505	0.01812643	1
ENSG00000186350	RXRA	1.406091734	-0.631833581	0.736831556	2.209276349	0.257933771	1	2.059320535	-0.018513467	1	2.101946931	0.018090277	1
ENSG00000132842	AP3B1	1.212148047	-0.421445614	0.937021198	1.656196701	0.223729517	1	1.383034797	-0.196954402	1	1.58732445	0.017917069	1
ENSG00000134243	SORT1	0.960627327	-0.76391763	0.675331766	1.658022047	0.299203809	1	1.553629397	0.004967096	1	1.562165129	0.017470113	1
ENSG00000137409	MTCH1	2.439447944	-0.219358817	1	2.905949833	0.17673168	1	2.187266485	-0.37384234	1	2.81555677	0.017289749	1
ENSG00000166848	TERF2IP	0.987900658	-0.090853885	1	1.081212909	0.144404306	1	0.755490374	-0.49057977	1	1.054404282	0.017208805	1
ENSG00000086666	ZFAND6	1.512154688	0.064629384	1	1.4791382	0.07163022	1	1.035752932	-0.516688628	1	1.468389477	0.017150398	1
ENSG00000169714	CNBP	3.781901906	0.10315138	1	3.639738673	0.104026569	1	2.065413199	-0.825353865	0.815101657	3.586346885	0.016545333	1
ENSG00000135940	COX5B	9.703245114	0.4559623	0.756358129	7.406643074	0.006046118	1	2.44925105	-1.663408714	0.422703082	7.474605625	0.016000221	1
ENSG00000181467	RAP2B	3.590988588	-0.544115779	0.763278182	5.224746905	0.16854366	1	5.666177802	0.181592705	1	5.068459628	0.015658723	1
ENSG00000108298	RPL19	32.26435063	0.614412795	0.623176894	22.04408762	-0.073219735	1	6.330278211	-1.90288184	0.273345053	22.69599499	0.015449335	1
ENSG00000005483	KMT2E	1.136388794	-0.317818995	1	1.418901803	0.113016615	1	1.450054104	0.073582567	1	1.392911513	0.015116999	1
ENSG00000077254	USP33	0.615165134	-0.616380396	0.763188906	0.942486661	0.17939437	1	1.060123589	0.248798358	0.990706039	0.910309987	0.015097361	1
ENSG00000104549	SQLE	0.809108821	-0.948762922	0.522275614	1.625774279	0.45566818	0.885659247	1.157606218	-0.362754147	1	1.479825532	0.014896342	1
ENSG00000105568	PPP2R1A	0.718197718	-0.53445518	0.826072848	1.058700316	0.239596067	1	0.956548296	-0.06803525	1	1.008660061	0.014875486	1
ENSG00000166479	TMX3	0.563648842	-0.647804378	0.733795727	0.879208021	0.169331544	1	1.035752932	0.317564777	0.930763038	0.850842501	0.014641806	1
ENSG00000112306	RPS12	53.02844667	0.757978859	0.440696092	32.79658876	-0.145915074	1	7.762054323	-2.214750865	0.158788546	34.39507937	0.014222904	1
ENSG00000112531	QKI	3.063704188	-0.744074909	0.627302388	5.228397596	0.314098916	1	4.648702864	-0.074442465	1	4.903780434	0.013905211	1
ENSG00000197756	RPL37A	26.6187711	0.383986327	0.826003039	21.42529554	0.05254538	1	6.884710663	-1.690978593	0.339010926	21.3511149	0.013846905	1
ENSG00000144959	NCEH1	1.633369493	-0.785576656	0.653878408	2.884654137	0.346774998	1	2.437065721	-0.140363898	1	2.685185742	0.013509135	1
ENSG00000137876	RSL24D1	1.627308753	0.422354578	0.759664059	1.263138998	-0.009131131	1	0.542247123	-1.270944904	0.534097013	1.276263751	0.013351958	1
ENSG00000092148	HECTD1	1.015173989	-0.676586618	0.68904308	1.668365671	0.330163833	1	1.340386147	-0.219851585	1	1.557590707	0.013245527	1
ENSG00000145425	RPS3A	35.39169259	0.853735038	0.309607718	20.33860659	-0.222126246	1	5.55041718	-2.03592545	0.226429496	21.76281289	0.013222175	1
ENSG00000011201	ANOS1	1.233360637	-0.846811755	0.599498819	2.26038602	0.33429348	1	2.077598527	-0.014406984	1	2.108808564	0.013058807	1
ENSG00000163220	S100A9	60.84680157	0.914925288	0.252486428	33.54863105	-0.251091149	1	7.938741587	-2.257074034	0.167960369	36.18367839	0.012978345	1
ENSG00000130303	BST2	3.087947149	0.344980864	0.882154408	2.404588304	-0.166929256	1	2.370046414	-0.093908934	1	2.531942603	0.012449028	1
ENSG00000155465	SLC7A7	0.996991768	-0.42394368	0.933601112	1.390913174	0.308449635	1	0.895621653	-0.55969813	1	1.303710283	0.01232037	1
ENSG00000113712	CSNK1A1	2.663695333	-0.644516835	0.71722778	4.208637981	0.250893483	1	4.069899755	0.033711974	1	3.998044869	0.012013502	1
ENSG00000265206	AC004687.1	0.500011069	-0.808001202	0.660360016	0.812887139	-0.079619971	1	1.645019362	1.084021885	0.380536642	0.834832024	0.011530231	1
ENSG00000146729	NIPSNAP2	1.230330267	-0.193050358	1	1.460884747	0.228880794	1	0.889528988	-0.670463132	0.939486097	1.392911513	0.011204603	1
ENSG00000244687	UBE2V1	2.033378348	0.22657241	0.962253526	1.815001749	0.094019407	1	0.804231688	-1.191382159	0.588694848	1.786311809	0.011178373	1
ENSG00000105583	WDR83OS	2.739454585	0.347266074	0.879235829	2.234831185	0.017363356	1	1.054030925	-1.129027568	0.634608171	2.241466803	0.011087116	1
ENSG00000177853	ZNF518A	0.669711796	-0.711722931	0.68904308	1.064176352	0.079412571	1	1.57190739	0.638446745	0.643901095	1.04982986	0.010302431	1
ENSG00000249915	PDCD6	2.666725703	0.491475531	0.68904308	1.967113863	-0.050665515	1	0.859065667	-1.266987014	0.534097013	2.005884068	0.010126994	1
ENSG00000170296	GABARAP	13.63666553	0.176639606	1	12.63017308	0.128911399	1	5.318895937	-1.263636786	0.534097013	12.32578021	0.009532915	1
ENSG00000038382	TRIO	0.384857005	-1.187423508	0.2988772	0.859129222	0.20908892	1	1.255088847	0.670841823	0.62406926	0.821108757	0.009008534	1
ENSG00000235162	C12orf75	3.784932276	3.308648596	1.01E-12	0.296314399	-2.548003843	2.40E-10	0.054833979	-3.843115851	0.291722221	0.821108757	0.009008534	1
ENSG00000022840	RNF10	0.718197718	-0.657362278	0.712976634	1.181606905	0.387648474	0.997865141	0.785953695	-0.483749277	1	1.086425236	0.008758587	1
ENSG00000180353	HCLS1	2.560662749	-0.181524772	1	2.998433999	0.203375584	1	1.980115899	-0.562201764	1	2.872737046	0.008405215	1
ENSG00000130755	GMFG	4.194032241	0.255009256	0.976271219	3.656166781	0.068179984	1	1.730316662	-1.108499059	0.643901095	3.616080628	0.008012321	1
ENSG00000167986	DDB1	0.915171775	-0.255342347	1	1.109809987	0.150749316	1	0.968733624	-0.152323148	1	1.074989181	0.007966843	1
ENSG00000159788	RGS12	0.487889589	-0.288990383	1	0.557947236	-0.173611638	1	1.029660267	0.895145965	0.5142092	0.585526022	0.007215612	1
ENSG00000117118	SDHB	1.015173989	0.257631498	0.940171062	0.884075609	0.063184775	1	0.432579166	-1.045839954	0.671344077	0.873714611	0.007106957	1
ENSG00000135090	TAOK3	1.736402077	-0.448815259	0.902369249	2.424058655	0.246043438	1	1.992301227	-0.215456969	1	2.296359868	0.005830221	1
ENSG00000173369	C1QB	7.827446011	0.852240852	0.335546582	4.32728543	-0.362074519	0.997865141	3.05851748	-0.682849504	0.939682471	4.796281516	0.005793621	1
ENSG00000243716	NPIPB5	0.236368869	-0.980939961	0.547816618	0.419220987	-0.192423758	1	1.066216253	1.419418053	0.212513827	0.441431728	0.005792163	1
ENSG00000184640	SEPTIN9	1.151540644	-0.44161589	0.908282004	1.634901005	0.339952458	1	0.974826289	-0.666050711	0.940989768	1.516420909	0.005607849	1
ENSG00000108669	CYTH1	0.624256244	-0.705241722	0.68904308	1.02158496	0.221307961	1	1.127142896	0.233236322	1	0.972064685	0.005591063	1
ENSG00000115524	SF3B1	2.172775374	-0.318662917	1	2.705770291	0.104208486	1	2.863552223	0.121568801	1	2.648590365	0.005458237	1
ENSG00000147065	MSN	3.066734558	-0.444237553	0.85392243	4.298688353	0.280119683	1	3.162092774	-0.374428622	1	4.041501879	0.00527825	1
ENSG00000164111	ANXA5	14.52456397	-0.146091501	1	16.79865346	0.248204694	1	8.70641729	-0.914227459	0.643901095	15.90983988	0.005142042	1
ENSG00000130779	CLIP1	1.106085093	-0.713773058	0.68904308	1.832038306	0.258991147	1	1.858262613	0.11279325	1	1.729131534	0.00486886	1
ENSG00000111275	ALDH2	1.230330267	0.647471428	0.573907975	0.807411103	-0.16138228	1	0.402115844	-1.103764889	0.643901095	0.843980868	0.004593551	1
ENSG00000213614	HEXA	2.572784229	-0.311215438	1	3.129858866	0.027906291	1	3.941953804	0.363131097	0.869888601	3.119755836	0.004493734	1
ENSG00000153317	ASAP1	1.130328054	-0.431326381	0.924860067	1.549718221	0.211002055	1	1.389127461	-0.092912657	1	1.477538321	0.003937141	1
ENSG00000138448	ITGAV	0.896989555	-0.731930512	0.68904308	1.506518381	0.267044019	1	1.523166076	0.111576895	1	1.418070835	0.003677476	1
ENSG00000109332	UBE2D3	2.500055346	-0.372557566	0.97579677	3.334297547	0.256627447	1	2.430973057	-0.395031003	1	3.147202368	0.003284509	1
ENSG00000167552	TUBA1A	3.257647875	-0.061141615	1	3.544820714	0.204969413	1	1.888725934	-0.883928981	0.78326019	3.385072315	0.003165525	1
ENSG00000156642	NPTN	0.957596957	-0.761356613	0.675331766	1.668365671	0.350128186	1	1.395220126	-0.152250687	1	1.54158023	0.00274239	1
ENSG00000177700	POLR2L	6.115286895	0.279070533	0.955955677	5.291067787	0.096380033	1	1.998393892	-1.433679934	0.518423282	5.180532968	0.002080892	1
ENSG00000231500	RPS18	52.12539638	0.667627887	0.573251226	34.37307871	-0.094137663	1	9.431444342	-1.97817156	0.243426526	35.30996378	0.002015221	1
ENSG00000144021	CIAO1	1.060629541	-0.277624969	1	1.293561421	0.118215928	1	1.279459504	0.025805284	1	1.257966063	0.001121184	1
ENSG00000132466	ANKRD17	0.824260672	-0.551576139	0.818900745	1.227848987	0.240327051	1	1.151513553	-0.011945583	1	1.159615989	-0.000446437	1
ENSG00000172428	COPS9	4.636466279	0.164930804	1	4.360141647	0.162654518	1	1.61455604	-1.438693327	0.517238261	4.194745017	-0.001047382	1
ENSG00000133048	CHI3L1	6.991063859	0.282882101	0.95735993	5.878828997	-0.010158107	1	3.844471176	-0.656373407	0.96099036	5.896430019	-0.001661269	1
ENSG00000198408	OGA	0.5272844	-0.680445531	0.702910978	0.790374546	-0.078075726	1	1.52925874	1.011187929	0.424617425	0.80509828	-0.001862992	1
ENSG00000112335	SNX3	7.342586793	0.398940643	0.818900745	5.820417945	0.024915128	1	2.303027107	-1.391221377	0.534097013	5.784356679	-0.002409653	1
ENSG00000133246	PRAM1	0.51516292	-0.804162741	0.656152504	0.873731985	0.10024345	1	1.322108154	0.686007483	0.607702952	0.850842501	-0.002864913	1
ENSG00000211450	SELENOH	8.536552619	0.33468665	0.89281948	7.133449716	0.087760845	1	2.351768421	-1.638145084	0.432037491	6.978280833	-0.003200743	1
ENSG00000112308	C6orf62	1.82731318	-0.826336248	0.612314343	3.236945794	0.242454868	1	3.722617889	0.300211797	0.933557103	3.053426716	-0.003273947	1
ENSG00000067066	SP100	1.060629541	-0.54215776	0.818900745	1.525380283	0.117124374	1	1.907003927	0.387801075	0.851516585	1.479825532	-0.003878878	1
ENSG00000175727	MLXIP	0.406069596	-0.934744568	0.545671093	0.768470402	0.20426469	1	1.023567603	0.523584168	0.733962602	0.729620317	-0.003947121	1
ENSG00000126709	IFI6	3.978875963	0.195486134	1	3.406094465	-0.14134317	1	3.923675811	0.155945366	1	3.529166609	-0.003956668	1
ENSG00000255302	EID1	3.6303834	-0.032522057	1	3.897112371	0.221909565	1	1.833891955	-1.063454258	0.643901095	3.691558592	-0.004238016	1
ENSG00000011405	PIK3C2A	0.736379938	-0.572474506	0.805997706	1.125629646	0.295563282	1	0.932177638	-0.182247018	1	1.047542649	-0.004440784	1
ENSG00000065135	GNAI3	1.178813975	-0.347085944	1	1.530247871	0.202046513	1	1.303830161	-0.173369223	1	1.454666211	-0.004724994	1
ENSG00000122033	MTIF3	1.230330267	0.136667439	1	1.170654832	0.1347954	1	0.56661778	-1.041067245	0.665759648	1.129882246	-0.004895987	1
ENSG00000204054	LINC00963	0.936384366	-0.435685329	0.919509363	1.291127627	0.221916112	1	1.145420889	-0.103681403	1	1.221370687	-0.004962734	1
ENSG00000124762	CDKN1A	2.187927224	0.070121718	1	2.133828741	0.075044695	1	1.52925874	-0.483015948	1	2.090510876	-0.004983797	1
ENSG00000124570	SERPINB6	1.597005051	-0.225937206	1	1.86976211	0.084161578	1	1.931374584	0.077974202	1	1.827481608	-0.005052211	1
ENSG00000177731	FLII	0.733349568	-0.620554325	0.754575401	1.170046384	0.353055536	1	0.859065667	-0.34600848	1	1.074989181	-0.005225758	1
ENSG00000138071	ACTR2	9.203234044	-0.589229592	0.712211922	14.38737223	0.365912247	1	9.705614235	-0.479382618	0.986376337	13.20178203	-0.005242656	1
ENSG00000110651	CD81	12.07299454	0.09056717	1	11.6560471	0.087665317	1	7.652386365	-0.61526359	0.872143515	11.3903109	-0.005262292	1
ENSG00000136111	TBC1D4	0.866685853	-0.441741877	0.913926914	1.203511049	0.235478205	1	1.035752932	-0.144743602	1	1.134456668	-0.005610734	1
ENSG00000147251	DOCK11	1.215178417	-0.575939605	0.794773053	1.878280388	0.343259197	1	1.352571475	-0.382269883	1	1.729131534	-0.006449514	1
ENSG00000131238	PPT1	3.178858252	-0.170089977	1	3.664076611	0.166242637	1	2.790440251	-0.360565355	1	3.510868921	-0.006478368	1
ENSG00000118680	MYL12B	5.948616539	0.393927858	0.818900745	4.729469861	0.024878576	1	1.943559913	-1.334479401	0.534097013	4.686495387	-0.007367459	1
ENSG00000117448	AKR1A1	4.457674442	0.327593698	0.902369249	3.644606261	-0.01835702	1	2.266471121	-0.733565948	0.887659552	3.650388794	-0.007391534	1
ENSG00000113558	SKP1	4.478887032	0.607184701	0.638366648	3.027031076	-0.131832457	1	1.504888083	-1.110193027	0.643901095	3.122043047	-0.007425642	1
ENSG00000184863	RBM33	0.563648842	-0.414363281	0.954265352	0.731963494	0.018269607	1	1.035752932	0.548984227	0.717501082	0.725045894	-0.007454077	1
ENSG00000135549	PKIB	1.790948739	2.019115322	2.81E-07	0.4143534	-1.220500655	0.000279809	0.255891901	-1.294070825	0.602207133	0.610685343	-0.007764612	1
ENSG00000188690	UROS	1.04244732	0.205591743	0.993052647	0.936402176	0.06433696	1	0.542247123	-0.797746298	0.850956932	0.91717162	-0.008130268	1
ENSG00000198586	TLK1	1.05153843	-0.32115254	1	1.335544364	0.176008542	1	1.200254868	-0.100316825	1	1.27397654	-0.008845585	1
ENSG00000013275	PSMC4	1.909133174	0.008278023	1	1.975632142	0.167110529	1	1.114957568	-0.807731333	0.833621072	1.889236305	-0.008882511	1
ENSG00000123329	ARHGAP9	1.212148047	-0.042894399	1	1.222372951	-0.067352624	1	1.535351404	0.324384425	0.917757807	1.237381164	-0.009152533	1
ENSG00000145495	6-Mar	0.52122366	-0.829492012	0.623176894	0.920582516	0.204307586	1	1.163698882	0.440018883	0.807024595	0.8714274	-0.009790825	1
ENSG00000113068	PFDN1	0.824260672	-0.282471254	1	1.030103239	0.207033153	1	0.810324352	-0.289533428	1	0.974351896	-0.01040091	1
ENSG00000072062	PRKACA	0.77577475	-0.699068282	0.68904308	1.292344524	0.32310985	1	1.127142896	-0.095293938	1	1.191636943	-0.010406177	1
ENSG00000160888	IER2	0.563648842	-0.657928596	0.736213312	0.870689743	0.100920999	1	1.224625525	0.570214381	0.696218548	0.843980868	-0.010555086	1
ENSG00000126267	COX6B1	10.72447984	0.172220051	1	9.990723673	0.142165698	1	4.240494355	-1.246938933	0.536242464	9.606286299	-0.010762933	1
ENSG00000114857	NKTR	0.896989555	-0.789806585	0.660360016	1.439589051	-0.075467703	1	2.918386201	1.086582228	0.369059693	1.459240633	-0.010802063	1
ENSG00000157106	SMG1	0.560618472	-1.331433183	0.154900171	1.359273854	0.169042027	1	2.27865645	0.874644318	0.504823444	1.29684865	-0.011375905	1
ENSG00000162434	JAK1	2.015196128	-0.041233431	1	2.158775127	0.187365246	1	1.242903518	-0.771530721	0.856648671	2.051628288	-0.011612787	1
ENSG00000152291	TGOLN2	3.033400487	-0.38218381	0.912423928	4.012717578	0.194879656	1	3.655598582	-0.077507806	1	3.808206354	-0.011714316	1
ENSG00000138814	PPP3CA	1.03032584	-0.438218595	0.913846722	1.434113014	0.257898242	1	1.163698882	-0.227896856	1	1.34030566	-0.012144514	1
ENSG00000166441	RPL27A	31.69464105	0.367329915	0.848297709	25.90712687	0.076083063	1	8.456618053	-1.65962422	0.339796584	25.27825623	-0.012891238	1
ENSG00000115944	COX7A2L	3.433409342	0.56392568	0.68904308	2.435619176	-0.040725864	1	0.804231688	-1.675786491	0.423426427	2.445028584	-0.012925102	1
ENSG00000125952	MAX	1.284876929	-0.218374817	1	1.551543567	0.234832695	1	1.017474939	-0.557885699	1	1.456953422	-0.01306157	1
ENSG00000129675	ARHGEF6	0.830321412	-0.56789443	0.813849984	1.272265725	0.321657571	1	0.987011617	-0.273743667	1	1.171052044	-0.013972451	1
ENSG00000241553	ARPC4	2.478842755	-0.251620674	1	2.995391757	0.152823445	1	2.674679629	-0.122369573	1	2.865875413	-0.014309636	1
ENSG00000119421	NDUFA8	1.2879073	0.47335847	0.694930259	0.969258393	-0.01635973	1	0.402115844	-1.318788334	0.534097013	0.965203052	-0.014324534	1
ENSG00000180370	PAK2	4.41221889	-0.069357214	1	4.835339892	0.215046466	1	2.625938315	-0.85322652	0.798474362	4.560698781	-0.014543025	1
ENSG00000197958	RPL12	33.93408457	0.555608837	0.68904308	24.31603416	-0.017496202	1	6.896895992	-1.900214082	0.273345053	24.25129848	-0.015071158	1
ENSG00000146414	SHPRH	0.436373297	-0.794089638	0.67382519	0.736831082	0.104756574	1	1.114957568	0.688902622	0.613185851	0.711322628	-0.015382016	1
ENSG00000170606	HSPA4	1.993983537	-0.257436374	1	2.486728846	0.274552347	1	1.498795419	-0.67435521	0.934782388	2.312370345	-0.015415363	1
ENSG00000144674	GOLGA4	2.421265723	-0.605666673	0.763188906	3.713969385	0.228087876	1	3.832285847	0.126270158	1	3.490284022	-0.015531186	1
ENSG00000133983	COX16	2.34550647	0.259136549	0.931532266	2.034043194	0.054933095	1	1.096679575	-0.916020807	0.753378064	1.98987359	-0.015927577	1
ENSG00000171222	SCAND1	2.972793084	0.083596915	1	2.911425869	0.127409935	1	1.693760676	-0.778782752	0.851516585	2.799546293	-0.015967309	1
ENSG00000134996	OSTF1	2.978853825	0.274203823	0.961219194	2.578604563	0.084830817	1	1.139328225	-1.20205595	0.573663452	2.504496071	-0.016120818	1
ENSG00000148484	RSU1	0.827291042	-0.515690103	0.846205524	1.232716575	0.344611103	1	0.840787674	-0.46027973	1	1.127595035	-0.016121898	1
ENSG00000160209	PDXK	3.072795298	-0.290793756	1	3.911715134	0.276309962	1	2.473621707	-0.603725454	0.989928943	3.634378316	-0.016672607	1
ENSG00000145592	RPL37	28.75518204	0.411071563	0.817117481	22.62089675	0.023465913	1	9.102440469	-1.369661361	0.46782077	22.30945632	-0.016688244	1
ENSG00000178927	CYBC1	0.842442892	-0.264492024	1	0.986903398	-0.01538491	1	1.352571475	0.483164716	0.770659194	0.981213529	-0.016702525	1
ENSG00000124614	RPS10	6.681966107	0.787637609	0.406572748	4.04739914	-0.163350089	1	1.139328225	-1.960871362	0.332404874	4.187883384	-0.016707718	1
ENSG00000183283	DAZAP2	2.024287238	-0.486999053	0.864390799	2.944282086	0.324672275	1	2.065413199	-0.430236137	1	2.705770641	-0.017034229	1
ENSG00000157259	GATAD1	1.103054722	-0.424114721	0.93687716	1.469403025	0.106776496	1	1.748594655	0.306985026	0.932506625	1.418070835	-0.017169712	1
ENSG00000166734	CASC4	0.918202145	-0.537045847	0.818900745	1.384220241	0.337772403	1	0.993104281	-0.387397994	1	1.267114907	-0.017675613	1
ENSG00000084093	REST	0.754562159	-0.836914591	0.610797162	1.387870932	0.374441782	1	1.200254868	-0.091915471	1	1.260253274	-0.018110191	1
ENSG00000180776	ZDHHC20	0.681833276	-0.988696453	0.468672391	1.411600422	0.47304227	0.826158738	1.054030925	-0.284401143	1	1.255678852	-0.018579346	1
ENSG00000002822	MAD1L1	0.996991768	0.020200961	1	1.007590646	0.09261439	1	0.761583038	-0.390355213	1	0.974351896	-0.018625322	1
ENSG00000111481	COPZ1	1.184874716	0.220397903	0.974026259	1.070260837	0.124986492	1	0.450857158	-1.247098162	0.555663131	1.02695775	-0.018815148	1
ENSG00000143222	UFC1	3.236435285	0.643297084	0.599641694	2.159992024	-0.102886451	1	0.810324352	-1.51132259	0.491788186	2.195722583	-0.018933219	1
ENSG00000122406	RPL5	16.13975124	0.765588934	0.428812553	9.839828456	-0.183820812	1	3.76526654	-1.522328186	0.486650698	10.22383328	-0.019492976	1
ENSG00000174437	ATP2A2	0.893959184	-0.860637916	0.590827185	1.652546011	0.329310298	1	1.632834033	0.096705507	1	1.514133698	-0.019621758	1
ENSG00000102317	RBM3	2.369749431	-0.035444633	1	2.500114712	0.137690516	1	1.760779984	-0.487473233	1	2.392422731	-0.01997586	1
ENSG00000063177	RPL18	24.2459913	0.756959659	0.440696092	14.94531946	-0.160690722	1	4.995984729	-1.712991276	0.401012349	15.42723835	-0.020102535	1
ENSG00000100280	AP1B1	2.557632378	-0.766419607	0.66967768	4.411251317	0.296566134	1	4.398903627	0.09666586	1	4.071235622	-0.020607062	1
ENSG00000100300	TSPO	3.430378972	0.24544449	0.990667819	3.083008334	0.172173989	1	0.840787674	-1.88130954	0.352605907	2.925342899	-0.020890568	1
ENSG00000169413	RNASE6	4.866774407	0.30943356	0.915030868	3.987771191	-0.051382631	1	3.028054159	-0.445997166	1	3.995757658	-0.021335334	1
ENSG00000167642	SPINT2	1.187905086	0.688173204	0.522275614	0.734397288	-0.294586067	1	0.633637088	-0.341445613	1	0.784513381	-0.021451584	1
ENSG00000116586	LAMTOR2	3.909177451	0.364085053	0.855587075	3.153588356	0.012814728	1	1.602370712	-1.022576068	0.672914173	3.108319781	-0.021506367	1
ENSG00000183530	PRR14L	0.751531789	-0.749777981	0.686105999	1.293561421	0.324467042	1	1.194162203	-0.007919733	1	1.18477531	-0.021529885	1
ENSG00000163563	MNDA	3.233404914	0.398145564	0.822864645	2.542097656	-0.011390366	1	1.328200818	-0.988920298	0.720988148	2.520506548	-0.021531411	1
ENSG00000170043	TRAPPC1	2.724302735	0.116752776	1	2.613286125	0.123328517	1	1.462239433	-0.837805255	0.806321676	2.506783282	-0.021723228	1
ENSG00000083937	CHMP2B	1.375788033	-0.011500407	1	1.461493195	0.227000302	1	0.676285738	-1.078736018	0.643901095	1.367752192	-0.021869902	1
ENSG00000164924	YWHAZ	5.209206231	-0.280465062	1	6.641214914	0.313771091	1	3.600764603	-0.823694465	0.81309192	6.102279011	-0.022012315	1
ENSG00000258289	CHURC1	3.169767142	0.395705238	0.818900745	2.493421779	-0.014905707	1	1.340386147	-0.947808247	0.728720043	2.472475116	-0.02288439	1
ENSG00000142634	EFHD2	5.151629198	-0.064686949	1	5.627539784	0.213747085	1	3.113351459	-0.8264141	0.811149223	5.283457464	-0.023150482	1
ENSG00000114391	RPL24	17.41250669	0.679421635	0.555525118	11.42361979	-0.0887295	1	3.192556095	-1.947342743	0.333080692	11.54812846	-0.02323164	1
ENSG00000159658	EFCAB14	1.145479904	-0.631544691	0.738070373	1.836297445	0.34879233	1	1.425683447	-0.266331253	1	1.671951258	-0.023458095	1
ENSG00000136048	DRAM1	1.472759877	-0.75767694	0.676924364	2.584689048	0.400481591	0.975186708	1.949652577	-0.295290212	1	2.328380822	-0.023563759	1
ENSG00000133657	ATP13A3	0.872746594	-1.042453545	0.412582371	1.832038306	0.375816992	1	1.83998462	0.136779971	1	1.658227992	-0.023763447	1
ENSG00000076944	STXBP2	0.842442892	-0.742376637	0.68904308	1.426811633	0.273954201	1	1.48661009	0.160710033	1	1.319720761	-0.023910345	1
ENSG00000198918	RPL39	52.94965705	0.187077574	1	48.80790992	0.135480247	1	21.54975364	-1.192332149	0.534097013	46.63851998	-0.024539935	1
ENSG00000169764	UGP2	3.290981947	-0.323106513	0.972338179	4.203770393	0.202709385	1	3.588579275	-0.174383978	1	3.952300649	-0.024886984	1
ENSG00000145358	DDIT4L	1.757614668	-1.630150688	0.027391423	5.608677882	0.551962903	0.608294258	5.136116008	0.045963028	1	4.896918801	-0.025745642	1
ENSG00000123595	RAB9A	1.581853201	0.129957031	1	1.522338041	0.168058363	1	0.670193073	-1.172860769	0.608476669	1.440942945	-0.025760251	1
ENSG00000165525	NEMF	1.330332481	-0.231847364	1	1.558844948	0.071287034	1	1.724223998	0.179710099	1	1.509559276	-0.026177912	1
ENSG00000152332	UHMK1	1.133358424	-0.674469323	0.689513865	1.878280388	0.377106968	0.997498239	1.407405454	-0.311186903	1	1.697110579	-0.026365865	1
ENSG00000196154	S100A4	59.76495944	0.646391543	0.594324143	40.10770543	-0.072653662	1	11.92943671	-1.851669183	0.291722221	40.30294545	-0.026543448	1
ENSG00000071537	SEL1L	0.7909266	-0.599707931	0.775990647	1.22663209	0.284268733	1	1.114957568	-0.044770531	1	1.129882246	-0.026750946	1
ENSG00000163682	RPL9	25.24904381	0.496788579	0.699473373	18.80044889	0.00125933	1	6.494780148	-1.602926664	0.371345654	18.53555813	-0.026830867	1
ENSG00000103365	GGA2	0.945475476	-0.407521798	0.954458584	1.270440379	0.186097135	1	1.248996182	0.041151987	1	1.196211365	-0.027205086	1
ENSG00000106066	CPVL	2.739454585	0.484829375	0.730369842	1.951902652	-0.195976776	1	1.791243305	-0.214184986	1	2.024181756	-0.027425011	1
ENSG00000119632	IFI27L2	2.024287238	0.045961787	1	2.077851483	0.231096662	1	0.816417017	-1.322469885	0.534097013	1.937267737	-0.027429644	1
ENSG00000077585	GPR137B	0.869716223	-0.25687863	1	1.079996012	0.249452419	1	0.737212381	-0.489172949	1	1.001798428	-0.02768673	1
ENSG00000164587	RPS14	40.2887707	0.734463948	0.474313477	25.30050376	-0.137763064	1	8.18244816	-1.753323992	0.324884847	25.84091014	-0.027920739	1
ENSG00000173915	ATP5MD	6.112256525	0.297911085	0.932870792	5.241783462	0.105580664	1	1.961837906	-1.443801441	0.514906897	5.031864252	-0.028365153	1
ENSG00000196683	TOMM7	8.797164449	0.516359514	0.68904308	6.493361939	0.010503893	1	1.913096591	-1.830738908	0.362765712	6.379031545	-0.028716291	1
ENSG00000148175	STOM	1.118206573	-0.735502563	0.68904308	1.93304075	0.393093355	0.977052666	1.474424761	-0.279276049	1	1.738280378	-0.0288555	1
ENSG00000172216	CEBPB	3.145524181	-0.501874569	0.816471983	4.622382932	0.331191722	1	3.308316717	-0.39923385	1	4.213042705	-0.029287636	1
ENSG00000104164	BLOC1S6	1.663673194	-0.149375522	1	1.913570399	0.20903532	1	1.279459504	-0.539160569	1	1.790886231	-0.029403708	1
ENSG00000178695	KCTD12	2.493994606	-1.257052579	0.188925451	6.229295308	0.556135637	0.584767076	4.587776221	-0.28669415	1	5.422977337	-0.029450433	1
ENSG00000135535	CD164	4.651618129	-0.184746667	1	5.362864705	0.129968491	1	4.843668121	-0.114528552	1	5.114203849	-0.029766174	1
ENSG00000169032	MAP2K1	0.912141405	-0.395796839	0.961420049	1.271048828	0.383993451	0.990360632	0.645822416	-0.887506852	0.783011909	1.143605512	-0.030320031	1
ENSG00000198898	CAPZA2	3.394014531	-0.168734939	1	3.993247227	0.260307709	1	2.260378457	-0.775321998	0.851516585	3.693845803	-0.03046411	1
ENSG00000131507	NDFIP1	1.709128746	-0.1354369	1	1.946426616	0.203059082	1	1.303830161	-0.53856255	1	1.822907186	-0.030589343	1
ENSG00000205542	TMSB4X	499.1595352	0.353655385	0.862140669	410.7130525	0.070709195	1	158.5737738	-1.414583666	0.443393087	397.1513221	-0.030872894	1
ENSG00000084070	SMAP2	1.8151917	0.306911583	0.880526698	1.529639422	0.051332642	1	0.773768367	-1.009288519	0.689782541	1.484399954	-0.030934116	1
ENSG00000100077	GRK3	0.842442892	-0.548624823	0.818900745	1.255837616	0.252133172	1	1.194162203	0.013178551	1	1.1619032	-0.031529552	1
ENSG00000170776	AKAP13	1.763675408	-0.529772393	0.821026528	2.606593192	0.274072352	1	2.290841778	-0.103850411	1	2.401571575	-0.031636595	1
ENSG00000129562	DAD1	3.545533037	0.517396586	0.68904308	2.57982146	-0.045262541	1	1.151513553	-1.235074412	0.553665993	2.563963557	-0.03236087	1
ENSG00000168961	LGALS9	1.284876929	-0.3607566	0.991115276	1.669582568	0.170259704	1	1.645019362	0.037264666	1	1.573601184	-0.032419946	1
ENSG00000134516	DOCK2	1.03335621	-0.479740174	0.879235829	1.479746649	0.268643433	1	1.261181511	-0.149714103	1	1.36317777	-0.033000257	1
ENSG00000273749	CYFIP1	3.10612937	-0.499224381	0.818900745	4.564580329	0.338973491	1	3.198648759	-0.428650521	1	4.144426375	-0.033023748	1
ENSG00000023191	RNH1	1.884890213	0.478961774	0.68904308	1.396997659	-0.061539888	1	0.773768367	-0.91625579	0.756135583	1.392911513	-0.033041513	1
ENSG00000198668	CALM1	19.55194799	-0.001308957	1	20.61970978	0.22947455	1	9.431444342	-1.106992512	0.534097013	19.18283885	-0.033213836	1
ENSG00000134287	ARF3	1.851556141	-0.121996796	1	2.116792184	0.257001897	1	1.121050232	-0.872286008	0.787013411	1.955565425	-0.033248437	1
ENSG00000091527	CDV3	4.951624771	-0.334320815	0.962253526	6.556640579	0.334641771	1	3.686061904	-0.762659896	0.861200285	5.958184716	-0.033383886	1
ENSG00000138326	RPS24	45.83737838	0.507989923	0.68904308	33.87293408	-0.003178152	1	11.84413941	-1.587322159	0.371853633	33.30407971	-0.033586797	1
ENSG00000139318	DUSP6	0.412130336	-1.316984252	0.184061424	1.064176352	0.497013039	0.813733999	0.96264096	0.017612335	1	0.933182098	-0.034229167	1
ENSG00000182670	TTC3	2.0788339	-0.264383973	1	2.51654282	0.126174186	1	2.528455686	0.049673986	1	2.394709942	-0.034384061	1
ENSG00000154589	LY96	5.921343208	0.649084689	0.594358413	3.854520979	-0.183034728	1	2.36395375	-0.819309216	0.824317782	3.968311126	-0.034602357	1
ENSG00000221983	UBA52	29.23398052	0.57123552	0.675331766	20.49741164	-0.067837593	1	8.651583311	-1.333094782	0.487865303	20.47282587	-0.034805881	1
ENSG00000197063	MAFG	0.796987341	-0.755445102	0.681985465	1.342845746	0.212963571	1	1.638926698	0.385817562	0.851516585	1.25110443	-0.034934814	1
ENSG00000104904	OAZ1	21.76714855	0.339916951	0.882154408	18.15914422	0.094218445	1	6.415575512	-1.536108152	0.393678047	17.41482473	-0.035200025	1
ENSG00000089693	MLF2	1.590944311	0.096121814	1	1.533290113	0.088717692	1	1.066216253	-0.5212034	1	1.470676688	-0.035382786	1
ENSG00000161970	RPL26	41.87971501	0.904915418	0.241168781	23.44595286	-0.215699417	1	5.519953859	-2.249680612	0.156596118	24.34278692	-0.036045819	1
ENSG00000069424	KCNAB2	1.530336909	-0.611605314	0.756894835	2.403371407	0.314674377	1	2.059320535	-0.128692154	1	2.18886095	-0.036139067	1
ENSG00000106367	AP1S1	1.054568801	0.172625983	1	0.983252707	0.13818599	1	0.469135151	-1.05810702	0.657241889	0.930894887	-0.036348528	1
ENSG00000126246	IGFLR1	1.890950953	0.85289889	0.287901118	1.050182038	-0.347781274	1	0.773768367	-0.605833882	0.991090856	1.129882246	-0.036682476	1
ENSG00000067167	TRAM1	2.048530199	-0.338907222	1	2.675347868	0.255289823	1	2.028857213	-0.334990929	1	2.467900694	-0.036803763	1
ENSG00000051128	HOMER3	1.497002838	-0.343965422	1	1.933649198	0.190816557	1	1.785150641	-0.056069912	1	1.80918392	-0.037119061	1
ENSG00000064601	CTSA	4.542524805	-0.178202085	1	5.154775332	0.080482275	1	5.349359258	0.080974168	1	4.951811866	-0.037596613	1
ENSG00000149084	HSD17B12	1.648521343	-0.284155139	1	2.082110622	0.256076286	1	1.468332097	-0.44337864	1	1.918970049	-0.03768019	1
ENSG00000198743	SLC5A3	1.693976895	-0.35356936	1	2.132611844	0.058263605	1	2.735606272	0.404582244	0.835842037	2.058489921	-0.037814126	1
[truncated: 1,114 more rows]
