# Supplementary material for: An integrated toolkit for human microglia functional genomics
Source: Stem Cell Res Ther. 2024 Apr 10;15:104. doi: 10.1186/s13287-024-03700-9 (PMC11005142; doi:10.1186/s13287-024-03700-9)
Supplement: Supplementary file 3 — Supplementary Material 3 [file 13287_2024_3700_MOESM3_ESM.xlsx]

## Sheet: Sheet1
Cluster 1	Cluster 2	Cluster 3	Cluster 4
FCER1A	CXCL8	MTRNR2L12	NDC80
CD207	HBEGF	MT-ND5	ASPM
HLA-DQB1	IL1B	MT-ND6	GTSE1
IGFBP5	CREM	MTRNR2L8	UBE2C
HLA-DPA1	C5AR1	MT-ND4L	DEPDC1
HPGD	CCL3	MT-ATP6	HJURP
HLA-DQA1	THBD	MT-ATP8	DLGAP5
HLA-DPB1	FCGR2A	MT-CO1	NCAPG
HLA-DRB1	SLC16A10	MT-ND1	CKAP2L
CLEC10A	CSF1	MT-ND3	MKI67
HLA-DRB5	ICAM1	MT-CO3	ANLN
HLA-DRA	ANTXR2	MT-ND4	HMMR
LTB	C3AR1	MT-CO2	CDC20
C12orf75	ST3GAL1	MT-CYB	CENPF
CD1A	IER3	MT-ND2	RRM2
CD74	TDP2	HSPA6	CDCA8
PGA5	LRRC4	ANKRD36C	KIF4A
HLA-DMA	VAV3	RCN3	KIF2C
CD1C	FBXL5	NABP1	BUB1B
PKIB	TMEM158	NPIPB5	CEP55
CD52	GK	LENG8	KIF14
CST3	BMP2K	LINC00342	PLK1
PPM1N	MSR1	SNHG25	NUSAP1
SMYD3	AHNAK	SNHG14	KIF11
S100B	LINC01094	STAB1	CCNA2
