# Supplementary material for: An integrated toolkit for human microglia functional genomics
Source: Stem Cell Res Ther. 2024 Apr 10;15:104. doi: 10.1186/s13287-024-03700-9 (PMC11005142; doi:10.1186/s13287-024-03700-9)
Supplement: Supplementary file 4 — Supplementary Material 4 [file 13287_2024_3700_MOESM4_ESM.xlsx]

## Sheet: proteinGroups
Protein IDs	Majority protein IDs	Peptide counts (all)	Peptide counts (razor+unique)	Peptide counts (unique)	Protein names	Gene names	Fasta headers	Number of proteins	Peptides	Razor + unique peptides	Unique peptides	Peptides FS1094_PASEF_iMG	Razor + unique peptides FS1094_PASEF_iMG	Unique peptides FS1094_PASEF_iMG	Sequence coverage [%]	Unique + razor sequence coverage [%]	Unique sequence coverage [%]	Mol. weight [kDa]	Sequence length	Sequence lengths	Q-value	Score	Sequence coverage FS1094_PASEF_iMG [%]	Intensity	Intensity FS1094_PASEF_iMG	MS/MS count	id	Peptide IDs	Peptide is razor	Mod. peptide IDs	Evidence IDs	MS/MS IDs	Best MS/MS	Deamidation (NQ) site IDs	Oxidation (M) site IDs	Deamidation (NQ) site positions	Oxidation (M) site positions	Taxonomy IDs
P0DPI2;A0A0B4J2D5;P0DPI2-2;A0A0B4J2D5-2	P0DPI2;A0A0B4J2D5;P0DPI2-2;A0A0B4J2D5-2	12;12;9;9	12;12;9;9	12;12;9;9			sp|P0DPI2|GAL3A_HUMAN Glutamine amidotransferase-like class 1 domain-containing protein 3A, mitochondrial OS=Homo sapiens OX=9606 GN=GATD3A PE=1 SV=1;sp|A0A0B4J2D5|GAL3B_HUMAN Glutamine amidotransferase-like class 1 domain-containing protein 3B, mitochondr	4	12	12	12	12	12	12	66.4	66.4	66.4	28.17	268	268;268;237;237	0	175.13	66.4	6678100	6678100	20	0	4702;6075;7973;8982;8983;11415;12628;17802;18465;23809;25899;26289	True;True;True;True;True;True;True;True;True;True;True;True	4837;6237;8199;9245;9246;11780;11781;13021;18412;19121;24615;26802;27202	6010;6011;6012;6013;7699;10143;10144;10145;11487;11488;11489;11490;14755;14756;14757;14758;16382;23139;24017;30749;33587;33588;33589;34087	6010;6011;6012;6013;7699;10143;10144;10145;11487;11488;11489;11490;14755;14756;14757;14758;16382;23139;24017;30749;33587;33588;33589;34087	6012;7699;10145;11487;11489;14756;16382;23139;24017;30749;33588;34087	0		127		9606;9606;9606;9606
A0A0B4J2F0	A0A0B4J2F0	1	1	1		PIGBOS1	sp|A0A0B4J2F0|PIOS1_HUMAN Protein PIGBOS1 OS=Homo sapiens OX=9606 GN=PIGBOS1 PE=1 SV=1	1	1	1	1	1	1	1	18.5	18.5	18.5	6.3133	54	54	0.00095694	9.8642	18.5	226380	226380	1	1	16865	TRUE	17390	21845	21845	21845					9606
A0A0U1RRL7	A0A0U1RRL7	3	3	3			sp|A0A0U1RRL7|MMPOS_HUMAN Protein MMP24OS OS=Homo sapiens OX=9606 GN=MMP24OS PE=1 SV=1	1	3	3	3	3	3	3	87.3	87.3	87.3	7.6794	71	71	0	30.472	87.3	512520	512520	3	2	6812;7561;9588	True;True;True	6995;7773;9874	8625;9621;12290	8625;9621;12290	8625;9621;12290					9606
A0AVT1;A0AVT1-2;A0AVT1-4;A0AVT1-3	A0AVT1;A0AVT1-2	17;14;2;2	17;14;2;2	17;14;2;2	Ubiquitin-like modifier-activating enzyme 6	UBA6	sp|A0AVT1|UBA6_HUMAN Ubiquitin-like modifier-activating enzyme 6 OS=Homo sapiens OX=9606 GN=UBA6 PE=1 SV=1;sp|A0AVT1-2|UBA6_HUMAN Isoform 2 of Ubiquitin-like modifier-activating enzyme 6 OS=Homo sapiens OX=9606 GN=UBA6	4	17	17	17	17	17	17	24.1	24.1	24.1	117.97	1052	1052;578;340;389	0	119.86	24.1	781520	781520	19	3	300;3467;4983;6332;6706;7400;8108;8483;11192;12405;16738;17102;18753;20612;23945;25651;26696	True;True;True;True;True;True;True;True;True;True;True;True;True;True;True;True;True	310;3564;5127;6503;6886;7602;8338;8725;11548;12795;17253;17647;19414;21313;24757;26539;27619	407;4431;4432;6371;8025;8481;9397;10325;10813;14450;16079;21675;22167;24365;26643;26644;30951;33226;34607	407;4431;4432;6371;8025;8481;9397;10325;10813;14450;16079;21675;22167;24365;26643;26644;30951;33226;34607	407;4432;6371;8025;8481;9397;10325;10813;14450;16079;21675;22167;24365;26644;30951;33226;34607					9606;9606;9606;9606
A0FGR8;A0FGR8-2;A0FGR8-6;A0FGR8-4;A0FGR8-5	A0FGR8;A0FGR8-2;A0FGR8-6;A0FGR8-4	13;13;13;11;1	13;13;13;11;1	13;13;13;11;1	Extended synaptotagmin-2	ESYT2	sp|A0FGR8|ESYT2_HUMAN Extended synaptotagmin-2 OS=Homo sapiens OX=9606 GN=ESYT2 PE=1 SV=1;sp|A0FGR8-2|ESYT2_HUMAN Isoform 2 of Extended synaptotagmin-2 OS=Homo sapiens OX=9606 GN=ESYT2;sp|A0FGR8-6|ESYT2_HUMAN Isoform 6 of Extended synaptotagmin-2 OS=Homo s	5	13	13	13	13	13	13	17.7	17.7	17.7	102.36	921	921;893;942;527;328	0	104.29	17.7	1094800	1094800	17	4	283;1144;7556;10435;11376;11501;12176;13436;14289;20057;22983;24066;25292	True;True;True;True;True;True;True;True;True;True;True;True;True	291;1175;7768;10753;11739;11868;12560;13855;14729;20747;23761;24880;26166	373;1480;9616;13424;13425;14692;14693;14863;15781;17448;18552;25950;29643;29644;31101;32748;32749	373;1480;9616;13424;13425;14692;14693;14863;15781;17448;18552;25950;29643;29644;31101;32748;32749	373;1480;9616;13425;14692;14863;15781;17448;18552;25950;29643;31101;32748					9606;9606;9606;9606;9606
A0MZ66;A0MZ66-2;A0MZ66-8;A0MZ66-4;A0MZ66-5;A0MZ66-6;A0MZ66-3	A0MZ66;A0MZ66-2;A0MZ66-8;A0MZ66-4;A0MZ66-5;A0MZ66-6;A0MZ66-3	1;1;1;1;1;1;1	1;1;1;1;1;1;1	1;1;1;1;1;1;1	Shootin-1	KIAA1598	sp|A0MZ66|SHOT1_HUMAN Shootin-1 OS=Homo sapiens OX=9606 GN=SHTN1 PE=1 SV=4;sp|A0MZ66-2|SHOT1_HUMAN Isoform 2 of Shootin-1 OS=Homo sapiens OX=9606 GN=SHTN1;sp|A0MZ66-8|SHOT1_HUMAN Isoform 8 of Shootin-1 OS=Homo sapiens OX=9606 GN=SHTN1;sp|A0MZ66-4|SHOT1_HUM	7	1	1	1	1	1	1	2.4	2.4	2.4	71.639	631	631;456;498;558;571;601;649	0.007327	5.7418	2.4	14498	14498	1	5	24695	TRUE	25542	31960	31960	31960					9606;9606;9606;9606;9606;9606;9606
A1A4S6	A1A4S6	2	2	2	Rho GTPase-activating protein 10	ARHGAP10	sp|A1A4S6|RHG10_HUMAN Rho GTPase-activating protein 10 OS=Homo sapiens OX=9606 GN=ARHGAP10 PE=1 SV=1	1	2	2	2	2	2	2	3.8	3.8	3.8	89.374	786	786	0	14.391	3.8	97732	97732	3	6	5026;6407	True;True	5171;6580	6426;6427;8111	6426;6427;8111	6426;8111					9606
A1L0T0	A1L0T0	16	16	16	Acetolactate synthase-like protein	ILVBL	sp|A1L0T0|HACL2_HUMAN 2-hydroxyacyl-CoA lyase 2 OS=Homo sapiens OX=9606 GN=ILVBL PE=1 SV=2	1	16	16	16	16	16	16	37.8	37.8	37.8	67.867	632	632	0	162.08	37.8	2901300	2901300	24	7	246;446;3238;5506;5711;6666;7540;9260;9419;11100;11772;15450;15850;17176;20031;24844	True;True;True;True;True;True;True;True;True;True;True;True;True;True;True;True	253;460;3327;5658;5867;6845;7750;9536;9701;11454;12150;15916;16330;17725;17726;20720;25693	322;596;4130;4131;7003;7249;8432;8433;9592;9593;11851;12070;12071;14336;15241;20027;20028;20557;22271;22272;22273;25914;25915;32140;32141	322;596;4130;4131;7003;7249;8432;8433;9592;9593;11851;12070;12071;14336;15241;20027;20028;20557;22271;22272;22273;25914;25915;32140;32141	322;596;4131;7003;7249;8432;9593;11851;12071;14336;15241;20027;20557;22271;25914;32140	1	0	565	138	9606
A2A2Z9;Q8IVF6	A2A2Z9;Q8IVF6	1;1	1;1	1;1	Ankyrin repeat domain-containing protein 18B;Ankyrin repeat domain-containing protein 18A	ANKRD18B;ANKRD18A	sp|A2A2Z9|AN18B_HUMAN Ankyrin repeat domain-containing protein 18B OS=Homo sapiens OX=9606 GN=ANKRD18B PE=1 SV=1;sp|Q8IVF6|AN18A_HUMAN Ankyrin repeat domain-containing protein 18A OS=Homo sapiens OX=9606 GN=ANKRD18A PE=2 SV=3	2	1	1	1	1	1	1	1.3	1.3	1.3	118.23	1011	1011;992	0.0065413	5.7868	1.3	0	0	0	8	14590	TRUE	15032	18931	18931	18931	2		159		9606;9606
A2RRP1;A2RRP1-2	A2RRP1;A2RRP1-2	1;1	1;1	1;1	Neuroblastoma-amplified sequence	NBAS	sp|A2RRP1|NBAS_HUMAN Neuroblastoma-amplified sequence OS=Homo sapiens OX=9606 GN=NBAS PE=1 SV=2;sp|A2RRP1-2|NBAS_HUMAN Isoform 2 of Neuroblastoma-amplified sequence OS=Homo sapiens OX=9606 GN=NBAS	2	1	1	1	1	1	1	0.8	0.8	0.8	268.57	2371	2371;2251	0.00093926	8.7345	0.8	11122	11122	1	9	6129	TRUE	6291	7760	7760	7760					9606;9606
A2RUS2;A2RUS2-2;A2RUS2-3	A2RUS2;A2RUS2-2	6;6;1	6;6;1	6;6;1	DENN domain-containing protein 3	DENND3	sp|A2RUS2|DEND3_HUMAN DENN domain-containing protein 3 OS=Homo sapiens OX=9606 GN=DENND3 PE=1 SV=2;sp|A2RUS2-2|DEND3_HUMAN Isoform 2 of DENN domain-containing protein 3 OS=Homo sapiens OX=9606 GN=DENND3	3	6	6	6	6	6	6	8.1	8.1	8.1	135.89	1198	1198;1146;266	0	37.947	8.1	182580	182580	6	10	11037;14096;15470;16924;23472;25280	True;True;True;True;True;True	11385;14534;15936;17454;24266;26153	14248;18280;20059;21928;30295;32730	14248;18280;20059;21928;30295;32730	14248;18280;20059;21928;30295;32730					9606;9606;9606
A3KMH1;A3KMH1-3;A3KMH1-2	A3KMH1;A3KMH1-3;A3KMH1-2	26;26;20	26;26;20	26;26;20	von Willebrand factor A domain-containing protein 8	VWA8	sp|A3KMH1|VWA8_HUMAN von Willebrand factor A domain-containing protein 8 OS=Homo sapiens OX=9606 GN=VWA8 PE=1 SV=2;sp|A3KMH1-3|VWA8_HUMAN Isoform 3 of von Willebrand factor A domain-containing protein 8 OS=Homo sapiens OX=9606 GN=VWA8;sp|A3KMH1-2|VWA8_HUMA	3	26	26	26	26	26	26	19.4	19.4	19.4	214.82	1905	1905;1872;1039	0	190.95	19.4	1011700	1011700	29	11	2595;3454;3613;4086;4189;5569;5910;6705;7030;8570;10327;11370;13740;14172;14594;15528;17652;17939;18208;19191;19455;19655;20768;21124;25109;27284	True;True;True;True;True;True;True;True;True;True;True;True;True;True;True;True;True;True;True;True;True;True;True;True;True;True	2667;3551;3712;4205;4308;5723;6069;6885;7225;8821;10643;11732;14166;14612;15036;15996;18261;18567;18861;19862;20132;20337;21473;21836;25968;28227	3330;4416;4616;5234;5365;7078;7492;8480;8939;10941;13290;13291;14684;17823;17824;18396;18397;18936;20129;22961;23324;23687;24915;25224;25469;26831;27279;32481;35346	3330;4416;4616;5234;5365;7078;7492;8480;8939;10941;13290;13291;14684;17823;17824;18396;18397;18936;20129;22961;23324;23687;24915;25224;25469;26831;27279;32481;35346	3330;4416;4616;5234;5365;7078;7492;8480;8939;10941;13290;14684;17824;18397;18936;20129;22961;23324;23687;24915;25224;25469;26831;27279;32481;35346					9606;9606;9606
A4D1P6;A4D1P6-2;A4D1P6-3	A4D1P6;A4D1P6-2	15;11;7	15;11;7	15;11;7	WD repeat-containing protein 91	WDR91	sp|A4D1P6|WDR91_HUMAN WD repeat-containing protein 91 OS=Homo sapiens OX=9606 GN=WDR91 PE=1 SV=2;sp|A4D1P6-2|WDR91_HUMAN Isoform 2 of WD repeat-containing protein 91 OS=Homo sapiens OX=9606 GN=WDR91	3	15	15	15	15	15	15	25	25	25	83.343	747	747;636;365	0	124.47	25	924850	924850	16	12	7441;11917;13268;13444;13459;13667;14476;15767;18669;21388;23015;23853;24801;25488;25964	True;True;True;True;True;True;True;True;True;True;True;True;True;True;True	7644;12297;13682;13863;13878;14090;14917;16245;19327;22115;23795;24663;25649;26367;26869	9456;15434;17241;17458;17459;17477;17725;18797;20448;24257;27621;29682;30814;32092;33002;33674	9456;15434;17241;17458;17459;17477;17725;18797;20448;24257;27621;29682;30814;32092;33002;33674	9456;15434;17241;17458;17477;17725;18797;20448;24257;27621;29682;30814;32092;33002;33674					9606;9606;9606
A5PLL7;A5PLL7-2	A5PLL7;A5PLL7-2	2;2	2;2	2;2	Transmembrane protein 189	TMEM189	sp|A5PLL7|TM189_HUMAN Plasmanylethanolamine desaturase OS=Homo sapiens OX=9606 GN=TMEM189 PE=1 SV=3;sp|A5PLL7-2|TM189_HUMAN Isoform 2 of Plasmanylethanolamine desaturase OS=Homo sapiens OX=9606 GN=TMEM189	2	2	2	2	2	2	2	9.6	9.6	9.6	31.135	270	270;267	0	12.478	9.6	68519	68519	2	13	4913;19925	True;True	5054;20613	6285;25793	6285;25793	6285;25793					9606;9606
Q9GZQ8;A6NCE7;Q9H492;Q9H492-2	Q9GZQ8;A6NCE7;Q9H492;Q9H492-2	2;2;1;1	2;2;1;1	2;2;1;1	Microtubule-associated proteins 1A/1B light chain 3B;Microtubule-associated proteins 1A/1B light chain 3 beta 2;Microtubule-associated proteins 1A/1B light chain 3A	MAP1LC3B;MAP1LC3B2;MAP1LC3A	sp|Q9GZQ8|MLP3B_HUMAN Microtubule-associated proteins 1A/1B light chain 3B OS=Homo sapiens OX=9606 GN=MAP1LC3B PE=1 SV=3;sp|A6NCE7|MP3B2_HUMAN Microtubule-associated proteins 1A/1B light chain 3 beta 2 OS=Homo sapiens OX=9606 GN=MAP1LC3B2 PE=2 SV=1;sp|Q9H4	4	2	2	2	2	2	2	16.8	16.8	16.8	14.688	125	125;125;121;125	0	12.03	16.8	73876	73876	3	14	6907;11099	True;True	7095;11453	8763;8764;14335	8763;8764;14335	8764;14335					9606;9606;9606;9606
A6NDG6	A6NDG6	3	3	3	Phosphoglycolate phosphatase	PGP	sp|A6NDG6|PGP_HUMAN Glycerol-3-phosphate phosphatase OS=Homo sapiens OX=9606 GN=PGP PE=1 SV=1	1	3	3	3	3	3	3	12.1	12.1	12.1	34.006	321	321	0	19.456	12.1	88978	88978	3	15	2381;6653;22634	True;True;True	2446;6832;23403	3060;8417;29192	3060;8417;29192	3060;8417;29192					9606
A6NHL2;A6NHL2-2	A6NHL2;A6NHL2-2	4;4	1;1	1;1	Tubulin alpha chain-like 3	TUBAL3	sp|A6NHL2|TBAL3_HUMAN Tubulin alpha chain-like 3 OS=Homo sapiens OX=9606 GN=TUBAL3 PE=1 SV=2;sp|A6NHL2-2|TBAL3_HUMAN Isoform 2 of Tubulin alpha chain-like 3 OS=Homo sapiens OX=9606 GN=TUBAL3	2	4	1	1	4	1	1	9.4	3.8	3.8	49.908	446	446;406	0	12.627	9.4	35577	35577	1	16	4499;6331;20584;27006	False;False;True;False	4627;6502;21285;27938	5757;8024;26612;34988	5757;8024;26612;34988	5757;8024;26612;34988					9606;9606
A6NHS7	A6NHS7	1	1	1	MANSC domain-containing protein 4	MANSC4	sp|A6NHS7|MANS4_HUMAN MANSC domain-containing protein 4 OS=Homo sapiens OX=9606 GN=MANSC4 PE=3 SV=3	1	1	1	1	1	1	1	2.1	2.1	2.1	37.879	340	340	0.0054645	5.8204	2.1	128900	128900	1	17	13640	TRUE	14062	17692	17692	17692					9606
A6NKT7;Q7Z3J3;Q99666;O14715;P0DJD0;P0DJD1;Q99666-2	A6NKT7;Q7Z3J3;Q99666;O14715;P0DJD0;P0DJD1;Q99666-2	2;2;1;1;1;1;1	1;1;1;1;1;1;1	1;1;1;1;1;1;1	RanBP2-like and GRIP domain-containing protein 3;RanBP2-like and GRIP domain-containing protein 4;RANBP2-like and GRIP domain-containing protein 5/6;RANBP2-like and GRIP domain-containing protein 8;RANBP2-like and GRIP domain-containing protein 1;RANBP2-like and GRIP domain-containing protein 2	RGPD3;RGPD4;RGPD5;RGPD8;RGPD1;RGPD2	sp|A6NKT7|RGPD3_HUMAN RanBP2-like and GRIP domain-containing protein 3 OS=Homo sapiens OX=9606 GN=RGPD3 PE=3 SV=2;sp|Q7Z3J3|RGPD4_HUMAN RanBP2-like and GRIP domain-containing protein 4 OS=Homo sapiens OX=9606 GN=RGPD4 PE=2 SV=3;sp|Q99666|RGPD5_HUMAN RANBP2	7	2	1	1	2	1	1	1.8	0.8	0.8	197.48	1758	1758;1758;1765;1765;1748;1756;904	0.0065449	5.7901	1.8	118990	118990	1	18	5291;20731	True;False	5439;21435	6756;26787	6756;26787	6756;26787					9606;9606;9606;9606;9606;9606;9606
A8K0Z3;C4AMC7;Q6VEQ5;Q9NQA3	A8K0Z3;C4AMC7;Q6VEQ5;Q9NQA3	2;2;2;1	2;2;2;1	2;2;2;1	WAS protein family homolog 1;Putative WAS protein family homolog 3;WAS protein family homolog 2;WAS protein family homolog 6	WASH1;WASH3P;WASH2P;WASH6P	sp|A8K0Z3|WASH1_HUMAN WASH complex subunit 1 OS=Homo sapiens OX=9606 GN=WASHC1 PE=1 SV=2;sp|C4AMC7|WASH3_HUMAN Putative WAS protein family homolog 3 OS=Homo sapiens OX=9606 GN=WASH3P PE=1 SV=2;sp|Q6VEQ5|WASH2_HUMAN WAS protein family homolog 2 OS=Homo sapi	4	2	2	2	2	2	2	5.6	5.6	5.6	50.327	465	465;463;465;447	0	13.492	5.6	79038	79038	2	19	15145;25502	True;True	15606;26381	19652;33020	19652;33020	19652;33020					9606;9606;9606;9606
P62308;A8MWD9	P62308;A8MWD9	3;3	3;3	3;3	Small nuclear ribonucleoprotein G;Putative small nuclear ribonucleoprotein G-like protein 15	SNRPG;SNRPGP15	sp|P62308|RUXG_HUMAN Small nuclear ribonucleoprotein G OS=Homo sapiens OX=9606 GN=SNRPG PE=1 SV=1;sp|A8MWD9|RUXGL_HUMAN Putative small nuclear ribonucleoprotein G-like protein 15 OS=Homo sapiens OX=9606 GN=SNRPGP15 PE=5 SV=2	2	3	3	3	3	3	3	26.3	26.3	26.3	8.496	76	76;76	0	15.784	26.3	182940	182940	3	20	8556;8557;9761	True;True;True	8807;8808;10057	10924;10925;12538	10924;10925;12538	10924;10925;12538					9606;9606
Q9NUH8;A8MWL7;Q9NUH8-2	Q9NUH8;A8MWL7;Q9NUH8-2	1;1;1	1;1;1	1;1;1	Transmembrane protein 14B;Transmembrane protein 14D	TMEM14B;TMEM14D	sp|Q9NUH8|TM14B_HUMAN Transmembrane protein 14B OS=Homo sapiens OX=9606 GN=TMEM14B PE=1 SV=1;sp|A8MWL7|TM14D_HUMAN Transmembrane protein 14DP OS=Homo sapiens OX=9606 GN=TMEM14DP PE=5 SV=2;sp|Q9NUH8-2|TM14B_HUMAN Isoform 2 of Transmembrane protein 14B OS=Ho	3	1	1	1	1	1	1	14.9	14.9	14.9	12.078	114	114;114;80	0.00091519	8.0693	14.9	6593.6	6593.6	1	21	6931	TRUE	7119	8791	8791	8791					9606;9606;9606
A8MXV4	A8MXV4	1	1	1	Nucleoside diphosphate-linked moiety X motif 19, mitochondrial	NUDT19	sp|A8MXV4|NUD19_HUMAN Nucleoside diphosphate-linked moiety X motif 19 OS=Homo sapiens OX=9606 GN=NUDT19 PE=1 SV=1	1	1	1	1	1	1	1	3.2	3.2	3.2	42.233	375	375	0.0011544	6.9099	3.2	9386.5	9386.5	1	22	12890	TRUE	13295	16725	16725	16725					9606
B0I1T2;B0I1T2-4;B0I1T2-3	B0I1T2;B0I1T2-4;B0I1T2-3	4;3;2	4;3;2	4;3;2	Unconventional myosin-Ig;Minor histocompatibility antigen HA-2	MYO1G	sp|B0I1T2|MYO1G_HUMAN Unconventional myosin-Ig OS=Homo sapiens OX=9606 GN=MYO1G PE=1 SV=2;sp|B0I1T2-4|MYO1G_HUMAN Isoform 4 of Unconventional myosin-Ig OS=Homo sapiens OX=9606 GN=MYO1G;sp|B0I1T2-3|MYO1G_HUMAN Isoform 3 of Unconventional myosin-Ig OS=Homo s	3	4	4	4	4	4	4	7.7	7.7	7.7	116.44	1018	1018;722;525	0	34.191	7.7	253790	253790	4	23	256;1561;4822;8184	True;True;True;True	263;1606;4959;8419	332;2020;6162;10431	332;2020;6162;10431	332;2020;6162;10431					9606;9606;9606
B1AL88;REV__B1AL88	B1AL88;REV__B1AL88	1;1	1;1	1;1	Transmembrane protein FAM155A	FAM155A	sp|B1AL88|F155A_HUMAN Transmembrane protein FAM155A OS=Homo sapiens OX=9606 GN=FAM155A PE=2 SV=1;sp|B1AL88|F155A_HUMAN Transmembrane protein FAM155A OS=Homo sapiens OX=9606 GN=FAM155A PE=2 SV=1	2	1	1	1	1	1	1	2.2	2.2	2.2	51.492	458	458;458	1	-2	2.2	0	0	0	24	19401	TRUE	20076	25160	25160	25160	771;772		80;81		9606;9606
Q99613;B5ME19;Q99613-2	Q99613;B5ME19;Q99613-2	9;9;9	9;9;9	9;9;9	Eukaryotic translation initiation factor 3 subunit C;Eukaryotic translation initiation factor 3 subunit C-like protein	EIF3C;EIF3CL	sp|Q99613|EIF3C_HUMAN Eukaryotic translation initiation factor 3 subunit C OS=Homo sapiens OX=9606 GN=EIF3C PE=1 SV=1;sp|B5ME19|EIFCL_HUMAN Eukaryotic translation initiation factor 3 subunit C-like protein OS=Homo sapiens OX=9606 GN=EIF3CL PE=1 SV=1;sp|Q99	3	9	9	9	9	9	9	13	13	13	105.34	913	913;914;903	0	69.479	13	636370	636370	9	25	3146;5299;7640;8880;13841;16553;20518;22305;25943	True;True;True;True;True;True;True;True;True	3233;5447;7857;9139;14273;17063;21218;23063;26848	4003;6765;9734;11356;17961;21437;26535;28776;33649	4003;6765;9734;11356;17961;21437;26535;28776;33649	4003;6765;9734;11356;17961;21437;26535;28776;33649					9606;9606;9606
E9PAV3;Q13765;E9PAV3-2;Q9BZK3	E9PAV3;Q13765;E9PAV3-2	5;5;5;1	5;5;5;1	5;5;5;1	Nascent polypeptide-associated complex subunit alpha, muscle-specific form;Nascent polypeptide-associated complex subunit alpha	NACA	sp|E9PAV3|NACAM_HUMAN Nascent polypeptide-associated complex subunit alpha, muscle-specific form OS=Homo sapiens OX=9606 GN=NACA PE=1 SV=1;sp|Q13765|NACA_HUMAN Nascent polypeptide-associated complex subunit alpha OS=Homo sapiens OX=9606 GN=NACA PE=1 SV=1;s	4	5	5	5	5	5	5	3.4	3.4	3.4	205.42	2078	2078;215;925;213	0	52.086	3.4	955930	955930	5	26	3363;10108;17572;17915;21346	True;True;True;True;True	3458;10419;18180;18542;22071	4301;13009;22858;23294;27566	4301;13009;22858;23294;27566	4301;13009;22858;23294;27566					9606;9606;9606;9606
L0R6Q1	L0R6Q1	7	7	7		SLC35A4	sp|L0R6Q1|S35U4_HUMAN SLC35A4 upstream open reading frame protein OS=Homo sapiens OX=9606 GN=SLC35A4 PE=3 SV=1	1	7	7	7	7	7	7	58.3	58.3	58.3	11.133	103	103	0	53.113	58.3	817320	817320	8	27	343;4246;7926;14152;20129;22873;24090	True;True;True;True;True;True;True	355;4366;8151;14592;20819;23649;24906	468;5444;10090;18368;26033;29503;29504;31134	468;5444;10090;18368;26033;29503;29504;31134	468;5444;10090;18368;26033;29503;31134					9606
O00115;O00115-2	O00115;O00115-2	4;4	4;4	4;4	Deoxyribonuclease-2-alpha	DNASE2	sp|O00115|DNS2A_HUMAN Deoxyribonuclease-2-alpha OS=Homo sapiens OX=9606 GN=DNASE2 PE=1 SV=2;sp|O00115-2|DNS2A_HUMAN Isoform 2 of Deoxyribonuclease-2-alpha OS=Homo sapiens OX=9606 GN=DNASE2	2	4	4	4	4	4	4	13.1	13.1	13.1	39.58	360	360;305	0	33.633	13.1	1721700	1721700	4	28	1288;8010;8653;26888	True;True;True;True	1321;8237;8907;27819	1664;10191;11052;34851	1664;10191;11052;34851	1664;10191;11052;34851					9606;9606
O00116	O00116	27	27	27	Alkyldihydroxyacetonephosphate synthase, peroxisomal	AGPS	sp|O00116|ADAS_HUMAN Alkyldihydroxyacetonephosphate synthase, peroxisomal OS=Homo sapiens OX=9606 GN=AGPS PE=1 SV=1	1	27	27	27	27	27	27	55.6	55.6	55.6	72.911	658	658	0	251.38	55.6	5268900	5268900	37	29	207;1962;4637;5777;5781;5900;6103;6166;6554;6737;6738;7872;7873;8214;9047;10880;11026;11249;11607;12380;16943;17619;19696;22618;26264;26743;27060	True;True;True;True;True;True;True;True;True;True;True;True;True;True;True;True;True;True;True;True;True;True;True;True;True;True;True	209;2016;4770;4771;5934;5938;6059;6265;6329;6733;6920;6921;8096;8097;8452;9313;11218;11374;11605;11980;12769;17475;18227;20379;23387;27176;27667;27994	260;261;2526;2527;2528;5929;5930;5931;7327;7333;7479;7729;7807;8293;8531;8532;8533;10020;10021;10472;11584;14041;14042;14235;14236;14519;14520;15004;16048;21952;21953;21954;22920;22921;25518;25519;29175;34055;34661;35057	260;261;2526;2527;2528;5929;5930;5931;7327;7333;7479;7729;7807;8293;8531;8532;8533;10020;10021;10472;11584;14041;14042;14235;14236;14519;14520;15004;16048;21952;21953;21954;22920;22921;25518;25519;29175;34055;34661;35057	260;2528;5929;7327;7333;7479;7729;7807;8293;8531;8532;10020;10021;10472;11584;14041;14235;14520;15004;16048;21954;22921;25519;29175;34055;34661;35057	3		609		9606
O00139;O00139-2;O00139-1;O00139-5;O00139-4;Q8N4N8	O00139;O00139-2;O00139-1;O00139-5;O00139-4	5;5;5;5;5;1	5;5;5;5;5;1	5;5;5;5;5;1	Kinesin-like protein KIF2A	KIF2A	sp|O00139|KIF2A_HUMAN Kinesin-like protein KIF2A OS=Homo sapiens OX=9606 GN=KIF2A PE=1 SV=3;sp|O00139-2|KIF2A_HUMAN Isoform 2 of Kinesin-like protein KIF2A OS=Homo sapiens OX=9606 GN=KIF2A;sp|O00139-1|KIF2A_HUMAN Isoform 1 of Kinesin-like protein KIF2A OS=	6	5	5	5	5	5	5	10.6	10.6	10.6	79.954	706	706;660;679;686;744;673	0	33.412	10.6	106150	106150	5	30	1766;6372;8471;8798;26914	True;True;True;True;True	1816;6544;8713;9054;27846	2273;8071;10797;11243;34883	2273;8071;10797;11243;34883	2273;8071;10797;11243;34883					9606;9606;9606;9606;9606;9606
O00142;O00142-2;O00142-6;O00142-3;O00142-5;O00142-4	O00142;O00142-2;O00142-6;O00142-3;O00142-5;O00142-4	5;5;5;4;3;3	5;5;5;4;3;3	5;5;5;4;3;3	Thymidine kinase 2, mitochondrial	TK2	sp|O00142|KITM_HUMAN Thymidine kinase 2, mitochondrial OS=Homo sapiens OX=9606 GN=TK2 PE=1 SV=4;sp|O00142-2|KITM_HUMAN Isoform 2 of Thymidine kinase 2, mitochondrial OS=Homo sapiens OX=9606 GN=TK2;sp|O00142-6|KITM_HUMAN Isoform 6 of Thymidine kinase 2, mit	6	5	5	5	5	5	5	28.3	28.3	28.3	31.004	265	265;234;307;240;168;247	0	45.19	28.3	836970	836970	7	31	8097;8800;16641;23011;23340	True;True;True;True;True	8327;9056;17154;23790;24132	10307;10308;11245;11246;21558;29677;30116	10307;10308;11245;11246;21558;29677;30116	10307;11245;21558;29677;30116					9606;9606;9606;9606;9606;9606
O00148;O00148-2;O00148-3	O00148;O00148-2;O00148-3	11;8;6	4;3;2	4;3;2	ATP-dependent RNA helicase DDX39A	DDX39A	sp|O00148|DX39A_HUMAN ATP-dependent RNA helicase DDX39A OS=Homo sapiens OX=9606 GN=DDX39A PE=1 SV=2;sp|O00148-2|DX39A_HUMAN Isoform 2 of ATP-dependent RNA helicase DDX39A OS=Homo sapiens OX=9606 GN=DDX39A;sp|O00148-3|DX39A_HUMAN Isoform 3 of ATP-dependent	3	11	4	4	11	4	4	35.6	12.6	12.6	49.129	427	427;322;267	0	29.185	35.6	111350	111350	4	32	1072;3167;6935;8287;8862;9305;10865;15688;16643;25155;25579	False;False;True;False;False;True;False;False;False;True;True	1102;3255;7123;8529;9118;9582;11202;16164;17156;26021;26464	1390;4032;4033;8795;10567;11322;11901;14020;20343;20344;21560;32553;33132	1390;4032;4033;8795;10567;11322;11901;14020;20343;20344;21560;32553;33132	1390;4033;8795;10567;11322;11901;14020;20343;21560;32553;33132					9606;9606;9606
O00154;O00154-4;O00154-6;O00154-5;O00154-7;O00154-2;O00154-3	O00154;O00154-4;O00154-6;O00154-5;O00154-7;O00154-2;O00154-3	3;3;3;3;3;2;2	3;3;3;3;3;2;2	3;3;3;3;3;2;2	Cytosolic acyl coenzyme A thioester hydrolase	ACOT7	sp|O00154|BACH_HUMAN Cytosolic acyl coenzyme A thioester hydrolase OS=Homo sapiens OX=9606 GN=ACOT7 PE=1 SV=3;sp|O00154-4|BACH_HUMAN Isoform 4 of Cytosolic acyl coenzyme A thioester hydrolase OS=Homo sapiens OX=9606 GN=ACOT7;sp|O00154-6|BACH_HUMAN Isoform	7	3	3	3	3	3	3	11.3	11.3	11.3	41.796	380	380;338;329;350;370;246;283	0	19.027	11.3	95149	95149	4	33	209;2110;22998	True;True;True	211;2170;23777	263;264;2711;29663	263;264;2711;29663	263;2711;29663					9606;9606;9606;9606;9606;9606;9606
O00159;O00159-3;O00159-2	O00159;O00159-3;O00159-2	9;9;9	9;9;9	9;9;9	Unconventional myosin-Ic	MYO1C	sp|O00159|MYO1C_HUMAN Unconventional myosin-Ic OS=Homo sapiens OX=9606 GN=MYO1C PE=1 SV=4;sp|O00159-3|MYO1C_HUMAN Isoform 3 of Unconventional myosin-Ic OS=Homo sapiens OX=9606 GN=MYO1C;sp|O00159-2|MYO1C_HUMAN Isoform 2 of Unconventional myosin-Ic OS=Homo s	3	9	9	9	9	9	9	11.9	11.9	11.9	121.68	1063	1063;1044;1028	0	59.997	11.9	407760	407760	10	34	7570;7746;7774;13851;14556;14570;17961;22763;24942	True;True;True;True;True;True;True;True;True	7782;7964;7993;14283;14998;15012;18589;23536;25794	9631;9866;9899;17971;18888;18905;23348;29369;32261;32262	9631;9866;9899;17971;18888;18905;23348;29369;32261;32262	9631;9866;9899;17971;18888;18905;23348;29369;32261					9606;9606;9606
O00160	O00160	30	30	25	Unconventional myosin-If	MYO1F	sp|O00160|MYO1F_HUMAN Unconventional myosin-If OS=Homo sapiens OX=9606 GN=MYO1F PE=1 SV=3	1	30	30	25	30	30	25	35	35	29.5	124.84	1098	1098	0	265.13	35	3730100	3730100	35	35	567;2311;2892;3385;4602;4956;6649;7899;9625;11344;12699;13454;15503;16647;17381;17417;17436;17852;17943;18649;19438;20032;20524;22914;23988;25855;26344;26552;26614;26819	True;True;True;True;True;True;True;True;True;True;True;True;True;True;True;True;True;True;True;True;True;True;True;True;True;True;True;True;True;True	583;2375;2973;3481;4730;5099;6828;8123;9914;11706;13094;13873;15971;17160;17948;17986;18016;18468;18571;19306;20113;20721;21224;23690;24801;26755;27257;27473;27535;27746	739;2967;3694;4328;4329;5877;6339;8411;8412;10054;12349;14653;16474;17471;20102;20103;21564;22555;22556;22596;22639;23206;23328;24228;25199;25200;25916;26543;29556;31005;33530;34153;34428;34501;34761	739;2967;3694;4328;4329;5877;6339;8411;8412;10054;12349;14653;16474;17471;20102;20103;21564;22555;22556;22596;22639;23206;23328;24228;25199;25200;25916;26543;29556;31005;33530;34153;34428;34501;34761	739;2967;3694;4329;5877;6339;8412;10054;12349;14653;16474;17471;20102;21564;22555;22596;22639;23206;23328;24228;25199;25916;26543;29556;31005;33530;34153;34428;34501;34761					9606
O00161;O00161-2	O00161;O00161-2	9;7	9;7	9;7	Synaptosomal-associated protein 23	SNAP23	sp|O00161|SNP23_HUMAN Synaptosomal-associated protein 23 OS=Homo sapiens OX=9606 GN=SNAP23 PE=1 SV=1;sp|O00161-2|SNP23_HUMAN Isoform SNAP-23b of Synaptosomal-associated protein 23 OS=Homo sapiens OX=9606 GN=SNAP23	2	9	9	9	9	9	9	58.3	58.3	58.3	23.354	211	211;158	0	96.295	58.3	1494000	1494000	10	36	930;3727;3939;10735;11466;16307;22672;22673;23430	True;True;True;True;True;True;True;True;True	955;3830;4050;11067;11833;16812;23442;23443;24224	1198;4772;5045;13852;14824;21147;29240;29241;29242;30242	1198;4772;5045;13852;14824;21147;29240;29241;29242;30242	1198;4772;5045;13852;14824;21147;29240;29241;30242					9606;9606
O00165;O00165-4;O00165-5;O00165-2;O00165-6;O00165-3	O00165;O00165-4;O00165-5;O00165-2;O00165-6;O00165-3	2;2;2;2;1;1	2;2;2;2;1;1	2;2;2;2;1;1	HCLS1-associated protein X-1	HAX1	sp|O00165|HAX1_HUMAN HCLS1-associated protein X-1 OS=Homo sapiens OX=9606 GN=HAX1 PE=1 SV=2;sp|O00165-4|HAX1_HUMAN Isoform 4 of HCLS1-associated protein X-1 OS=Homo sapiens OX=9606 GN=HAX1;sp|O00165-5|HAX1_HUMAN Isoform 5 of HCLS1-associated protein X-1 OS	6	2	2	2	2	2	2	7.5	7.5	7.5	31.62	279	279;124;231;287;191;253	0	14.095	7.5	61581	61581	2	37	6620;7891	True;True	6799;8115	8375;10044	8375;10044	8375;10044					9606;9606;9606;9606;9606;9606
O00170	O00170	7	7	7	AH receptor-interacting protein	AIP	sp|O00170|AIP_HUMAN AH receptor-interacting protein OS=Homo sapiens OX=9606 GN=AIP PE=1 SV=2	1	7	7	7	7	7	7	31.8	31.8	31.8	37.636	330	330	0	45.803	31.8	259870	259870	7	38	901;4778;16019;22793;24197;24791;27388	True;True;True;True;True;True;True	924;4914;16509;23566;25018;25639;28333	1157;6108;20795;29407;31270;32080;35483	1157;6108;20795;29407;31270;32080;35483	1157;6108;20795;29407;31270;32080;35483					9606
O00182;O00182-3;O00182-2;O00182-6;Q6DKI2;Q3B8N2;Q3B8N2-2;O00182-5;O00182-4	O00182;O00182-3;O00182-2;O00182-6;Q6DKI2;Q3B8N2;Q3B8N2-2	8;8;8;8;4;4;4;3;3	8;8;8;8;4;4;4;3;3	8;8;8;8;4;4;4;3;3	Galectin-9;Galectin-9C;Galectin-9B	LGALS9;LGALS9C;LGALS9B	sp|O00182|LEG9_HUMAN Galectin-9 OS=Homo sapiens OX=9606 GN=LGALS9 PE=1 SV=2;sp|O00182-3|LEG9_HUMAN Isoform 3 of Galectin-9 OS=Homo sapiens OX=9606 GN=LGALS9;sp|O00182-2|LEG9_HUMAN Isoform 2 of Galectin-9 OS=Homo sapiens OX=9606 GN=LGALS9;sp|O00182-6|LEG9_H	9	8	8	8	8	8	8	29.9	29.9	29.9	39.518	355	355;311;323;343;356;356;355;234;246	0	75.839	29.9	1020000	1020000	9	39	6308;6387;6625;8712;13425;19306;20876;23879	True;True;True;True;True;True;True;True	6477;6559;6804;8966;13844;19981;21587;24690	7988;8088;8382;11129;17435;25054;26976;30850;30851	7988;8088;8382;11129;17435;25054;26976;30850;30851	7988;8088;8382;11129;17435;25054;26976;30850					9606;9606;9606;9606;9606;9606;9606;9606;9606
O00186	O00186	7	7	7	Syntaxin-binding protein 3	STXBP3	sp|O00186|STXB3_HUMAN Syntaxin-binding protein 3 OS=Homo sapiens OX=9606 GN=STXBP3 PE=1 SV=2	1	7	7	7	7	7	7	15.2	15.2	15.2	67.764	592	592	0	50.165	15.2	201650	201650	7	40	10164;18325;19616;20304;22307;23286;24893	True;True;True;True;True;True;True	10476;18980;20297;20994;23065;24077;25743	13081;23850;25422;26251;28778;30045;32199	13081;23850;25422;26251;28778;30045;32199	13081;23850;25422;26251;28778;30045;32199					9606
O00203;O00203-3;Q13367;Q13367-3;Q13367-4	O00203;O00203-3	16;16;3;3;3	16;16;3;3;3	16;16;3;3;3	AP-3 complex subunit beta-1	AP3B1	sp|O00203|AP3B1_HUMAN AP-3 complex subunit beta-1 OS=Homo sapiens OX=9606 GN=AP3B1 PE=1 SV=3;sp|O00203-3|AP3B1_HUMAN Isoform 2 of AP-3 complex subunit beta-1 OS=Homo sapiens OX=9606 GN=AP3B1	5	16	16	16	16	16	16	20.8	20.8	20.8	121.32	1094	1094;1045;1082;1050;1101	0	122.59	20.8	601970	601970	17	41	1297;1943;2087;5463;10263;13337;14307;14561;14621;17118;17178;18831;21748;25266;25863;26527	True;True;True;True;True;True;True;True;True;True;True;True;True;True;True;True	1330;1996;2147;5613;10577;13753;14747;15003;15063;17663;17730;19492;22484;26139;26763;27448	1674;2500;2683;6952;13203;17330;18574;18893;18894;18967;22185;22277;24458;28061;32715;33540;34399	1674;2500;2683;6952;13203;17330;18574;18893;18894;18967;22185;22277;24458;28061;32715;33540;34399	1674;2500;2683;6952;13203;17330;18574;18893;18967;22185;22277;24458;28061;32715;33540;34399					9606;9606;9606;9606;9606
O00206;O00206-2	O00206;O00206-2	1;1	1;1	1;1	Toll-like receptor 4	TLR4	sp|O00206|TLR4_HUMAN Toll-like receptor 4 OS=Homo sapiens OX=9606 GN=TLR4 PE=1 SV=2;sp|O00206-2|TLR4_HUMAN Isoform 2 of Toll-like receptor 4 OS=Homo sapiens OX=9606 GN=TLR4	2	1	1	1	1	1	1	2.4	2.4	2.4	95.679	839	839;799	0.0036161	6.0426	2.4	18640	18640	1	42	15818	TRUE	16298	20516	20516	20516					9606;9606
O00214;O00214-2	O00214;O00214-2	5;5	5;5	5;5	Galectin-8	LGALS8	sp|O00214|LEG8_HUMAN Galectin-8 OS=Homo sapiens OX=9606 GN=LGALS8 PE=1 SV=4;sp|O00214-2|LEG8_HUMAN Isoform 2 of Galectin-8 OS=Homo sapiens OX=9606 GN=LGALS8	2	5	5	5	5	5	5	16.7	16.7	16.7	35.808	317	317;359	0	30.451	16.7	144830	144830	5	43	443;734;10084;20611;20948	True;True;True;True;True	457;757;10393;21312;21659	593;947;12980;26642;27068	593;947;12980;26642;27068	593;947;12980;26642;27068					9606;9606
O00217	O00217	6	6	6	NADH dehydrogenase [ubiquinone] iron-sulfur protein 8, mitochondrial	NDUFS8	sp|O00217|NDUS8_HUMAN NADH dehydrogenase [ubiquinone] iron-sulfur protein 8, mitochondrial OS=Homo sapiens OX=9606 GN=NDUFS8 PE=1 SV=1	1	6	6	6	6	6	6	32.4	32.4	32.4	23.705	210	210	0	52.445	32.4	2459700	2459700	8	44	5579;8359;13009;22824;26509;27351	True;True;True;True;True;True	5733;8602;13418;23597;27430;28295;28296	7093;10649;16880;29443;34377;35437;35438;35439	7093;10649;16880;29443;34377;35437;35438;35439	7093;10649;16880;29443;34377;35437		1;2		41;48	9606
O00231;O00231-2	O00231;O00231-2	18;18	18;18	18;18	26S proteasome non-ATPase regulatory subunit 11	PSMD11	sp|O00231|PSD11_HUMAN 26S proteasome non-ATPase regulatory subunit 11 OS=Homo sapiens OX=9606 GN=PSMD11 PE=1 SV=3;sp|O00231-2|PSD11_HUMAN Isoform 2 of 26S proteasome non-ATPase regulatory subunit 11 OS=Homo sapiens OX=9606 GN=PSMD11	2	18	18	18	18	18	18	44.5	44.5	44.5	47.463	422	422;423	0	137.6	44.5	1478900	1478900	22	45	16;1332;1843;3422;4430;5700;10915;12319;12320;15076;15077;16088;19749;23337;23618;23636;25392;27129	True;True;True;True;True;True;True;True;True;True;True;True;True;True;True;True;True;True	15;1366;1894;3517;4554;5855;11258;12707;12708;15535;15536;16578;20433;24129;24419;24437;26270;28067	17;1721;2372;4371;5666;5667;7233;14093;15969;15970;19566;19567;19568;20874;25582;30113;30501;30526;32884;32885;35150;35151	17;1721;2372;4371;5666;5667;7233;14093;15969;15970;19566;19567;19568;20874;25582;30113;30501;30526;32884;32885;35150;35151	17;1721;2372;4371;5667;7233;14093;15969;15970;19566;19568;20874;25582;30113;30501;30526;32885;35150					9606;9606
O00232;O00232-2	O00232;O00232-2	12;10	12;10	12;10	26S proteasome non-ATPase regulatory subunit 12	PSMD12	sp|O00232|PSD12_HUMAN 26S proteasome non-ATPase regulatory subunit 12 OS=Homo sapiens OX=9606 GN=PSMD12 PE=1 SV=3;sp|O00232-2|PSD12_HUMAN Isoform 2 of 26S proteasome non-ATPase regulatory subunit 12 OS=Homo sapiens OX=9606 GN=PSMD12	2	12	12	12	12	12	12	35.3	35.3	35.3	52.904	456	456;436	0	116.49	35.3	745700	745700	12	46	1078;4284;6098;6499;8799;13598;14852;15142;16420;17047;22083;26332	True;True;True;True;True;True;True;True;True;True;True;True	1108;4405;6260;6675;9055;14019;15304;15603;16926;17589;22831;27245	1397;5489;7723;8224;11244;17637;19278;19649;21274;22097;28495;34138	1397;5489;7723;8224;11244;17637;19278;19649;21274;22097;28495;34138	1397;5489;7723;8224;11244;17637;19278;19649;21274;22097;28495;34138					9606;9606
O00233;O00233-2	O00233;O00233-2	4;4	4;4	4;4	26S proteasome non-ATPase regulatory subunit 9	PSMD9	sp|O00233|PSMD9_HUMAN 26S proteasome non-ATPase regulatory subunit 9 OS=Homo sapiens OX=9606 GN=PSMD9 PE=1 SV=3;sp|O00233-2|PSMD9_HUMAN Isoform p27-S of 26S proteasome non-ATPase regulatory subunit 9 OS=Homo sapiens OX=9606 GN=PSMD9	2	4	4	4	4	4	4	20.6	20.6	20.6	24.682	223	223;209	0	26.588	20.6	196900	196900	4	47	1615;8165;9553;20412	True;True;True;True	1665;8400;9838;21108	2090;10401;12246;26400	2090;10401;12246;26400	2090;10401;12246;26400					9606;9606
O00244	O00244	4	4	4	Copper transport protein ATOX1	ATOX1	sp|O00244|ATOX1_HUMAN Copper transport protein ATOX1 OS=Homo sapiens OX=9606 GN=ATOX1 PE=1 SV=1	1	4	4	4	4	4	4	39.7	39.7	39.7	7.4016	68	68	0	36.703	39.7	712580	712580	8	48	12601;23929;23930;26508	True;True;True;True	12994;24741;24742;27429	16346;30931;30932;30933;30934;30935;34375;34376	16346;30931;30932;30933;30934;30935;34375;34376	16346;30931;30935;34376					9606
O00258;O00258-2	O00258;O00258-2	1;1	1;1	1;1	Tail-anchored protein insertion receptor WRB	WRB	sp|O00258|GET1_HUMAN Guided entry of tail-anchored proteins factor 1 OS=Homo sapiens OX=9606 GN=GET1 PE=1 SV=2;sp|O00258-2|GET1_HUMAN Isoform 2 of Guided entry of tail-anchored proteins factor 1 OS=Homo sapiens OX=9606 GN=GET1	2	1	1	1	1	1	1	8	8	8	19.779	174	174;140	0.00090772	7.9331	8	48641	48641	1	49	18798	TRUE	19459	24419	24419	24419					9606;9606
O00264;O00264-2	O00264;O00264-2	10;7	10;7	9;7	Membrane-associated progesterone receptor component 1	PGRMC1	sp|O00264|PGRC1_HUMAN Membrane-associated progesterone receptor component 1 OS=Homo sapiens OX=9606 GN=PGRMC1 PE=1 SV=3;sp|O00264-2|PGRC1_HUMAN Isoform 2 of Membrane-associated progesterone receptor component 1 OS=Homo sapiens OX=9606 GN=PGRMC1	2	10	10	9	10	10	9	47.7	47.7	43.1	21.671	195	195;143	0	93.719	47.7	3089100	3089100	11	50	4777;7433;7721;8293;10791;12021;14450;19742;19743;19815	True;True;True;True;True;True;True;True;True;True	4913;7636;7939;8535;11123;12402;14891;20426;20427;20501	6107;9447;9835;10575;13923;15567;15568;18768;25574;25575;25662	6107;9447;9835;10575;13923;15567;15568;18768;25574;25575;25662	6107;9447;9835;10575;13923;15568;18768;25574;25575;25662					9606;9606
O00299	O00299	13	13	13	Chloride intracellular channel protein 1	CLIC1	sp|O00299|CLIC1_HUMAN Chloride intracellular channel protein 1 OS=Homo sapiens OX=9606 GN=CLIC1 PE=1 SV=4	1	13	13	13	13	13	13	70.5	70.5	70.5	26.922	241	241	0	124.8	70.5	6276300	6276300	17	51	495;4616;6768;7958;9060;9061;12002;12743;13037;13923;18092;24764;26981	True;True;True;True;True;True;True;True;True;True;True;True;True	509;4748;6951;8184;9327;9328;12383;13141;13142;13448;14357;18733;25612;27913	652;5902;5903;8572;8573;10126;11601;11602;15540;15541;15542;16533;16534;16920;18062;23531;32047;32048;34960	652;5902;5903;8572;8573;10126;11601;11602;15540;15541;15542;16533;16534;16920;18062;23531;32047;32048;34960	652;5902;8572;10126;11601;11602;15542;16533;16920;18062;23531;32048;34960	4		104		9606
O00303	O00303	8	8	8	Eukaryotic translation initiation factor 3 subunit F	EIF3F	sp|O00303|EIF3F_HUMAN Eukaryotic translation initiation factor 3 subunit F OS=Homo sapiens OX=9606 GN=EIF3F PE=1 SV=1	1	8	8	8	8	8	8	26.1	26.1	26.1	37.563	357	357	0	53.57	26.1	486630	486630	8	52	2497;6839;13941;17869;22948;24587;24591;26462	True;True;True;True;True;True;True;True	2566;7022;14374;18486;23724;25427;25432;27379	3206;8656;18083;23227;29600;31799;31805;34313	3206;8656;18083;23227;29600;31799;31805;34313	3206;8656;18083;23227;29600;31799;31805;34313					9606
O00330;O00330-3;O00330-2	O00330;O00330-3	12;12;3	12;12;3	12;12;3	Pyruvate dehydrogenase protein X component, mitochondrial	PDHX	sp|O00330|ODPX_HUMAN Pyruvate dehydrogenase protein X component, mitochondrial OS=Homo sapiens OX=9606 GN=PDHX PE=1 SV=3;sp|O00330-3|ODPX_HUMAN Isoform 3 of Pyruvate dehydrogenase protein X component, mitochondrial OS=Homo sapiens OX=9606 GN=PDHX	3	12	12	12	12	12	12	36.9	36.9	36.9	54.122	501	501;486;274	0	94.746	36.9	1608200	1608200	14	53	4125;9653;10796;11426;13839;18536;19145;19183;19273;21788;25458;25584	True;True;True;True;True;True;True;True;True;True;True;True	4244;9942;11128;11792;14271;19191;19815;19854;19947;22524;26336;26469	5284;12383;13929;14772;17959;24097;24861;24906;25016;28106;28107;28108;32960;33138	5284;12383;13929;14772;17959;24097;24861;24906;25016;28106;28107;28108;32960;33138	5284;12383;13929;14772;17959;24097;24861;24906;25016;28108;32960;33138					9606;9606;9606
O00399	O00399	2	2	2	Dynactin subunit 6	DCTN6	sp|O00399|DCTN6_HUMAN Dynactin subunit 6 OS=Homo sapiens OX=9606 GN=DCTN6 PE=1 SV=1	1	2	2	2	2	2	2	16.8	16.8	16.8	20.747	190	190	0	18.146	16.8	80998	80998	2	54	9912;25429	True;True	10214;26307	12732;32926	12732;32926	12732;32926					9606
O00400	O00400	5	5	5	Acetyl-coenzyme A transporter 1	SLC33A1	sp|O00400|ACATN_HUMAN Acetyl-coenzyme A transporter 1 OS=Homo sapiens OX=9606 GN=SLC33A1 PE=1 SV=1	1	5	5	5	5	5	5	9.7	9.7	9.7	60.908	549	549	0	31.031	9.7	189260	189260	5	55	14661;15090;15849;23049;27252	True;True;True;True;True	15103;15549;16329;23830;28195	19020;19585;20556;29734;35304	19020;19585;20556;29734;35304	19020;19585;20556;29734;35304					9606
O00410;O00410-3;O00410-2	O00410;O00410-3;O00410-2	21;21;20	21;21;20	21;21;20	Importin-5	IPO5	sp|O00410|IPO5_HUMAN Importin-5 OS=Homo sapiens OX=9606 GN=IPO5 PE=1 SV=4;sp|O00410-3|IPO5_HUMAN Isoform 3 of Importin-5 OS=Homo sapiens OX=9606 GN=IPO5;sp|O00410-2|IPO5_HUMAN Isoform 2 of Importin-5 OS=Homo sapiens OX=9606 GN=IPO5	3	21	21	21	21	21	21	27.9	27.9	27.9	123.63	1097	1097;1115;1037	0	174.32	27.9	2044900	2044900	27	56	999;2034;4727;4915;5566;6792;7362;12470;14597;15918;16728;17719;21107;21200;21691;22699;23684;23915;24548;25474;26396	True;True;True;True;True;True;True;True;True;True;True;True;True;True;True;True;True;True;True;True;True	1026;2094;4862;5056;5720;6975;7563;12862;15039;16402;17243;18328;21819;21914;22425;23470;24486;24727;25388;26353;27310	1291;2625;2626;6042;6287;7075;8602;9348;16171;18940;20643;20644;21663;21664;23039;27262;27376;27991;29276;29277;30586;30913;31753;31754;32983;32984;34223	1291;2625;2626;6042;6287;7075;8602;9348;16171;18940;20643;20644;21663;21664;23039;27262;27376;27991;29276;29277;30586;30913;31753;31754;32983;32984;34223	1291;2626;6042;6287;7075;8602;9348;16171;18940;20643;21664;23039;27262;27376;27991;29277;30586;30913;31754;32984;34223					9606;9606;9606
O00421;O00421-2	O00421;O00421-2	1;1	1;1	1;1	C-C chemokine receptor-like 2	CCRL2	sp|O00421|CCRL2_HUMAN C-C chemokine receptor-like 2 OS=Homo sapiens OX=9606 GN=CCRL2 PE=1 SV=2;sp|O00421-2|CCRL2_HUMAN Isoform 2 of C-C chemokine receptor-like 2 OS=Homo sapiens OX=9606 GN=CCRL2	2	1	1	1	1	1	1	3.5	3.5	3.5	39.513	344	344;356	0.0049261	5.8336	3.5	43648	43648	1	57	23072	TRUE	23854	29764	29764	29764					9606;9606
O00422;O00422-2	O00422;O00422-2	6;6	6;6	6;6	Histone deacetylase complex subunit SAP18	SAP18	sp|O00422|SAP18_HUMAN Histone deacetylase complex subunit SAP18 OS=Homo sapiens OX=9606 GN=SAP18 PE=1 SV=1;sp|O00422-2|SAP18_HUMAN Isoform 2 of Histone deacetylase complex subunit SAP18 OS=Homo sapiens OX=9606 GN=SAP18	2	6	6	6	6	6	6	45.1	45.1	45.1	17.561	153	153;172	0	46.253	45.1	245150	245150	6	58	7067;8566;8871;8898;12089;22142	True;True;True;True;True;True	7262;8817;9129;9157;12471;22893	8986;10935;11337;11375;15666;28570	8986;10935;11337;11375;15666;28570	8986;10935;11337;11375;15666;28570					9606;9606
O00425;O00425-2	O00425	8;2	8;2	7;1	Insulin-like growth factor 2 mRNA-binding protein 3	IGF2BP3	sp|O00425|IF2B3_HUMAN Insulin-like growth factor 2 mRNA-binding protein 3 OS=Homo sapiens OX=9606 GN=IGF2BP3 PE=1 SV=2	2	8	8	7	8	8	7	19.7	19.7	17.4	63.704	579	579;198	0	62.239	19.7	376150	376150	9	59	3926;10158;11103;14647;14794;16125;17016;22531	True;True;True;True;True;True;True;True	4037;10470;11457;15089;15242;16615;17555;23295	5032;13074;14340;19003;19004;19195;20919;22056;29060	5032;13074;14340;19003;19004;19195;20919;22056;29060	5032;13074;14340;19004;19195;20919;22056;29060					9606;9606
O00429;O00429-2;O00429-4;O00429-3;O00429-5;O00429-9;O00429-8;O00429-6;O00429-7	O00429;O00429-2;O00429-4;O00429-3;O00429-5;O00429-9;O00429-8;O00429-6;O00429-7	14;14;14;14;14;14;14;14;8	14;14;14;14;14;14;14;14;8	14;14;14;14;14;14;14;14;8	Dynamin-1-like protein	DNM1L	sp|O00429|DNM1L_HUMAN Dynamin-1-like protein OS=Homo sapiens OX=9606 GN=DNM1L PE=1 SV=2;sp|O00429-2|DNM1L_HUMAN Isoform 4 of Dynamin-1-like protein OS=Homo sapiens OX=9606 GN=DNM1L;sp|O00429-4|DNM1L_HUMAN Isoform 3 of Dynamin-1-like protein OS=Homo sapiens	9	14	14	14	14	14	14	28	28	28	81.876	736	736;725;699;710;710;712;738;749;533	0	135.57	28	503300	503300	15	60	2309;2876;4057;6250;6710;13152;13751;15105;16332;19928;20030;21608;21886;26805	True;True;True;True;True;True;True;True;True;True;True;True;True;True	2373;2957;4173;6417;6892;13564;14177;15567;16838;20616;20719;22339;22627;27732	2965;3677;5198;7918;8492;8493;17095;17840;19606;21175;25798;25913;27890;28232;34745	2965;3677;5198;7918;8492;8493;17095;17840;19606;21175;25798;25913;27890;28232;34745	2965;3677;5198;7918;8493;17095;17840;19606;21175;25798;25913;27890;28232;34745					9606;9606;9606;9606;9606;9606;9606;9606;9606
O00442;O00442-2	O00442;O00442-2	7;6	7;6	7;6	RNA 3-terminal phosphate cyclase	RTCA	sp|O00442|RTCA_HUMAN RNA 3-terminal phosphate cyclase OS=Homo sapiens OX=9606 GN=RTCA PE=1 SV=1;sp|O00442-2|RTCA_HUMAN Isoform 2 of RNA 3-terminal phosphate cyclase OS=Homo sapiens OX=9606 GN=RTCA	2	7	7	7	7	7	7	36.1	36.1	36.1	39.336	366	366;379	0	67.358	36.1	347880	347880	9	61	8060;12533;21762;22492;24210;24404;25572	True;True;True;True;True;True;True	8288;12924;22499;23254;25032;25235;26457	10256;16250;28079;29012;31291;31549;31550;31551;33124	10256;16250;28079;29012;31291;31549;31550;31551;33124	10256;16250;28079;29012;31291;31549;33124					9606;9606
O00453;O00453-6;O00453-4;O00453-10;O00453-13;O00453-3;O00453-2;O00453-11	O00453;O00453-6;O00453-4;O00453-10;O00453-13;O00453-3;O00453-2;O00453-11	1;1;1;1;1;1;1;1	1;1;1;1;1;1;1;1	1;1;1;1;1;1;1;1	Leukocyte-specific transcript 1 protein	LST1	sp|O00453|LST1_HUMAN Leukocyte-specific transcript 1 protein OS=Homo sapiens OX=9606 GN=LST1 PE=1 SV=2;sp|O00453-6|LST1_HUMAN Isoform 6 of Leukocyte-specific transcript 1 protein OS=Homo sapiens OX=9606 GN=LST1;sp|O00453-4|LST1_HUMAN Isoform 4 of Leukocyte	8	1	1	1	1	1	1	12.4	12.4	12.4	10.792	97	97;51;53;66;73;85;91;104	0.00094162	8.802	12.4	80346	80346	1	62	15036	TRUE	15494	19513	19513	19513					9606;9606;9606;9606;9606;9606;9606;9606
O00461	O00461	5	5	5	Golgi integral membrane protein 4	GOLIM4	sp|O00461|GOLI4_HUMAN Golgi integral membrane protein 4 OS=Homo sapiens OX=9606 GN=GOLIM4 PE=1 SV=1	1	5	5	5	5	5	5	9.5	9.5	9.5	81.879	696	696	0	45.74	9.5	166810	166810	6	63	7095;17747;18608;26973;27184	True;True;True;True;True	7291;18357;19265;27905;28123	9020;23076;24183;34949;35218;35219	9020;23076;24183;34949;35218;35219	9020;23076;24183;34949;35219					9606
O00462	O00462	17	17	17	Beta-mannosidase	MANBA	sp|O00462|MANBA_HUMAN Beta-mannosidase OS=Homo sapiens OX=9606 GN=MANBA PE=1 SV=3	1	17	17	17	17	17	17	24.6	24.6	24.6	100.89	879	879	0	125.19	24.6	1632500	1632500	20	64	4053;6243;6952;7088;7134;7761;7985;8818;10725;10966;11046;14489;15296;17327;19269;22623;25160	True;True;True;True;True;True;True;True;True;True;True;True;True;True;True;True;True	4169;6410;7143;7284;7330;7979;8212;9074;11057;11311;11394;14930;15759;17888;19943;23392;26026	5194;7910;8828;9011;9012;9069;9883;10161;11268;13839;14159;14260;18811;19838;22478;25011;25012;29180;29181;32559	5194;7910;8828;9011;9012;9069;9883;10161;11268;13839;14159;14260;18811;19838;22478;25011;25012;29180;29181;32559	5194;7910;8828;9012;9069;9883;10161;11268;13839;14159;14260;18811;19838;22478;25011;29181;32559					9606
O00471	O00471	3	3	3	Exocyst complex component 5	EXOC5	sp|O00471|EXOC5_HUMAN Exocyst complex component 5 OS=Homo sapiens OX=9606 GN=EXOC5 PE=1 SV=1	1	3	3	3	3	3	3	6.1	6.1	6.1	81.852	708	708	0	18.22	6.1	44145	44145	3	65	13930;14090;21323	True;True;True	14364;14528;22048	18070;18272;27538	18070;18272;27538	18070;18272;27538					9606
O00483	O00483	4	4	4	Cytochrome c oxidase subunit NDUFA4	NDUFA4	sp|O00483|NDUA4_HUMAN Cytochrome c oxidase subunit NDUFA4 OS=Homo sapiens OX=9606 GN=NDUFA4 PE=1 SV=1	1	4	4	4	4	4	4	46.9	46.9	46.9	9.3697	81	81	0	31.308	46.9	3367900	3367900	3	66	7458;12857;13817;17902	True;True;True;True	7661;13261;14247;14248;18528	9477;16682;17932;17933;23277	9477;16682;17932;17933;23277	9477;16682;17932;23277	5		59		9606
O00487	O00487	6	6	6	26S proteasome non-ATPase regulatory subunit 14	PSMD14	sp|O00487|PSDE_HUMAN 26S proteasome non-ATPase regulatory subunit 14 OS=Homo sapiens OX=9606 GN=PSMD14 PE=1 SV=1	1	6	6	6	6	6	6	28.4	28.4	28.4	34.577	310	310	0	42.662	28.4	278990	278990	8	67	2187;2213;9822;16669;21919;24566	True;True;True;True;True;True	2249;2275;10123;17184;22661;25406	2806;2843;2844;12630;21592;28274;28275;31774	2806;2843;2844;12630;21592;28274;28275;31774	2806;2844;12630;21592;28274;31774					9606
O00499;O00499-10;O00499-2;O00499-9;O00499-7;O00499-8;O00499-4;O00499-6;O00499-11;O00499-3;O00499-5	O00499;O00499-10;O00499-2;O00499-9;O00499-7;O00499-8;O00499-4;O00499-6;O00499-11;O00499-3;O00499-5	5;5;5;5;5;5;5;5;5;5;5	5;5;5;5;5;5;5;5;5;5;5	5;5;5;5;5;5;5;5;5;5;5	Myc box-dependent-interacting protein 1	BIN1	sp|O00499|BIN1_HUMAN Myc box-dependent-interacting protein 1 OS=Homo sapiens OX=9606 GN=BIN1 PE=1 SV=1;sp|O00499-10|BIN1_HUMAN Isoform BIN1-13 of Myc box-dependent-interacting protein 1 OS=Homo sapiens OX=9606 GN=BIN1;sp|O00499-2|BIN1_HUMAN Isoform IIB of	11	5	5	5	5	5	5	13.5	13.5	13.5	64.699	593	593;424;518;409;439;454;475;482;497;506;550	0	42.334	13.5	320320	320320	6	68	358;13155;14840;24395;25353	True;True;True;True;True	369;13567;15292;25226;26228	485;17098;19263;31537;32827;32828	485;17098;19263;31537;32827;32828	485;17098;19263;31537;32828					9606;9606;9606;9606;9606;9606;9606;9606;9606;9606;9606
O00534;O00534-3;O00534-2;O00534-4	O00534;O00534-3;O00534-2	19;10;10;7	19;10;10;7	19;10;10;7	von Willebrand factor A domain-containing protein 5A	VWA5A	sp|O00534|VMA5A_HUMAN von Willebrand factor A domain-containing protein 5A OS=Homo sapiens OX=9606 GN=VWA5A PE=1 SV=2;sp|O00534-3|VMA5A_HUMAN Isoform 3 of von Willebrand factor A domain-containing protein 5A OS=Homo sapiens OX=9606 GN=VWA5A;sp|O00534-2|VMA	4	19	19	19	19	19	19	34.6	34.6	34.6	86.488	786	786;415;426;266	0	153.5	34.6	2692900	2692900	20	69	1059;1925;2606;4118;4166;5327;5890;11516;16707;16818;20743;21156;22349;23088;23235;25426;25643;27296;27355	True;True;True;True;True;True;True;True;True;True;True;True;True;True;True;True;True;True;True	1089;1978;2678;4237;4285;5475;6048;11884;17222;17342;21448;21869;23110;23870;24021;26304;26531;28239;28300	1374;2476;3344;5276;5335;6796;6797;7466;14883;21638;21788;26800;27322;28833;29784;29974;32923;33218;35360;35445	1374;2476;3344;5276;5335;6796;6797;7466;14883;21638;21788;26800;27322;28833;29784;29974;32923;33218;35360;35445	1374;2476;3344;5276;5335;6797;7466;14883;21638;21788;26800;27322;28833;29784;29974;32923;33218;35360;35445					9606;9606;9606;9606
O00541;O00541-2	O00541;O00541-2	3;3	3;3	3;3	Pescadillo homolog	PES1	sp|O00541|PESC_HUMAN Pescadillo homolog OS=Homo sapiens OX=9606 GN=PES1 PE=1 SV=1;sp|O00541-2|PESC_HUMAN Isoform 2 of Pescadillo homolog OS=Homo sapiens OX=9606 GN=PES1	2	3	3	3	3	3	3	7.1	7.1	7.1	68.002	588	588;583	0	19.705	7.1	90476	90476	3	70	748;4363;11442	True;True;True	771;4485;11809	963;5585;14791	963;5585;14791	963;5585;14791					9606;9606
O00559;O00559-2	O00559;O00559-2	1;1	1;1	1;1	Receptor-binding cancer antigen expressed on SiSo cells	EBAG9	sp|O00559|RCAS1_HUMAN Receptor-binding cancer antigen expressed on SiSo cells OS=Homo sapiens OX=9606 GN=EBAG9 PE=1 SV=1;sp|O00559-2|RCAS1_HUMAN Isoform 2 of Receptor-binding cancer antigen expressed on SiSo cells OS=Homo sapiens OX=9606 GN=EBAG9	2	1	1	1	1	1	1	8.9	8.9	8.9	24.377	213	213;258	0.00092081	8.1512	8.9	34283	34283	1	71	19476	TRUE	20154	25252	25252	25252					9606;9606
O00560;O00560-3	O00560;O00560-3	12;10	12;10	1;1	Syntenin-1	SDCBP	sp|O00560|SDCB1_HUMAN Syntenin-1 OS=Homo sapiens OX=9606 GN=SDCBP PE=1 SV=1;sp|O00560-3|SDCB1_HUMAN Isoform 3 of Syntenin-1 OS=Homo sapiens OX=9606 GN=SDCBP	2	12	12	1	11	11	1	66.8	66.8	6	32.444	298	298;292	0	163.53	66.8	3556300	3556300	12	72	1610;4016;6014;6536;16147;17455;18541;20831;21119;21223;21224;24642	True;True;True;True;True;True;True;True;True;True;True;True	1660;4131;6174;6713;6714;16637;18042;18043;18044;19196;21541;21542;21831;21938;25488	2085;5144;7619;8271;8272;20947;20948;22677;22678;22679;22680;22681;22682;22683;22684;22685;22686;22687;22688;24103;24104;26923;26924;26925;27274;27404;31883;31884;31885	2085;5144;7619;8271;8272;20947;20948;22677;22678;22679;22680;22681;22682;22683;22684;22685;22686;22687;22688;24103;24104;26923;26924;26925;27274;27404;31883;31884;31885	2085;5144;7619;8271;20947;22678;24103;26923;27274;27404;31885	6;7;8;9;773		134;162;230;242;244		9606;9606
O00560-2	O00560-2	12	1	1	Syntenin-1	SDCBP	sp|O00560-2|SDCB1_HUMAN Isoform 2 of Syntenin-1 OS=Homo sapiens OX=9606 GN=SDCBP	1	12	1	1	11	1	1	66.7	5.7	5.7	32.316	297	297	0.0009545	9.5734	66.7	81106	81106	1	73	1609;4016;6014;6536;16147;17455;18541;20831;21119;21223;21224;24642	True;False;False;False;False;False;False;False;False;False;False;False	1659;4131;6174;6713;6714;16637;18042;18043;18044;19196;21541;21542;21831;21938;25488	2084;5144;7619;8271;8272;20947;20948;22677;22678;22679;22680;22681;22682;22683;22684;22685;22686;22687;22688;24103;24104;26923;26924;26925;27274;27404;31883;31884;31885	2084;5144;7619;8271;8272;20947;20948;22677;22678;22679;22680;22681;22682;22683;22684;22685;22686;22687;22688;24103;24104;26923;26924;26925;27274;27404;31883;31884;31885	2084;5144;7619;8271;20947;22678;24103;26923;27274;27404;31885	6;7;8;9;773		133;161;229;241;243		9606
O00567	O00567	7	7	7	Nucleolar protein 56	NOP56	sp|O00567|NOP56_HUMAN Nucleolar protein 56 OS=Homo sapiens OX=9606 GN=NOP56 PE=1 SV=4	1	7	7	7	7	7	7	14	14	14	66.049	594	594	0	54.088	14	240440	240440	8	74	4404;10009;10554;14465;14466;16934;27089	True;True;True;True;True;True;True	4527;10315;10877;14906;14907;17464;28025	5632;12870;13588;18783;18784;21939;21940;35091	5632;12870;13588;18783;18784;21939;21940;35091	5632;12870;13588;18783;18784;21939;35091					9606
O00571;O00571-2;O15523;O15523-2;Q9NQI0;Q9NQI0-3;O15523-3;Q9NQI0-2;Q9NQI0-4	O00571;O00571-2;O15523;O15523-2	12;12;9;9;1;1;1;1;1	11;11;8;8;1;1;1;1;1	11;11;8;8;1;1;1;1;1	ATP-dependent RNA helicase DDX3X;ATP-dependent RNA helicase DDX3Y	DDX3X;DDX3Y	sp|O00571|DDX3X_HUMAN ATP-dependent RNA helicase DDX3X OS=Homo sapiens OX=9606 GN=DDX3X PE=1 SV=3;sp|O00571-2|DDX3X_HUMAN Isoform 2 of ATP-dependent RNA helicase DDX3X OS=Homo sapiens OX=9606 GN=DDX3X;sp|O15523|DDX3Y_HUMAN ATP-dependent RNA helicase DDX3Y	9	12	11	11	12	11	11	23.7	22.1	22.1	73.243	662	662;646;660;657;724;575;291;690;704	0	84.545	23.7	736770	736770	12	75	3609;3932;7639;9746;12023;13387;16636;20597;21379;24437;25928;26995	True;True;True;True;True;True;False;True;True;True;True;True	3708;4043;7856;10040;12404;13804;17148;21298;22105;25270;26833;27927	4612;5038;9733;12512;15570;17392;21552;26627;27606;31592;33630;33631;34975	4612;5038;9733;12512;15570;17392;21552;26627;27606;31592;33630;33631;34975	4612;5038;9733;12512;15570;17392;21552;26627;27606;31592;33630;34975					9606;9606;9606;9606;9606;9606;9606;9606;9606
O00584;O00584-2	O00584	7;2	7;2	7;2	Ribonuclease T2	RNASET2	sp|O00584|RNT2_HUMAN Ribonuclease T2 OS=Homo sapiens OX=9606 GN=RNASET2 PE=1 SV=2	2	7	7	7	7	7	7	27.7	27.7	27.7	29.48	256	256;121	0	72.456	27.7	1679200	1679200	11	76	5179;9342;9343;12277;13752;14073;23918	True;True;True;True;True;True;True	5325;9620;9621;12664;14178;14511;24730	6625;11952;11953;11954;15912;17841;17842;17843;18247;18248;30917	6625;11952;11953;11954;15912;17841;17842;17843;18247;18248;30917	6625;11952;11954;15912;17842;18247;30917					9606;9606
O00625	O00625	5	5	5	Pirin	PIR	sp|O00625|PIR_HUMAN Pirin OS=Homo sapiens OX=9606 GN=PIR PE=1 SV=1	1	5	5	5	5	5	5	27.6	27.6	27.6	32.113	290	290	0	30.787	27.6	290000	290000	5	77	7885;10176;16799;17007;23119	True;True;True;True;True	8109;10489;17323;17545;23901	10037;13097;21767;22040;29825	10037;13097;21767;22040;29825	10037;13097;21767;22040;29825					9606
O00629	O00629	7	7	6	Importin subunit alpha-3	KPNA4	sp|O00629|IMA3_HUMAN Importin subunit alpha-3 OS=Homo sapiens OX=9606 GN=KPNA4 PE=1 SV=1	1	7	7	6	7	7	6	25.7	25.7	22.8	57.886	521	521	0	66.636	25.7	348810	348810	8	78	2253;10188;14598;16204;17350;20694;25407	True;True;True;True;True;True;True	2316;10501;15040;16695;17914;21398;26285	2895;13112;13113;18941;21016;22514;26750;32902	2895;13112;13113;18941;21016;22514;26750;32902	2895;13112;18941;21016;22514;26750;32902					9606
O00635	O00635	5	5	5	E3 ubiquitin-protein ligase TRIM38	TRIM38	sp|O00635|TRI38_HUMAN E3 ubiquitin-protein ligase TRIM38 OS=Homo sapiens OX=9606 GN=TRIM38 PE=1 SV=1	1	5	5	5	5	5	5	13.8	13.8	13.8	53.415	465	465	0	34.306	13.8	127740	127740	5	79	7223;8110;14563;17776;18821	True;True;True;True;True	7420;8340;15005;18386;19482	9177;10327;18897;23110;24444	9177;10327;18897;23110;24444	9177;10327;18897;23110;24444					9606
O00743;O00743-3;O00743-2	O00743;O00743-3;O00743-2	3;3;2	3;3;2	3;3;2	Serine/threonine-protein phosphatase 6 catalytic subunit;Serine/threonine-protein phosphatase 6 catalytic subunit, N-terminally processed	PPP6C	sp|O00743|PPP6_HUMAN Serine/threonine-protein phosphatase 6 catalytic subunit OS=Homo sapiens OX=9606 GN=PPP6C PE=1 SV=1;sp|O00743-3|PPP6_HUMAN Isoform 3 of Serine/threonine-protein phosphatase 6 catalytic subunit OS=Homo sapiens OX=9606 GN=PPP6C;sp|O00743	3	3	3	3	3	3	3	15.4	15.4	15.4	35.144	305	305;342;283	0	22.914	15.4	68114	68114	3	80	1684;19037;22454	True;True;True	1734;19705;23216	2174;24728;28966	2174;24728;28966	2174;24728;28966					9606;9606;9606
O00754;O00754-2	O00754;O00754-2	25;25	25;25	25;25	Lysosomal alpha-mannosidase;Lysosomal alpha-mannosidase A peptide;Lysosomal alpha-mannosidase B peptide;Lysosomal alpha-mannosidase C peptide;Lysosomal alpha-mannosidase D peptide;Lysosomal alpha-mannosidase E peptide	MAN2B1	sp|O00754|MA2B1_HUMAN Lysosomal alpha-mannosidase OS=Homo sapiens OX=9606 GN=MAN2B1 PE=1 SV=3;sp|O00754-2|MA2B1_HUMAN Isoform 2 of Lysosomal alpha-mannosidase OS=Homo sapiens OX=9606 GN=MAN2B1	2	25	25	25	25	25	25	32.7	32.7	32.7	113.74	1011	1011;1010	0	267.96	32.7	10887000	10887000	34	81	2008;3276;3569;3656;5399;6362;6775;7107;8839;9057;9450;9513;11717;12638;13331;13360;15039;15040;15138;17666;19065;19773;22378;23901;26068	True;True;True;True;True;True;True;True;True;True;True;True;True;True;True;True;True;True;True;True;True;True;True;True;True	2065;2066;3369;3370;3667;3756;5547;6534;6958;7303;9095;9323;9324;9732;9798;12095;12096;13032;13747;13776;15497;15498;15499;15599;18275;19734;20457;23139;24713;26975	2593;2594;2595;4189;4190;4191;4560;4669;6879;8060;8580;8581;8582;9035;11291;11292;11596;11597;12110;12191;12192;15165;15166;15167;16395;17323;17357;19516;19517;19518;19644;22977;24768;24769;25606;28870;30890;30891;30892;33804;33805	2593;2594;2595;4189;4190;4191;4560;4669;6879;8060;8580;8581;8582;9035;11291;11292;11596;11597;12110;12191;12192;15165;15166;15167;16395;17323;17357;19516;19517;19518;19644;22977;24768;24769;25606;28870;30890;30891;30892;33804;33805	2593;4190;4560;4669;6879;8060;8581;9035;11292;11596;12110;12192;15166;16395;17323;17357;19516;19517;19644;22977;24768;25606;28870;30891;33805	10;11;12	3;4	259;541;832	789;812	9606;9606
O00764;O00764-2;O00764-3	O00764;O00764-2;O00764-3	12;11;10	12;11;10	12;11;10	Pyridoxal kinase	PDXK	sp|O00764|PDXK_HUMAN Pyridoxal kinase OS=Homo sapiens OX=9606 GN=PDXK PE=1 SV=1;sp|O00764-2|PDXK_HUMAN Isoform 2 of Pyridoxal kinase OS=Homo sapiens OX=9606 GN=PDXK;sp|O00764-3|PDXK_HUMAN Isoform 3 of Pyridoxal kinase OS=Homo sapiens OX=9606 GN=PDXK	3	12	12	12	12	12	12	56.1	56.1	56.1	35.102	312	312;284;239	0	94.936	56.1	1163700	1163700	14	82	1740;8724;10466;17922;19748;19999;23570;24981;25060;25867;26083;26537	True;True;True;True;True;True;True;True;True;True;True;True	1790;8978;10784;18550;20432;20687;24368;25834;25915;26767;26990;27458	2243;11146;13465;23306;25581;25872;30436;32316;32317;32416;33544;33545;33820;34411	2243;11146;13465;23306;25581;25872;30436;32316;32317;32416;33544;33545;33820;34411	2243;11146;13465;23306;25581;25872;30436;32317;32416;33545;33820;34411					9606;9606;9606
O00767	O00767	1	1	1	Acyl-CoA desaturase	SCD	sp|O00767|ACOD_HUMAN Acyl-CoA desaturase OS=Homo sapiens OX=9606 GN=SCD PE=1 SV=2	1	1	1	1	1	1	1	3.6	3.6	3.6	41.522	359	359	0.0011703	7.1377	3.6	68489	68489	1	83	8847	TRUE	9103	11301	11301	11301					9606
O14494;O14494-2	O14494;O14494-2	1;1	1;1	1;1	Lipid phosphate phosphohydrolase 1	PPAP2A	sp|O14494|PLPP1_HUMAN Phospholipid phosphatase 1 OS=Homo sapiens OX=9606 GN=PLPP1 PE=1 SV=1;sp|O14494-2|PLPP1_HUMAN Isoform 2 of Phospholipid phosphatase 1 OS=Homo sapiens OX=9606 GN=PLPP1	2	1	1	1	1	1	1	7	7	7	32.156	284	284;285	0.00090909	7.9616	7	22468	22468	1	84	1000	TRUE	1027	1292	1292	1292					9606;9606
O14523;O14523-2	O14523;O14523-2	1;1	1;1	1;1	C2 domain-containing protein 2-like	C2CD2L	sp|O14523|C2C2L_HUMAN Phospholipid transfer protein C2CD2L OS=Homo sapiens OX=9606 GN=C2CD2L PE=1 SV=3;sp|O14523-2|C2C2L_HUMAN Isoform 2 of Phospholipid transfer protein C2CD2L OS=Homo sapiens OX=9606 GN=C2CD2L	2	1	1	1	1	1	1	2.1	2.1	2.1	76.18	706	706;707	0.00091687	8.0818	2.1	23761	23761	1	85	2970	TRUE	3052	3784	3784	3784					9606;9606
O14548	O14548	2	2	2	Cytochrome c oxidase subunit 7A-related protein, mitochondrial	COX7A2L	sp|O14548|COX7R_HUMAN Cytochrome c oxidase subunit 7A-related protein, mitochondrial OS=Homo sapiens OX=9606 GN=COX7A2L PE=1 SV=2	1	2	2	2	2	2	2	36	36	36	12.615	114	114	0	35.736	36	693590	693590	3	86	12814;17649	True;True	13217;18258	16624;16625;22958	16624;16625;22958	16624;22958					9606
O14561	O14561	6	6	6	Acyl carrier protein, mitochondrial	NDUFAB1	sp|O14561|ACPM_HUMAN Acyl carrier protein, mitochondrial OS=Homo sapiens OX=9606 GN=NDUFAB1 PE=1 SV=3	1	6	6	6	6	6	6	21.2	21.2	21.2	17.417	156	156	0	59.952	21.2	3636200	3636200	7	87	10061;14683;14684;15573;16082;16083	True;True;True;True;True;True	10369;15125;15126;16043;16044;16572;16573	12944;19048;19049;19050;20183;20184;20185;20866;20867;20868	12944;19048;19049;19050;20183;20184;20185;20866;20867;20868	12944;19048;19050;20184;20867;20868	13		101		9606
O14569	O14569	1	1	1	Cytochrome b561 domain-containing protein 2	CYB561D2	sp|O14569|C56D2_HUMAN Cytochrome b561 domain-containing protein 2 OS=Homo sapiens OX=9606 GN=CYB561D2 PE=1 SV=1	1	1	1	1	1	1	1	5.4	5.4	5.4	23.973	222	222	0	13.064	5.4	243030	243030	3	88	1399	TRUE	1435;1436	1807;1808;1809	1807;1808;1809	1809					9606
O14579;O14579-2;O14579-3	O14579;O14579-2;O14579-3	5;4;4	5;4;4	5;4;4	Coatomer subunit epsilon	COPE	sp|O14579|COPE_HUMAN Coatomer subunit epsilon OS=Homo sapiens OX=9606 GN=COPE PE=1 SV=3;sp|O14579-2|COPE_HUMAN Isoform 2 of Coatomer subunit epsilon OS=Homo sapiens OX=9606 GN=COPE;sp|O14579-3|COPE_HUMAN Isoform 3 of Coatomer subunit epsilon OS=Homo sapien	3	5	5	5	5	5	5	30.2	30.2	30.2	34.482	308	308;257;256	0	44.173	30.2	456880	456880	5	89	1269;1696;6606;15089;17138	True;True;True;True;True	1302;1746;6785;15548;17684	1643;2187;8359;19584;22215	1643;2187;8359;19584;22215	1643;2187;8359;19584;22215					9606;9606;9606
O14617;O14617-5;O14617-4;O14617-2;O14617-3	O14617;O14617-5;O14617-4;O14617-2;O14617-3	15;15;15;12;10	15;15;15;12;10	15;15;15;12;10	AP-3 complex subunit delta-1	AP3D1	sp|O14617|AP3D1_HUMAN AP-3 complex subunit delta-1 OS=Homo sapiens OX=9606 GN=AP3D1 PE=1 SV=1;sp|O14617-5|AP3D1_HUMAN Isoform 5 of AP-3 complex subunit delta-1 OS=Homo sapiens OX=9606 GN=AP3D1;sp|O14617-4|AP3D1_HUMAN Isoform 4 of AP-3 complex subunit delta	5	15	15	15	15	15	15	20	20	20	130.16	1153	1153;1215;1021;1112;984	0	108.34	20	477400	477400	15	90	514;1894;2829;3515;3594;3686;4167;5115;6257;10755;13273;14360;18357;25715;26833	True;True;True;True;True;True;True;True;True;True;True;True;True;True;True	529;1947;2908;3613;3693;3786;4286;5261;6425;11087;13688;14800;19012;26609;27760	676;2439;3621;4494;4592;4703;5336;6548;7928;13877;17247;18648;23891;33323;34777	676;2439;3621;4494;4592;4703;5336;6548;7928;13877;17247;18648;23891;33323;34777	676;2439;3621;4494;4592;4703;5336;6548;7928;13877;17247;18648;23891;33323;34777					9606;9606;9606;9606;9606
O14618	O14618	1	1	1	Copper chaperone for superoxide dismutase	CCS	sp|O14618|CCS_HUMAN Copper chaperone for superoxide dismutase OS=Homo sapiens OX=9606 GN=CCS PE=1 SV=1	1	1	1	1	1	1	1	4.7	4.7	4.7	29.04	274	274	0.00094458	8.9998	4.7	29120	29120	1	91	21087	TRUE	21800	27237	27237	27237					9606
O14653;O14653-2	O14653;O14653-2	1;1	1;1	1;1	Golgi SNAP receptor complex member 2	GOSR2	sp|O14653|GOSR2_HUMAN Golgi SNAP receptor complex member 2 OS=Homo sapiens OX=9606 GN=GOSR2 PE=1 SV=2;sp|O14653-2|GOSR2_HUMAN Isoform B of Golgi SNAP receptor complex member 2 OS=Homo sapiens OX=9606 GN=GOSR2	2	1	1	1	1	1	1	7.5	7.5	7.5	24.775	212	212;213	0.00089259	7.4324	7.5	126780	126780	2	92	10678	TRUE	11009	13773;13774	13773;13774	13774					9606;9606
O14656;O14656-2	O14656	9;4	9;4	9;4	Torsin-1A	TOR1A	sp|O14656|TOR1A_HUMAN Torsin-1A OS=Homo sapiens OX=9606 GN=TOR1A PE=1 SV=1	2	9	9	9	9	9	9	35.5	35.5	35.5	37.808	332	332;197	0	65.01	35.5	503590	503590	9	93	1510;3524;9128;10546;11418;12443;14146;16075;18072	True;True;True;True;True;True;True;True;True	1549;3622;9397;10867;11784;12835;14586;16565;18712	1942;4506;11681;13572;14762;16134;18357;20859;23507	1942;4506;11681;13572;14762;16134;18357;20859;23507	1942;4506;11681;13572;14762;16134;18357;20859;23507					9606;9606
O14657	O14657	4	4	4	Torsin-1B	TOR1B	sp|O14657|TOR1B_HUMAN Torsin-1B OS=Homo sapiens OX=9606 GN=TOR1B PE=1 SV=2	1	4	4	4	4	4	4	12.8	12.8	12.8	37.978	336	336	0	27.281	12.8	399370	399370	5	94	13507;16153;17418;18492	True;True;True;True	13926;16643;17987;19147	17530;20955;22597;22598;24048	17530;20955;22597;22598;24048	17530;20955;22597;24048					9606
O14662;O14662-5;O14662-6;O14662-2;O14662-4;O14662-3	O14662;O14662-5;O14662-6;O14662-2;O14662-4	3;3;3;3;3;1	3;3;3;3;3;1	3;3;3;3;3;1	Syntaxin-16	STX16	sp|O14662|STX16_HUMAN Syntaxin-16 OS=Homo sapiens OX=9606 GN=STX16 PE=1 SV=3;sp|O14662-5|STX16_HUMAN Isoform E of Syntaxin-16 OS=Homo sapiens OX=9606 GN=STX16;sp|O14662-6|STX16_HUMAN Isoform 6 of Syntaxin-16 OS=Homo sapiens OX=9606 GN=STX16;sp|O14662-2|STX	6	3	3	3	3	3	3	12.3	12.3	12.3	37.031	325	325;321;272;304;308;115	0	24.32	12.3	135690	135690	3	95	3570;10094;26354	True;True;True	3668;10405;27267	4561;12994;34165	4561;12994;34165	4561;12994;34165					9606;9606;9606;9606;9606;9606
O14672;O14672-2	O14672;O14672-2	22;13	22;13	22;13	Disintegrin and metalloproteinase domain-containing protein 10	ADAM10	sp|O14672|ADA10_HUMAN Disintegrin and metalloproteinase domain-containing protein 10 OS=Homo sapiens OX=9606 GN=ADAM10 PE=1 SV=1;sp|O14672-2|ADA10_HUMAN Isoform 2 of Disintegrin and metalloproteinase domain-containing protein 10 OS=Homo sapiens OX=9606 GN=	2	22	22	22	22	22	22	39.6	39.6	39.6	84.141	748	748;447	0	190.97	39.6	2628200	2628200	23	96	969;2339;4456;5168;6409;7168;9121;9720;9797;14990;15826;16311;18127;18700;22670;22851;24774;25512;26707;26708;26709;26732	True;True;True;True;True;True;True;True;True;True;True;True;True;True;True;True;True;True;True;True;True;True	994;2403;4581;5314;6582;7364;9389;10012;10013;10093;15447;16306;16816;18776;19360;23440;23627;25622;26391;27631;27632;27633;27656	1248;3003;5702;6613;8113;9113;11672;12475;12476;12477;12478;12589;19459;20524;21151;23584;23585;24301;29238;29480;32062;33032;33033;34621;34622;34623;34649	1248;3003;5702;6613;8113;9113;11672;12475;12476;12477;12478;12589;19459;20524;21151;23584;23585;24301;29238;29480;32062;33032;33033;34621;34622;34623;34649	1248;3003;5702;6613;8113;9113;11672;12478;12589;19459;20524;21151;23584;24301;29238;29480;32062;33033;34621;34622;34623;34649	14		564		9606;9606
O14678	O14678	4	4	4	ATP-binding cassette sub-family D member 4	ABCD4	sp|O14678|ABCD4_HUMAN ATP-binding cassette sub-family D member 4 OS=Homo sapiens OX=9606 GN=ABCD4 PE=1 SV=1	1	4	4	4	4	4	4	9.6	9.6	9.6	68.597	606	606	0	28	9.6	170570	170570	5	97	6095;6785;10399;11278	True;True;True;True	6257;6968;10717;11634	7720;8592;8593;13383;14560	7720;8592;8593;13383;14560	7720;8592;13383;14560					9606
O14681;O14681-3	O14681;O14681-3	1;1	1;1	1;1	Etoposide-induced protein 2.4 homolog	EI24	sp|O14681|EI24_HUMAN Etoposide-induced protein 2.4 homolog OS=Homo sapiens OX=9606 GN=EI24 PE=1 SV=4;sp|O14681-3|EI24_HUMAN Isoform 2 of Etoposide-induced protein 2.4 homolog OS=Homo sapiens OX=9606 GN=EI24	2	1	1	1	1	1	1	2.4	2.4	2.4	38.964	340	340;326	0.0025338	6.3543	2.4	64655	64655	1	98	22381	TRUE	23142	28873	28873	28873					9606;9606
O14734	O14734	6	6	6	Acyl-coenzyme A thioesterase 8	ACOT8	sp|O14734|ACOT8_HUMAN Acyl-coenzyme A thioesterase 8 OS=Homo sapiens OX=9606 GN=ACOT8 PE=1 SV=1	1	6	6	6	6	6	6	27.6	27.6	27.6	35.914	319	319	0	45.904	27.6	503250	503250	6	99	9820;9834;13499;15030;18716;21880	True;True;True;True;True;True	10121;10135;13918;15488;19376;22621	12628;12644;17522;19507;24319;28226	12628;12644;17522;19507;24319;28226	12628;12644;17522;19507;24319;28226					9606
O14735;O14735-3;O14735-2	O14735;O14735-3	5;5;1	5;5;1	5;5;1	CDP-diacylglycerol--inositol 3-phosphatidyltransferase	CDIPT	sp|O14735|CDIPT_HUMAN CDP-diacylglycerol--inositol 3-phosphatidyltransferase OS=Homo sapiens OX=9606 GN=CDIPT PE=1 SV=1;sp|O14735-3|CDIPT_HUMAN Isoform 3 of CDP-diacylglycerol--inositol 3-phosphatidyltransferase OS=Homo sapiens OX=9606 GN=CDIPT	3	5	5	5	5	5	5	27.2	27.2	27.2	23.539	213	213;168;182	0	37.448	27.2	399950	399950	5	100	6521;16492;16541;17831;21091	True;True;True;True;True	6698;17001;17051;18441;21804	8251;21361;21422;23172;27243	8251;21361;21422;23172;27243	8251;21361;21422;23172;27243					9606;9606;9606
O14737;O14737-2	O14737;O14737-2	4;4	4;4	4;4	Programmed cell death protein 5	PDCD5	sp|O14737|PDCD5_HUMAN Programmed cell death protein 5 OS=Homo sapiens OX=9606 GN=PDCD5 PE=1 SV=3;sp|O14737-2|PDCD5_HUMAN Isoform 2 of Programmed cell death protein 5 OS=Homo sapiens OX=9606 GN=PDCD5	2	4	4	4	4	4	4	28	28	28	14.285	125	125;129	0	24.202	28	145730	145730	4	101	355;2227;16198;18077	True;True;True;True	366;2290;16689;18717	482;2865;21009;23514	482;2865;21009;23514	482;2865;21009;23514					9606;9606
O14744;O14744-4;O14744-3;O14744-5;O14744-2	O14744;O14744-4;O14744-3;O14744-5;O14744-2	1;1;1;1;1	1;1;1;1;1	1;1;1;1;1	Protein arginine N-methyltransferase 5;Protein arginine N-methyltransferase 5, N-terminally processed	PRMT5	sp|O14744|ANM5_HUMAN Protein arginine N-methyltransferase 5 OS=Homo sapiens OX=9606 GN=PRMT5 PE=1 SV=4;sp|O14744-4|ANM5_HUMAN Isoform 4 of Protein arginine N-methyltransferase 5 OS=Homo sapiens OX=9606 GN=PRMT5;sp|O14744-3|ANM5_HUMAN Isoform 3 of Protein a	5	1	1	1	1	1	1	1.6	1.6	1.6	72.683	637	637;466;576;593;620	0.001172	7.1671	1.6	24100	24100	1	102	27230	TRUE	28173	35280	35280	35280					9606;9606;9606;9606;9606
O14745;O14745-2	O14745	3;1	3;1	3;1	Na(+)/H(+) exchange regulatory cofactor NHE-RF1	SLC9A3R1	sp|O14745|NHRF1_HUMAN Na(+)/H(+) exchange regulatory cofactor NHE-RF1 OS=Homo sapiens OX=9606 GN=SLC9A3R1 PE=1 SV=4	2	3	3	3	3	3	3	10.9	10.9	10.9	38.868	358	358;202	0	20.089	10.9	144280	144280	3	103	12080;14655;15866	True;True;True	12462;15097;16346	15649;19014;20574	15649;19014;20574	15649;19014;20574					9606;9606
O14773;O14773-2	O14773;O14773-2	10;7	10;7	10;7	Tripeptidyl-peptidase 1	TPP1	sp|O14773|TPP1_HUMAN Tripeptidyl-peptidase 1 OS=Homo sapiens OX=9606 GN=TPP1 PE=1 SV=2;sp|O14773-2|TPP1_HUMAN Isoform 2 of Tripeptidyl-peptidase 1 OS=Homo sapiens OX=9606 GN=TPP1	2	10	10	10	10	10	10	31.4	31.4	31.4	61.247	563	563;320	0	132.09	31.4	5493900	5493900	18	104	2470;8434;13498;15427;16160;18546;18610;25200;25272;26988	True;True;True;True;True;True;True;True;True;True	2539;8676;13917;15892;16650;19201;19267;26072;26145;27920	3171;3172;3173;3174;10751;10752;17520;17521;19999;20962;20963;24109;24185;32627;32721;32722;34967;34968	3171;3172;3173;3174;10751;10752;17520;17521;19999;20962;20963;24109;24185;32627;32721;32722;34967;34968	3171;10752;17521;19999;20963;24109;24185;32627;32722;34967					9606;9606
O14776;O14776-2	O14776;O14776-2	1;1	1;1	1;1	Transcription elongation regulator 1	TCERG1	sp|O14776|TCRG1_HUMAN Transcription elongation regulator 1 OS=Homo sapiens OX=9606 GN=TCERG1 PE=1 SV=2;sp|O14776-2|TCRG1_HUMAN Isoform 2 of Transcription elongation regulator 1 OS=Homo sapiens OX=9606 GN=TCERG1	2	1	1	1	1	1	1	1.1	1.1	1.1	123.9	1098	1098;1077	0.0011584	6.9515	1.1	31751	31751	1	105	4374	TRUE	4496	5596	5596	5596					9606;9606
O14786;O14786-3;O14786-2	O14786;O14786-3;O14786-2	20;15;15	20;15;15	20;15;15	Neuropilin-1	NRP1	sp|O14786|NRP1_HUMAN Neuropilin-1 OS=Homo sapiens OX=9606 GN=NRP1 PE=1 SV=3;sp|O14786-3|NRP1_HUMAN Isoform 3 of Neuropilin-1 OS=Homo sapiens OX=9606 GN=NRP1;sp|O14786-2|NRP1_HUMAN Isoform 2 of Neuropilin-1 OS=Homo sapiens OX=9606 GN=NRP1	3	20	20	20	20	20	20	32.7	32.7	32.7	103.13	923	923;609;644	0	165.92	32.7	1429100	1429100	23	106	4841;4842;6104;7370;8541;9917;10198;10629;10911;10912;13339;14883;16164;17788;20570;21659;22335;22488;26528;26536	True;True;True;True;True;True;True;True;True;True;True;True;True;True;True;True;True;True;True;True	4982;4983;6266;7571;8791;10219;10511;10957;11254;11255;13755;15335;15336;16654;18398;21270;22393;23095;23250;27449;27457	6193;6194;7730;9359;9360;10906;12741;12742;13124;13125;13706;14089;14090;17332;19314;19315;20968;23123;26594;27953;27954;28813;29007;34400;34410	6193;6194;7730;9359;9360;10906;12741;12742;13124;13125;13706;14089;14090;17332;19314;19315;20968;23123;26594;27953;27954;28813;29007;34400;34410	6193;6194;7730;9360;10906;12742;13124;13706;14089;14090;17332;19314;20968;23123;26594;27954;28813;29007;34400;34410	15		313		9606;9606;9606
O14818;O14818-2;Q8TAA3;Q8TAA3-2;O14818-4;Q8TAA3-5	O14818;O14818-2;Q8TAA3;Q8TAA3-2;O14818-4;Q8TAA3-5	10;6;5;5;5;5	10;6;5;5;5;5	10;6;5;5;5;5	Proteasome subunit alpha type-7;Proteasome subunit alpha type-7-like	PSMA7;PSMA8	sp|O14818|PSA7_HUMAN Proteasome subunit alpha type-7 OS=Homo sapiens OX=9606 GN=PSMA7 PE=1 SV=1;sp|O14818-2|PSA7_HUMAN Isoform 2 of Proteasome subunit alpha type-7 OS=Homo sapiens OX=9606 GN=PSMA7;sp|Q8TAA3|PSMA8_HUMAN Proteasome subunit alpha-type 8 OS=Ho	6	10	10	10	10	10	10	52.8	52.8	52.8	27.887	248	248;178;256;212;149;250	0	86.102	52.8	1896300	1896300	15	107	1068;1069;1313;8731;9960;10808;15778;16162;18368;27306	True;True;True;True;True;True;True;True;True;True	1098;1099;1346;8986;10264;11142;16257;16652;19023;28249	1383;1384;1385;1386;1696;11156;12800;12801;13946;20463;20965;20966;23903;35372;35373	1383;1384;1385;1386;1696;11156;12800;12801;13946;20463;20965;20966;23903;35372;35373	1384;1385;1696;11156;12800;13946;20463;20965;23903;35373					9606;9606;9606;9606;9606;9606
O14828;O14828-2	O14828;O14828-2	5;5	5;5	5;5	Secretory carrier-associated membrane protein 3	SCAMP3	sp|O14828|SCAM3_HUMAN Secretory carrier-associated membrane protein 3 OS=Homo sapiens OX=9606 GN=SCAMP3 PE=1 SV=3;sp|O14828-2|SCAM3_HUMAN Isoform 2 of Secretory carrier-associated membrane protein 3 OS=Homo sapiens OX=9606 GN=SCAMP3	2	5	5	5	5	5	5	19.3	19.3	19.3	38.287	347	347;321	0	42.081	19.3	696210	696210	5	108	1831;5358;5726;18340;22001	True;True;True;True;True	1882;5506;5882;18996;22745	2357;6833;7266;23871;28384	2357;6833;7266;23871;28384	2357;6833;7266;23871;28384					9606;9606
O14832;O14832-2	O14832;O14832-2	1;1	1;1	1;1	Phytanoyl-CoA dioxygenase, peroxisomal	PHYH	sp|O14832|PAHX_HUMAN Phytanoyl-CoA dioxygenase, peroxisomal OS=Homo sapiens OX=9606 GN=PHYH PE=1 SV=1;sp|O14832-2|PAHX_HUMAN Isoform 2 of Phytanoyl-CoA dioxygenase, peroxisomal OS=Homo sapiens OX=9606 GN=PHYH	2	1	1	1	1	1	1	3.6	3.6	3.6	38.538	338	338;238	0	11.027	3.6	40372	40372	2	109	25360	TRUE	26235	32837;32838	32837;32838	32837					9606;9606
O14874;O14874-2;O14874-3	O14874;O14874-2;O14874-3	6;5;5	6;5;5	6;5;5	[3-methyl-2-oxobutanoate dehydrogenase [lipoamide]] kinase, mitochondrial	BCKDK	sp|O14874|BCKD_HUMAN [3-methyl-2-oxobutanoate dehydrogenase [lipoamide]] kinase, mitochondrial OS=Homo sapiens OX=9606 GN=BCKDK PE=1 SV=2;sp|O14874-2|BCKD_HUMAN Isoform 2 of [3-methyl-2-oxobutanoate dehydrogenase [lipoamide]] kinase, mitochondrial OS=Homo	3	6	6	6	6	6	6	26.7	26.7	26.7	46.36	412	412;335;365	0	43.76	26.7	504140	504140	7	110	11356;15611;15735;19152;23579;26974	True;True;True;True;True;True	11718;16083;16213;19822;24380;27906	14667;20240;20407;24868;24869;30453;34950	14667;20240;20407;24868;24869;30453;34950	14667;20240;20407;24869;30453;34950					9606;9606;9606
O14879	O14879	4	4	4	Interferon-induced protein with tetratricopeptide repeats 3	IFIT3	sp|O14879|IFIT3_HUMAN Interferon-induced protein with tetratricopeptide repeats 3 OS=Homo sapiens OX=9606 GN=IFIT3 PE=1 SV=1	1	4	4	4	4	4	4	13.5	13.5	13.5	55.984	490	490	0	34.356	13.5	119030	119030	4	111	1211;2114;4314;18628	True;True;True;True	1244;2174;4436;19285	1567;2715;5527;24206	1567;2715;5527;24206	1567;2715;5527;24206					9606
O14880	O14880	6	6	6	Microsomal glutathione S-transferase 3	MGST3	sp|O14880|MGST3_HUMAN Microsomal glutathione S-transferase 3 OS=Homo sapiens OX=9606 GN=MGST3 PE=1 SV=1	1	6	6	6	6	6	6	39.5	39.5	39.5	16.516	152	152	0	88.937	39.5	3484900	3484900	5	112	9933;20704;24223;25044;25045;26870	True;True;True;True;True;True	10237;21408;25046;25047;25048;25898;25899;27798;27799;27800	12767;26760;31309;31310;31311;31312;31313;31314;31315;31316;31317;32394;32395;32396;34821;34822;34823;34824;34825;34826;34827	12767;26760;31309;31310;31311;31312;31313;31314;31315;31316;31317;32394;32395;32396;34821;34822;34823;34824;34825;34826;34827	12767;26760;31311;32394;32395;34822	16;17	5	50;55	43	9606
O14925;Q5SRD1	O14925;Q5SRD1	4;4	4;4	4;4	Mitochondrial import inner membrane translocase subunit Tim23;Putative mitochondrial import inner membrane translocase subunit Tim23B	TIMM23;TIMM23B	sp|O14925|TIM23_HUMAN Mitochondrial import inner membrane translocase subunit Tim23 OS=Homo sapiens OX=9606 GN=TIMM23 PE=1 SV=1;sp|Q5SRD1|TI23B_HUMAN Putative mitochondrial import inner membrane translocase subunit Tim23B OS=Homo sapiens OX=9606 GN=TIMM23B	2	4	4	4	4	4	4	27.8	27.8	27.8	21.943	209	209;257	0	38.767	27.8	592870	592870	4	113	5911;7493;18275;26997	True;True;True;True	6070;7699;18930;27929	7493;9526;23783;34977	7493;9526;23783;34977	7493;9526;23783;34977					9606;9606
O14929;O14929-2	O14929;O14929-2	4;4	4;4	4;4	Histone acetyltransferase type B catalytic subunit	HAT1	sp|O14929|HAT1_HUMAN Histone acetyltransferase type B catalytic subunit OS=Homo sapiens OX=9606 GN=HAT1 PE=1 SV=1;sp|O14929-2|HAT1_HUMAN Isoform B of Histone acetyltransferase type B catalytic subunit OS=Homo sapiens OX=9606 GN=HAT1	2	4	4	4	4	4	4	17.2	17.2	17.2	49.512	419	419;334	0	29.044	17.2	78467	78467	4	114	14653;14734;25557;27417	True;True;True;True	15095;15180;26442;28363	19012;19116;33107;35519	19012;19116;33107;35519	19012;19116;33107;35519					9606;9606
O14933;O14933-2	O14933;O14933-2	2;2	2;2	2;2	Ubiquitin/ISG15-conjugating enzyme E2 L6	UBE2L6	sp|O14933|UB2L6_HUMAN Ubiquitin/ISG15-conjugating enzyme E2 L6 OS=Homo sapiens OX=9606 GN=UBE2L6 PE=1 SV=4;sp|O14933-2|UB2L6_HUMAN Isoform 2 of Ubiquitin/ISG15-conjugating enzyme E2 L6 OS=Homo sapiens OX=9606 GN=UBE2L6	2	2	2	2	2	2	2	21.6	21.6	21.6	17.769	153	153;87	0	16.133	21.6	52450	52450	2	115	16301;22146	True;True	16806;22897	21141;28574	21141;28574	21141;28574					9606;9606
O14949	O14949	2	2	2	Cytochrome b-c1 complex subunit 8	UQCRQ	sp|O14949|QCR8_HUMAN Cytochrome b-c1 complex subunit 8 OS=Homo sapiens OX=9606 GN=UQCRQ PE=1 SV=4	1	2	2	2	2	2	2	24.4	24.4	24.4	9.9062	82	82	0	14.538	24.4	857410	857410	3	116	9749;11235	True;True	10044;11591	12517;12518;14501	12517;12518;14501	12518;14501					9606
O14950;P19105;P24844;P24844-2	O14950;P19105	9;9;4;2	9;9;4;2	9;9;4;2	Myosin regulatory light chain 12B;Myosin regulatory light chain 12A	MYL12B;MYL12A	sp|O14950|ML12B_HUMAN Myosin regulatory light chain 12B OS=Homo sapiens OX=9606 GN=MYL12B PE=1 SV=2;sp|P19105|ML12A_HUMAN Myosin regulatory light chain 12A OS=Homo sapiens OX=9606 GN=MYL12A PE=1 SV=2	4	9	9	9	9	9	9	62.8	62.8	62.8	19.779	172	172;171;172;118	0	116.21	62.8	4444700	4444700	12	117	2138;3228;4326;5314;7233;8524;12075;14796;17136	True;True;True;True;True;True;True;True;True	2198;2199;3317;4448;5462;7430;8774;12457;15244;15245;17682	2742;2743;2744;4112;4113;5542;6781;9191;10883;15642;15643;19197;19198;22212	2742;2743;2744;4112;4113;5542;6781;9191;10883;15642;15643;19197;19198;22212	2743;4112;5542;6781;9191;10883;15643;19197;22212	18	6	95	25	9606;9606;9606;9606
O14957	O14957	1	1	1	Cytochrome b-c1 complex subunit 10	UQCR11	sp|O14957|QCR10_HUMAN Cytochrome b-c1 complex subunit 10 OS=Homo sapiens OX=9606 GN=UQCR11 PE=1 SV=1	1	1	1	1	1	1	1	21.4	21.4	21.4	6.5696	56	56	0.00092822	8.3637	21.4	0	0	0	118	14053	TRUE	14490;14491	18221;18222	18221;18222	18222	19		49		9606
O14964;O14964-2	O14964;O14964-2	3;3	3;3	3;3	Hepatocyte growth factor-regulated tyrosine kinase substrate	HGS	sp|O14964|HGS_HUMAN Hepatocyte growth factor-regulated tyrosine kinase substrate OS=Homo sapiens OX=9606 GN=HGS PE=1 SV=1;sp|O14964-2|HGS_HUMAN Isoform 2 of Hepatocyte growth factor-regulated tyrosine kinase substrate OS=Homo sapiens OX=9606 GN=HGS	2	3	3	3	3	3	3	4	4	4	86.191	777	777;690	0	19.19	4	110070	110070	3	119	1384;16190;25872	True;True;True	1420;16681;26773	1789;21001;33551	1789;21001;33551	1789;21001;33551					9606;9606
O14966;O14966-2;O14966-3	O14966;O14966-2;O14966-3	5;4;4	5;4;4	5;4;4	Ras-related protein Rab-7L1	RAB29	sp|O14966|RAB7L_HUMAN Ras-related protein Rab-7L1 OS=Homo sapiens OX=9606 GN=RAB29 PE=1 SV=1;sp|O14966-2|RAB7L_HUMAN Isoform 2 of Ras-related protein Rab-7L1 OS=Homo sapiens OX=9606 GN=RAB29;sp|O14966-3|RAB7L_HUMAN Isoform 3 of Ras-related protein Rab-7L1	3	5	5	5	5	5	5	35.5	35.5	35.5	23.155	203	203;179;131	0	42.564	35.5	389600	389600	4	120	2546;5514;15698;18102;24966	True;True;True;True;True	2615;5666;16175;16176;18744;25819	3265;7011;20357;20358;23545;32294	3265;7011;20357;20358;23545;32294	3265;7011;20357;23545;32294	20		114		9606;9606;9606
O14972;O14972-2	O14972;O14972-2	8;7	8;7	8;7	Down syndrome critical region protein 3	DSCR3	sp|O14972|VP26C_HUMAN Vacuolar protein sorting-associated protein 26C OS=Homo sapiens OX=9606 GN=VPS26C PE=1 SV=1;sp|O14972-2|VP26C_HUMAN Isoform 2 of Vacuolar protein sorting-associated protein 26C OS=Homo sapiens OX=9606 GN=VPS26C	2	8	8	8	8	8	8	42.1	42.1	42.1	33.01	297	297;270	0	110.63	42.1	1557300	1557300	10	121	2999;7270;8095;8426;13591;22124;22277;24202	True;True;True;True;True;True;True;True	3081;7467;8324;8668;14012;22875;23034;25023	3818;9233;10304;10742;10743;17630;28552;28739;28740;31276	3818;9233;10304;10742;10743;17630;28552;28739;28740;31276	3818;9233;10304;10742;17630;28552;28739;31276					9606;9606
O14974;O14974-4;O14974-5;O14974-3;O14974-2	O14974;O14974-4;O14974-5;O14974-3;O14974-2	2;2;2;2;1	2;2;2;2;1	2;2;2;2;1	Protein phosphatase 1 regulatory subunit 12A	PPP1R12A	sp|O14974|MYPT1_HUMAN Protein phosphatase 1 regulatory subunit 12A OS=Homo sapiens OX=9606 GN=PPP1R12A PE=1 SV=1;sp|O14974-4|MYPT1_HUMAN Isoform 4 of Protein phosphatase 1 regulatory subunit 12A OS=Homo sapiens OX=9606 GN=PPP1R12A;sp|O14974-5|MYPT1_HUMAN I	5	2	2	2	2	2	2	2.4	2.4	2.4	115.28	1030	1030;971;943;974;995	0	13.447	2.4	119230	119230	2	122	10866;16103	True;True	11203;16593	14021;20891	14021;20891	14021;20891					9606;9606;9606;9606;9606
O14976;O14976-2	O14976;O14976-2	1;1	1;1	1;1	Cyclin-G-associated kinase	GAK	sp|O14976|GAK_HUMAN Cyclin-G-associated kinase OS=Homo sapiens OX=9606 GN=GAK PE=1 SV=2;sp|O14976-2|GAK_HUMAN Isoform 2 of Cyclin-G-associated kinase OS=Homo sapiens OX=9606 GN=GAK	2	1	1	1	1	1	1	1.3	1.3	1.3	143.19	1311	1311;1232	0.0036041	5.9973	1.3	4111.9	4111.9	1	123	15456	TRUE	15922	20038	20038	20038					9606;9606
O14979;O14979-3;O14979-2	O14979;O14979-3;O14979-2	4;4;4	3;3;3	3;3;3	Heterogeneous nuclear ribonucleoprotein D-like	HNRNPDL	sp|O14979|HNRDL_HUMAN Heterogeneous nuclear ribonucleoprotein D-like OS=Homo sapiens OX=9606 GN=HNRNPDL PE=1 SV=3;sp|O14979-3|HNRDL_HUMAN Isoform 3 of Heterogeneous nuclear ribonucleoprotein D-like OS=Homo sapiens OX=9606 GN=HNRNPDL;sp|O14979-2|HNRDL_HUMAN	3	4	3	3	4	3	3	10.7	8.8	8.8	46.437	420	420;244;301	0	21.436	10.7	159040	159040	3	124	7904;11872;16439;19857	False;True;True;True	8128;12250;16945;20543	10060;15374;21295;25705	10060;15374;21295;25705	10060;15374;21295;25705					9606;9606;9606
O14980	O14980	13	13	13	Exportin-1	XPO1	sp|O14980|XPO1_HUMAN Exportin-1 OS=Homo sapiens OX=9606 GN=XPO1 PE=1 SV=1	1	13	13	13	13	13	13	17	17	17	123.38	1071	1071	0	98.377	17	733430	733430	16	125	1009;4677;5584;5897;11718;13133;14585;16237;18193;19248;23245;24059;27396	True;True;True;True;True;True;True;True;True;True;True;True;True	1037;4811;5738;6055;12097;13545;15027;16732;18845;19919;24031;24873;28341	1303;1304;5978;7098;7473;15168;17067;18924;18925;21056;21057;23665;24983;29985;31093;35492	1303;1304;5978;7098;7473;15168;17067;18924;18925;21056;21057;23665;24983;29985;31093;35492	1303;5978;7098;7473;15168;17067;18924;21057;23665;24983;29985;31093;35492					9606
O15027;O15027-5;O15027-2;O15027-4;O15027-3	O15027;O15027-5;O15027-2;O15027-4;O15027-3	1;1;1;1;1	1;1;1;1;1	1;1;1;1;1	Protein transport protein Sec16A	SEC16A	sp|O15027|SC16A_HUMAN Protein transport protein Sec16A OS=Homo sapiens OX=9606 GN=SEC16A PE=1 SV=4;sp|O15027-5|SC16A_HUMAN Isoform 5 of Protein transport protein Sec16A OS=Homo sapiens OX=9606 GN=SEC16A;sp|O15027-2|SC16A_HUMAN Isoform 2 of Protein transpor	5	1	1	1	1	1	1	0.5	0.5	0.5	251.89	2357	2357;2379;2312;2332;2337	0.0014192	6.6081	0.5	12386	12386	1	126	16819	TRUE	17343	21789	21789	21789					9606;9606;9606;9606;9606
O15031	O15031	21	21	20	Plexin-B2	PLXNB2	sp|O15031|PLXB2_HUMAN Plexin-B2 OS=Homo sapiens OX=9606 GN=PLXNB2 PE=1 SV=3	1	21	21	20	21	21	20	17.7	17.7	17.4	205.12	1838	1838	0	166.45	17.7	921970	921970	21	127	479;1554;3371;3708;4003;4083;4325;4433;6524;7404;8532;15037;15193;18648;19289;20627;21588;24475;24907;25043;26006	True;True;True;True;True;True;True;True;True;True;True;True;True;True;True;True;True;True;True;True;True	493;1599;3466;3808;4118;4202;4447;4558;6701;7606;8782;15495;15654;19305;19964;21328;22319;25311;25757;25897;26911	633;2010;4311;4733;5126;5231;5541;5672;8256;9403;10893;19514;19711;24227;25034;26661;27865;31644;32213;32393;33730	633;2010;4311;4733;5126;5231;5541;5672;8256;9403;10893;19514;19711;24227;25034;26661;27865;31644;32213;32393;33730	633;2010;4311;4733;5126;5231;5541;5672;8256;9403;10893;19514;19711;24227;25034;26661;27865;31644;32213;32393;33730					9606
O15067	O15067	4	4	4	Phosphoribosylformylglycinamidine synthase	PFAS	sp|O15067|PUR4_HUMAN Phosphoribosylformylglycinamidine synthase OS=Homo sapiens OX=9606 GN=PFAS PE=1 SV=4	1	4	4	4	4	4	4	4.7	4.7	4.7	144.73	1338	1338	0	27.951	4.7	70192	70192	4	128	5374;6102;6263;14792	True;True;True;True	5522;6264;6431;15240	6852;7728;7934;19193	6852;7728;7934;19193	6852;7728;7934;19193					9606
O15091;O15091-3;O15091-4;O15091-2	O15091;O15091-3;O15091-4;O15091-2	1;1;1;1	1;1;1;1	1;1;1;1	Mitochondrial ribonuclease P protein 3	KIAA0391	sp|O15091|MRPP3_HUMAN Mitochondrial ribonuclease P catalytic subunit OS=Homo sapiens OX=9606 GN=PRORP PE=1 SV=2;sp|O15091-3|MRPP3_HUMAN Isoform 3 of Mitochondrial ribonuclease P catalytic subunit OS=Homo sapiens OX=9606 GN=PRORP;sp|O15091-4|MRPP3_HUMAN Iso	4	1	1	1	1	1	1	2.4	2.4	2.4	67.315	583	583;211;488;567	0.00094967	9.2464	2.4	22306	22306	1	129	5809	TRUE	5967	7362	7362	7362					9606;9606;9606;9606
O15116	O15116	1	1	1	U6 snRNA-associated Sm-like protein LSm1	LSM1	sp|O15116|LSM1_HUMAN U6 snRNA-associated Sm-like protein LSm1 OS=Homo sapiens OX=9606 GN=LSM1 PE=1 SV=1	1	1	1	1	1	1	1	12	12	12	15.179	133	133	0.0046716	5.8662	12	44086	44086	1	130	20832	TRUE	21543	26926	26926	26926					9606
O15118;O15118-2	O15118;O15118-2	19;12	19;12	19;12	Niemann-Pick C1 protein	NPC1	sp|O15118|NPC1_HUMAN NPC intracellular cholesterol transporter 1 OS=Homo sapiens OX=9606 GN=NPC1 PE=1 SV=2;sp|O15118-2|NPC1_HUMAN Isoform 2 of NPC intracellular cholesterol transporter 1 OS=Homo sapiens OX=9606 GN=NPC1	2	19	19	19	19	19	19	20.3	20.3	20.3	142.17	1278	1278;960	0	218.23	20.3	9466100	9466100	28	131	1750;2821;3801;4107;4708;6127;6854;7494;7624;8012;13342;15155;19424;20174;20917;24350;25717;26655;27035	True;True;True;True;True;True;True;True;True;True;True;True;True;True;True;True;True;True;True	1800;2899;3910;4226;4843;6289;7037;7038;7700;7841;8239;13758;15616;20099;20865;21629;25181;26612;27578;27968	2255;2256;3611;4868;4869;5260;6020;7758;8680;8681;9527;9713;9714;10193;10194;10195;17336;17337;19664;25185;26090;27027;27028;31483;33328;34555;35025;35026	2255;2256;3611;4868;4869;5260;6020;7758;8680;8681;9527;9713;9714;10193;10194;10195;17336;17337;19664;25185;26090;27027;27028;31483;33328;34555;35025;35026	2256;3611;4869;5260;6020;7758;8680;9527;9714;10193;17337;19664;25185;26090;27027;31483;33328;34555;35025		7		1001	9606;9606
O15120;O15120-2	O15120;O15120-2	2;2	2;2	2;2	1-acyl-sn-glycerol-3-phosphate acyltransferase beta	AGPAT2	sp|O15120|PLCB_HUMAN 1-acyl-sn-glycerol-3-phosphate acyltransferase beta OS=Homo sapiens OX=9606 GN=AGPAT2 PE=1 SV=1;sp|O15120-2|PLCB_HUMAN Isoform 2 of 1-acyl-sn-glycerol-3-phosphate acyltransferase beta OS=Homo sapiens OX=9606 GN=AGPAT2	2	2	2	2	2	2	2	7.9	7.9	7.9	30.914	278	278;246	0	10.785	7.9	66550	66550	2	132	21668;23359	True;True	22402;24151	27965;30138	27965;30138	27965;30138					9606;9606
O15121	O15121	3	3	3	Sphingolipid delta(4)-desaturase DES1	DEGS1	sp|O15121|DEGS1_HUMAN Sphingolipid delta(4)-desaturase DES1 OS=Homo sapiens OX=9606 GN=DEGS1 PE=1 SV=1	1	3	3	3	3	3	3	14.9	14.9	14.9	37.866	323	323	0	26.031	14.9	98411	98411	3	133	4518;9830;25047	True;True;True	4646;10131;25901	5781;12640;32398	5781;12640;32398	5781;12640;32398					9606
O15126;O15126-2	O15126;O15126-2	3;2	3;2	3;2	Secretory carrier-associated membrane protein 1	SCAMP1	sp|O15126|SCAM1_HUMAN Secretory carrier-associated membrane protein 1 OS=Homo sapiens OX=9606 GN=SCAMP1 PE=1 SV=2;sp|O15126-2|SCAM1_HUMAN Isoform 2 of Secretory carrier-associated membrane protein 1 OS=Homo sapiens OX=9606 GN=SCAMP1	2	3	3	3	3	3	3	17.8	17.8	17.8	37.92	338	338;157	0	24.242	17.8	97449	97449	3	134	4898;16831;23559	True;True;True	5039;17355;24356	6264;21805;30416	6264;21805;30416	6264;21805;30416					9606;9606
O15127	O15127	2	2	2	Secretory carrier-associated membrane protein 2	SCAMP2	sp|O15127|SCAM2_HUMAN Secretory carrier-associated membrane protein 2 OS=Homo sapiens OX=9606 GN=SCAMP2 PE=1 SV=2	1	2	2	2	2	2	2	9.7	9.7	9.7	36.648	329	329	0	68.265	9.7	2936800	2936800	4	135	5359;22429	True;True	5507;23191	6834;6835;28934;28935	6834;6835;28934;28935	6835;28934					9606
O15143	O15143	19	19	17	Actin-related protein 2/3 complex subunit 1B	ARPC1B	sp|O15143|ARC1B_HUMAN Actin-related protein 2/3 complex subunit 1B OS=Homo sapiens OX=9606 GN=ARPC1B PE=1 SV=3	1	19	19	17	18	18	17	53.8	53.8	47.6	40.949	372	372	0	170.8	53.8	6016400	6016400	30	136	1991;2451;2452;2839;4925;5730;5980;10281;11643;11807;11808;17202;18113;18402;21784;23163;23599;23902;23903	True;True;True;True;True;True;True;True;True;True;True;True;True;True;True;True;True;True;True	2048;2520;2521;2918;2919;5067;5068;5886;6139;10596;12018;12185;17756;18755;18756;19057;22520;23948;24400;24714;24715	2573;2574;3146;3147;3148;3632;3633;3634;3635;3636;6299;6300;6301;6302;6303;7271;7575;7576;13227;15051;15290;15291;22311;23557;23558;23945;28102;29878;29879;29880;30479;30480;30893;30894;30895;30896;30897	2573;2574;3146;3147;3148;3632;3633;3634;3635;3636;6299;6300;6301;6302;6303;7271;7575;7576;13227;15051;15290;15291;22311;23557;23558;23945;28102;29878;29879;29880;30479;30480;30893;30894;30895;30896;30897	2573;3146;3148;3632;6300;7271;7575;13227;15051;15291;22311;23557;23945;28102;29878;30479;30894;30897	21;22	8;9	52;327	350;354	9606
O15144	O15144	21	21	21	Actin-related protein 2/3 complex subunit 2	ARPC2	sp|O15144|ARPC2_HUMAN Actin-related protein 2/3 complex subunit 2 OS=Homo sapiens OX=9606 GN=ARPC2 PE=1 SV=1	1	21	21	21	21	21	21	66.7	66.7	66.7	34.333	300	300	0	167.86	66.7	5650700	5650700	29	137	1938;1939;2266;3056;3817;3985;3986;4243;5348;5349;6430;6431;10513;16558;17207;19988;24291;25103;25994;26645;26646	True;True;True;True;True;True;True;True;True;True;True;True;True;True;True;True;True;True;True;True;True	1991;1992;2329;3142;3926;4097;4098;4099;4363;5496;5497;6604;6605;10833;17068;17761;20676;25120;25962;26899;27568;27569	2491;2492;2493;2494;2911;3899;4887;4888;5098;5099;5100;5440;5441;6821;6822;6823;6824;8139;8140;13525;21444;22316;25860;31412;32475;33715;34543;34544;34545	2491;2492;2493;2494;2911;3899;4887;4888;5098;5099;5100;5440;5441;6821;6822;6823;6824;8139;8140;13525;21444;22316;25860;31412;32475;33715;34543;34544;34545	2491;2494;2911;3899;4887;5098;5100;5441;6822;6824;8139;8140;13525;21444;22316;25860;31412;32475;33715;34543;34544		10		115	9606
O15145	O15145	9	9	9	Actin-related protein 2/3 complex subunit 3	ARPC3	sp|O15145|ARPC3_HUMAN Actin-related protein 2/3 complex subunit 3 OS=Homo sapiens OX=9606 GN=ARPC3 PE=1 SV=3	1	9	9	9	9	9	9	53.4	53.4	53.4	20.546	178	178	0	76.247	53.4	3721100	3721100	15	138	4039;5498;5884;14033;18397;18407;24245;24246;26381	True;True;True;True;True;True;True;True;True	4155;5650;6042;14468;19052;19062;19063;25071;25072;27295	5176;6994;7458;7459;18192;23939;23940;23952;23953;23954;31348;31349;31350;31351;34207	5176;6994;7458;7459;18192;23939;23940;23952;23953;23954;31348;31349;31350;31351;34207	5176;6994;7459;18192;23939;23952;31349;31351;34207		11		9	9606
O15155	O15155	1	1	1	BET1 homolog	BET1	sp|O15155|BET1_HUMAN BET1 homolog OS=Homo sapiens OX=9606 GN=BET1 PE=1 SV=1	1	1	1	1	1	1	1	15.3	15.3	15.3	13.289	118	118	0.00094757	9.1783	15.3	131530	131530	1	139	14247	TRUE	14687	18506	18506	18506					9606
O15160;O15160-2	O15160;O15160-2	2;2	2;2	2;2	DNA-directed RNA polymerases I and III subunit RPAC1	POLR1C	sp|O15160|RPAC1_HUMAN DNA-directed RNA polymerases I and III subunit RPAC1 OS=Homo sapiens OX=9606 GN=POLR1C PE=1 SV=1;sp|O15160-2|RPAC1_HUMAN Isoform 2 of DNA-directed RNA polymerases I and III subunit RPAC1 OS=Homo sapiens OX=9606 GN=POLR1C	2	2	2	2	2	2	2	9.8	9.8	9.8	39.249	346	346;342	0	15.216	9.8	39122	39122	2	140	10774;14519	True;True	11106;14960	13903;18842	13903;18842	13903;18842					9606;9606
O15162;O15162-2	O15162;O15162-2	6;6	6;6	6;6	Phospholipid scramblase 1	PLSCR1	sp|O15162|PLS1_HUMAN Phospholipid scramblase 1 OS=Homo sapiens OX=9606 GN=PLSCR1 PE=1 SV=1;sp|O15162-2|PLS1_HUMAN Isoform 2 of Phospholipid scramblase 1 OS=Homo sapiens OX=9606 GN=PLSCR1	2	6	6	6	6	6	6	23.3	23.3	23.3	35.049	318	318;237	0	54.847	23.3	879240	879240	6	141	4329;7249;9787;10505;21002;25988	True;True;True;True;True;True	4451;7446;10083;10825;21713;26893	5549;9210;12576;13516;27133;33707	5549;9210;12576;13516;27133;33707	5549;9210;12576;13516;27133;33707					9606;9606
O15173;O15173-2	O15173;O15173-2	8;8	7;7	7;7	Membrane-associated progesterone receptor component 2	PGRMC2	sp|O15173|PGRC2_HUMAN Membrane-associated progesterone receptor component 2 OS=Homo sapiens OX=9606 GN=PGRMC2 PE=1 SV=1;sp|O15173-2|PGRC2_HUMAN Isoform 2 of Membrane-associated progesterone receptor component 2 OS=Homo sapiens OX=9606 GN=PGRMC2	2	8	7	7	8	7	7	28.3	28.3	28.3	23.818	223	223;247	0	59.307	28.3	991200	991200	7	142	3194;6099;7432;8293;8294;8352;19741;19863	True;True;True;False;True;True;True;True	3282;6261;7635;8535;8536;8595;20425;20549	4066;7724;9446;10575;10576;10640;25573;25711	4066;7724;9446;10575;10576;10640;25573;25711	4066;7724;9446;10575;10576;10640;25573;25711					9606;9606
O15212	O15212	1	1	1	Prefoldin subunit 6	PFDN6	sp|O15212|PFD6_HUMAN Prefoldin subunit 6 OS=Homo sapiens OX=9606 GN=PFDN6 PE=1 SV=1	1	1	1	1	1	1	1	7.8	7.8	7.8	14.582	129	129	0.00088731	7.3395	7.8	32175	32175	1	143	19922	TRUE	20610	25789	25789	25789					9606
O15228;O15228-2	O15228;O15228-2	9;8	9;8	9;8	Dihydroxyacetone phosphate acyltransferase	GNPAT	sp|O15228|GNPAT_HUMAN Dihydroxyacetone phosphate acyltransferase OS=Homo sapiens OX=9606 GN=GNPAT PE=1 SV=1;sp|O15228-2|GNPAT_HUMAN Isoform 2 of Dihydroxyacetone phosphate acyltransferase OS=Homo sapiens OX=9606 GN=GNPAT	2	9	9	9	9	9	9	18.8	18.8	18.8	77.187	680	680;619	0	71.936	18.8	278880	278880	8	144	1044;2846;5990;7282;10986;12016;17487;23956;26958	True;True;True;True;True;True;True;True;True	1074;2926;6150;7479;11334;12397;18091;24769;27890	1355;3643;7589;9246;14186;15560;22746;30964;34931	1355;3643;7589;9246;14186;15560;22746;30964;34931	1355;3643;7589;9246;14186;15560;22746;30964;34931	23		233		9606;9606
O15229;O15229-3;O15229-2	O15229;O15229-3;O15229-2	5;5;5	5;5;5	5;5;5	Kynurenine 3-monooxygenase	KMO	sp|O15229|KMO_HUMAN Kynurenine 3-monooxygenase OS=Homo sapiens OX=9606 GN=KMO PE=1 SV=2;sp|O15229-3|KMO_HUMAN Isoform 3 of Kynurenine 3-monooxygenase OS=Homo sapiens OX=9606 GN=KMO;sp|O15229-2|KMO_HUMAN Isoform 2 of Kynurenine 3-monooxygenase OS=Homo sapie	3	5	5	5	5	5	5	14.2	14.2	14.2	55.809	486	486;452;473	0	36.85	14.2	222610	222610	5	145	2205;2249;7182;14626;26638	True;True;True;True;True	2267;2312;7378;15068;27560	2834;2891;9129;18972;34531	2834;2891;9129;18972;34531	2834;2891;9129;18972;34531					9606;9606;9606
O15235	O15235	2	2	2	28S ribosomal protein S12, mitochondrial	MRPS12	sp|O15235|RT12_HUMAN 28S ribosomal protein S12, mitochondrial OS=Homo sapiens OX=9606 GN=MRPS12 PE=1 SV=1	1	2	2	2	2	2	2	26.1	26.1	26.1	15.173	138	138	0	13.294	26.1	78447	78447	2	146	4446;13819	True;True	4571;14250	5690;17935	5690;17935	5690;17935					9606
O15239	O15239	1	1	1	NADH dehydrogenase [ubiquinone] 1 alpha subcomplex subunit 1	NDUFA1	sp|O15239|NDUA1_HUMAN NADH dehydrogenase [ubiquinone] 1 alpha subcomplex subunit 1 OS=Homo sapiens OX=9606 GN=NDUFA1 PE=1 SV=1	1	1	1	1	1	1	1	18.6	18.6	18.6	8.0723	70	70	0.0022656	6.5551	18.6	37032	37032	1	147	23774	TRUE	24579	30700	30700	30700					9606
O15243	O15243	1	1	1	Leptin receptor gene-related protein	LEPROT	sp|O15243|OBRG_HUMAN Leptin receptor gene-related protein OS=Homo sapiens OX=9606 GN=LEPROT PE=1 SV=1	1	1	1	1	1	1	1	9.9	9.9	9.9	14.254	131	131	0.0011455	6.7855	9.9	38275	38275	1	148	25734	TRUE	26630	33351	33351	33351					9606
O15254;O15254-2	O15254;O15254-2	14;12	14;12	14;12	Peroxisomal acyl-coenzyme A oxidase 3	ACOX3	sp|O15254|ACOX3_HUMAN Peroxisomal acyl-coenzyme A oxidase 3 OS=Homo sapiens OX=9606 GN=ACOX3 PE=1 SV=2;sp|O15254-2|ACOX3_HUMAN Isoform 2 of Peroxisomal acyl-coenzyme A oxidase 3 OS=Homo sapiens OX=9606 GN=ACOX3	2	14	14	14	14	14	14	30.1	30.1	30.1	77.628	700	700;624	0	117.7	30.1	899290	899290	16	149	2009;2025;4289;4998;5154;7403;14533;16467;17827;21043;21810;22097;22815;23336	True;True;True;True;True;True;True;True;True;True;True;True;True;True	2067;2084;4410;5142;5300;7605;14974;16975;18437;21755;22546;22847;23588;24128	2596;2614;2615;5495;6387;6388;6598;9402;18858;21331;23167;27181;28134;28515;29432;30112	2596;2614;2615;5495;6387;6388;6598;9402;18858;21331;23167;27181;28134;28515;29432;30112	2596;2615;5495;6387;6598;9402;18858;21331;23167;27181;28134;28515;29432;30112					9606;9606
O15258	O15258	4	4	4	Protein RER1	RER1	sp|O15258|RER1_HUMAN Protein RER1 OS=Homo sapiens OX=9606 GN=RER1 PE=1 SV=1	1	4	4	4	4	4	4	20.4	20.4	20.4	22.958	196	196	0	33.084	20.4	721170	721170	6	150	13825;19300;20466;20467	True;True;True;True	14256;19975;21164;21165;21166	17941;25046;25047;26470;26471;26472	17941;25046;25047;26470;26471;26472	17941;25046;26470;26472					9606
O15260;O15260-2;O15260-3	O15260;O15260-2;O15260-3	4;4;3	4;4;3	4;4;3	Surfeit locus protein 4	SURF4	sp|O15260|SURF4_HUMAN Surfeit locus protein 4 OS=Homo sapiens OX=9606 GN=SURF4 PE=1 SV=3;sp|O15260-2|SURF4_HUMAN Isoform 2 of Surfeit locus protein 4 OS=Homo sapiens OX=9606 GN=SURF4;sp|O15260-3|SURF4_HUMAN Isoform 3 of Surfeit locus protein 4 OS=Homo sapi	3	4	4	4	4	4	4	20.8	20.8	20.8	30.394	269	269;159;128	0	40.831	20.8	312370	312370	5	151	8696;13029;17079;17656	True;True;True;True	8951;13439;17623;18265	11111;11112;16910;22137;22966	11111;11112;16910;22137;22966	11112;16910;22137;22966					9606;9606;9606
O15269;O15269-2	O15269	5;1	5;1	5;1	Serine palmitoyltransferase 1	SPTLC1	sp|O15269|SPTC1_HUMAN Serine palmitoyltransferase 1 OS=Homo sapiens OX=9606 GN=SPTLC1 PE=1 SV=1	2	5	5	5	5	5	5	15.9	15.9	15.9	52.743	473	473;143	0	42.738	15.9	512340	512340	5	152	5095;14553;20628;25810;25922	True;True;True;True;True	5242;14995;21329;26709;26827	6527;18884;26662;33466;33622	6527;18884;26662;33466;33622	6527;18884;26662;33466;33622					9606;9606
O15270	O15270	4	4	4	Serine palmitoyltransferase 2	SPTLC2	sp|O15270|SPTC2_HUMAN Serine palmitoyltransferase 2 OS=Homo sapiens OX=9606 GN=SPTLC2 PE=1 SV=1	1	4	4	4	4	4	4	11.6	11.6	11.6	62.924	562	562	0	30.119	11.6	225410	225410	4	153	9005;15958;17554;24785	True;True;True;True	9269;16444;18162;25633	11522;20695;22836;32074	11522;20695;22836;32074	11522;20695;22836;32074					9606
O15294;O15294-2;O15294-3;O15294-4	O15294;O15294-2;O15294-3;O15294-4	2;2;2;1	2;2;2;1	2;2;2;1	UDP-N-acetylglucosamine--peptide N-acetylglucosaminyltransferase 110 kDa subunit	OGT	sp|O15294|OGT1_HUMAN UDP-N-acetylglucosamine--peptide N-acetylglucosaminyltransferase 110 kDa subunit OS=Homo sapiens OX=9606 GN=OGT PE=1 SV=3;sp|O15294-2|OGT1_HUMAN Isoform 2 of UDP-N-acetylglucosamine--peptide N-acetylglucosaminyltransferase 110 kDa subu	4	2	2	2	2	2	2	3.8	3.8	3.8	116.92	1046	1046;920;1036;665	0	10.555	3.8	53659	53659	2	154	980;1046	True;True	1005;1076	1260;1358	1260;1358	1260;1358					9606;9606;9606;9606
O15305;O15305-2	O15305;O15305-2	2;2	2;2	2;2	Phosphomannomutase 2	PMM2	sp|O15305|PMM2_HUMAN Phosphomannomutase 2 OS=Homo sapiens OX=9606 GN=PMM2 PE=1 SV=1;sp|O15305-2|PMM2_HUMAN Isoform 2 of Phosphomannomutase 2 OS=Homo sapiens OX=9606 GN=PMM2	2	2	2	2	2	2	2	12.6	12.6	12.6	28.082	246	246;119	0	14.918	12.6	53897	53897	2	155	184;10419	True;True	187;10737	232;13403	232;13403	232;13403					9606;9606
O15321;O15321-2	O15321;O15321-2	3;3	3;3	3;3	Transmembrane 9 superfamily member 1	TM9SF1	sp|O15321|TM9S1_HUMAN Transmembrane 9 superfamily member 1 OS=Homo sapiens OX=9606 GN=TM9SF1 PE=2 SV=2;sp|O15321-2|TM9S1_HUMAN Isoform 2 of Transmembrane 9 superfamily member 1 OS=Homo sapiens OX=9606 GN=TM9SF1	2	3	3	3	3	3	3	7.8	7.8	7.8	68.86	606	606;489	0	17.884	7.8	136960	136960	3	156	742;21167;27061	True;True;True	765;21880;27995	956;27333;35058	956;27333;35058	956;27333;35058					9606;9606
O15347	O15347	5	5	5	High mobility group protein B3	HMGB3	sp|O15347|HMGB3_HUMAN High mobility group protein B3 OS=Homo sapiens OX=9606 GN=HMGB3 PE=1 SV=4	1	5	5	5	5	5	5	23.5	23.5	23.5	22.98	200	200	0	37.986	23.5	544180	544180	5	157	12255;12388;13685;13686;21758	True;True;True;True;True	12641;12777;14109;14110;22495	15886;16057;17750;17751;28074	15886;16057;17750;17751;28074	15886;16057;17750;17751;28074					9606
O15355	O15355	2	2	2	Protein phosphatase 1G	PPM1G	sp|O15355|PPM1G_HUMAN Protein phosphatase 1G OS=Homo sapiens OX=9606 GN=PPM1G PE=1 SV=1	1	2	2	2	2	2	2	5.5	5.5	5.5	59.271	546	546	0	12.542	5.5	58283	58283	2	158	14968;17771	True;True	15423;18381	19429;23105	19429;23105	19429;23105					9606
O15357;O15357-2	O15357;O15357-2	2;2	2;2	2;2	Phosphatidylinositol 3,4,5-trisphosphate 5-phosphatase 2	INPPL1	sp|O15357|SHIP2_HUMAN Phosphatidylinositol 3,4,5-trisphosphate 5-phosphatase 2 OS=Homo sapiens OX=9606 GN=INPPL1 PE=1 SV=2;sp|O15357-2|SHIP2_HUMAN Isoform 2 of Phosphatidylinositol 3,4,5-trisphosphate 5-phosphatase 2 OS=Homo sapiens OX=9606 GN=INPPL1	2	2	2	2	2	2	2	2.7	2.7	2.7	138.6	1258	1258;1016	0	14.098	2.7	20305	20305	2	159	1374;20573	True;True	1410;21273	1778;26598	1778;26598	1778;26598					9606;9606
O15371;O15371-2;O15371-3	O15371;O15371-2;O15371-3	3;3;3	3;3;3	3;3;3	Eukaryotic translation initiation factor 3 subunit D	EIF3D	sp|O15371|EIF3D_HUMAN Eukaryotic translation initiation factor 3 subunit D OS=Homo sapiens OX=9606 GN=EIF3D PE=1 SV=1;sp|O15371-2|EIF3D_HUMAN Isoform 2 of Eukaryotic translation initiation factor 3 subunit D OS=Homo sapiens OX=9606 GN=EIF3D;sp|O15371-3|EIF	3	3	3	3	3	3	3	7.7	7.7	7.7	63.972	548	548;499;533	0	21.116	7.7	102550	102550	3	160	10259;20419;23726	True;True;True	10573;21115;24530	13197;26408;30641	13197;26408;30641	13197;26408;30641					9606;9606;9606
O15372	O15372	5	5	5	Eukaryotic translation initiation factor 3 subunit H	EIF3H	sp|O15372|EIF3H_HUMAN Eukaryotic translation initiation factor 3 subunit H OS=Homo sapiens OX=9606 GN=EIF3H PE=1 SV=1	1	5	5	5	5	5	5	19.6	19.6	19.6	39.93	352	352	0	35.206	19.6	266030	266030	6	161	4734;13541;16316;20275;23987	True;True;True;True;True	4869;13960;16820;20965;24800	6051;17568;21155;26218;26219;31004	6051;17568;21155;26218;26219;31004	6051;17568;21155;26219;31004					9606
O15382;O15382-2	O15382;O15382-2	9;7	9;7	9;7	Branched-chain-amino-acid aminotransferase, mitochondrial	BCAT2	sp|O15382|BCAT2_HUMAN Branched-chain-amino-acid aminotransferase, mitochondrial OS=Homo sapiens OX=9606 GN=BCAT2 PE=1 SV=2;sp|O15382-2|BCAT2_HUMAN Isoform B of Branched-chain-amino-acid aminotransferase, mitochondrial OS=Homo sapiens OX=9606 GN=BCAT2	2	9	9	9	9	9	9	30.1	30.1	30.1	44.287	392	392;300	0	75.823	30.1	332200	332200	11	162	65;2412;5996;13031;13723;13724;17714;19452;22406	True;True;True;True;True;True;True;True;True	64;2479;6156;13441;14148;14149;18323;20129;23167	79;80;3099;7595;7596;16912;17797;17798;23034;25221;28903	79;80;3099;7595;7596;16912;17797;17798;23034;25221;28903	80;3099;7596;16912;17797;17798;23034;25221;28903					9606;9606
O15400;O15400-2	O15400;O15400-2	8;8	8;8	8;8	Syntaxin-7	STX7	sp|O15400|STX7_HUMAN Syntaxin-7 OS=Homo sapiens OX=9606 GN=STX7 PE=1 SV=4;sp|O15400-2|STX7_HUMAN Isoform 2 of Syntaxin-7 OS=Homo sapiens OX=9606 GN=STX7	2	8	8	8	8	8	8	54.4	54.4	54.4	29.815	261	261;239	0	129.23	54.4	2354000	2354000	10	163	3581;11470;15802;17823;19094;21990;22846;25508	True;True;True;True;True;True;True;True	3680;11837;16281;18433;19763;22735;23622;26387	4576;4577;14828;20494;23163;24801;28373;29473;29474;33027	4576;4577;14828;20494;23163;24801;28373;29473;29474;33027	4577;14828;20494;23163;24801;28373;29473;33027					9606;9606
O94842;O94900;O15405;O15405-2;O94842-3;O94842-2	O94842;O94900;O15405;O15405-2;O94842-3;O94842-2	1;1;1;1;1;1	1;1;1;1;1;1	1;1;1;1;1;1	TOX high mobility group box family member 4;Thymocyte selection-associated high mobility group box protein TOX;TOX high mobility group box family member 3	TOX4;TOX;TOX3	sp|O94842|TOX4_HUMAN TOX high mobility group box family member 4 OS=Homo sapiens OX=9606 GN=TOX4 PE=1 SV=1;sp|O94900|TOX_HUMAN Thymocyte selection-associated high mobility group box protein TOX OS=Homo sapiens OX=9606 GN=TOX PE=1 SV=3;sp|O15405|TOX3_HUMAN	6	1	1	1	1	1	1	2.1	2.1	2.1	66.194	621	621;526;576;571;595;598	0.0049369	5.8504	2.1	27994	27994	1	164	8698	TRUE	8953	11114	11114	11114					9606;9606;9606;9606;9606;9606
O15427	O15427	6	6	6	Monocarboxylate transporter 4	SLC16A3	sp|O15427|MOT4_HUMAN Monocarboxylate transporter 4 OS=Homo sapiens OX=9606 GN=SLC16A3 PE=1 SV=1	1	6	6	6	6	6	6	14	14	14	49.469	465	465	0	42.01	14	549950	549950	6	165	5607;5981;7978;13925;14300;18374	True;True;True;True;True;True	5762;6140;8204;14359;14740;19029	7126;7577;10150;18064;18567;23909	7126;7577;10150;18064;18567;23909	7126;7577;10150;18064;18567;23909					9606
O15431	O15431	2	2	2	High affinity copper uptake protein 1	SLC31A1	sp|O15431|COPT1_HUMAN High affinity copper uptake protein 1 OS=Homo sapiens OX=9606 GN=SLC31A1 PE=1 SV=1	1	2	2	2	2	2	2	15.8	15.8	15.8	21.09	190	190	0	16.697	15.8	75709	75709	1	166	2380;27077	True;True	2445;28012;28013	3059;35075;35076;35077;35078;35079	3059;35075;35076;35077;35078;35079	3059;35079	24		112		9606
O15432	O15432	1	1	1	Probable low affinity copper uptake protein 2	SLC31A2	sp|O15432|COPT2_HUMAN Probable low affinity copper uptake protein 2 OS=Homo sapiens OX=9606 GN=SLC31A2 PE=1 SV=1	1	1	1	1	1	1	1	24.5	24.5	24.5	15.681	143	143	0	27.085	24.5	48809	48809	1	167	14513	TRUE	14954	18836	18836	18836					9606
O15439;O15439-2;O15439-4;O15439-3	O15439;O15439-2;O15439-4;O15439-3	2;2;1;1	2;2;1;1	2;2;1;1	Multidrug resistance-associated protein 4	ABCC4	sp|O15439|MRP4_HUMAN Multidrug resistance-associated protein 4 OS=Homo sapiens OX=9606 GN=ABCC4 PE=1 SV=3;sp|O15439-2|MRP4_HUMAN Isoform 2 of Multidrug resistance-associated protein 4 OS=Homo sapiens OX=9606 GN=ABCC4;sp|O15439-4|MRP4_HUMAN Isoform 4 of Mul	4	2	2	2	2	2	2	2.2	2.2	2.2	149.52	1325	1325;1278;784;859	0	12.49	2.2	68427	68427	2	168	16919;17014	True;True	17449;17553	21920;22054	21920;22054	21920;22054					9606;9606;9606;9606
O15455	O15455	3	3	3	Toll-like receptor 3	TLR3	sp|O15455|TLR3_HUMAN Toll-like receptor 3 OS=Homo sapiens OX=9606 GN=TLR3 PE=1 SV=1	1	3	3	3	3	3	3	5.3	5.3	5.3	103.83	904	904	0	23.496	5.3	87178	87178	4	169	2866;13861;24911	True;True;True	2947;14293;25761	3666;17981;17982;32218	3666;17981;17982;32218	3666;17982;32218					9606
O15479	O15479	1	1	1	Melanoma-associated antigen B2	MAGEB2	sp|O15479|MAGB2_HUMAN Melanoma-associated antigen B2 OS=Homo sapiens OX=9606 GN=MAGEB2 PE=1 SV=3	1	1	1	1	1	1	1	2.5	2.5	2.5	35.277	319	319	0.0030778	6.1644	2.5	3271300	3271300	1	170	4905	TRUE	5046	6273	6273	6273					9606
O15498;O15498-2	O15498;O15498-2	4;3	4;3	4;3	Synaptobrevin homolog YKT6	YKT6	sp|O15498|YKT6_HUMAN Synaptobrevin homolog YKT6 OS=Homo sapiens OX=9606 GN=YKT6 PE=1 SV=1;sp|O15498-2|YKT6_HUMAN Isoform 2 of Synaptobrevin homolog YKT6 OS=Homo sapiens OX=9606 GN=YKT6	2	4	4	4	4	4	4	21.7	21.7	21.7	22.417	198	198;164	0	27.2	21.7	211670	211670	5	171	263;10543;23756;25346	True;True;True;True	270;10864;24560;26221	340;13567;13568;30676;32820	340;13567;13568;30676;32820	340;13568;30676;32820					9606;9606
O15511;O15511-2	O15511;O15511-2	7;6	7;6	6;5	Actin-related protein 2/3 complex subunit 5	ARPC5	sp|O15511|ARPC5_HUMAN Actin-related protein 2/3 complex subunit 5 OS=Homo sapiens OX=9606 GN=ARPC5 PE=1 SV=3;sp|O15511-2|ARPC5_HUMAN Isoform 2 of Actin-related protein 2/3 complex subunit 5 OS=Homo sapiens OX=9606 GN=ARPC5	2	7	7	6	7	7	6	62.3	62.3	62.3	16.32	151	151;154	0	98.822	62.3	2608400	2608400	8	172	1122;2334;7883;12605;17481;18924;24062	True;True;True;True;True;True;True	1152;2398;8107;12998;18081;18082;19590;24876	1453;2996;2997;10034;10035;16351;22733;22734;24586;31096	1453;2996;2997;10034;10035;16351;22733;22734;24586;31096	1453;2997;10034;16351;22734;24586;31096	25		101		9606;9606
O15514	O15514	2	2	2	DNA-directed RNA polymerase II subunit RPB4	POLR2D	sp|O15514|RPB4_HUMAN DNA-directed RNA polymerase II subunit RPB4 OS=Homo sapiens OX=9606 GN=POLR2D PE=1 SV=1	1	2	2	2	2	2	2	23.2	23.2	23.2	16.311	142	142	0	13.998	23.2	106790	106790	2	173	744;6422	True;True	767;6596	958;8131	958;8131	958;8131					9606
O15533;O15533-2;O15533-3;O15533-4	O15533;O15533-2;O15533-3;O15533-4	4;4;4;3	4;4;4;3	4;4;4;3	Tapasin	TAPBP	sp|O15533|TPSN_HUMAN Tapasin OS=Homo sapiens OX=9606 GN=TAPBP PE=1 SV=1;sp|O15533-2|TPSN_HUMAN Isoform 2 of Tapasin OS=Homo sapiens OX=9606 GN=TAPBP;sp|O15533-3|TPSN_HUMAN Isoform 3 of Tapasin OS=Homo sapiens OX=9606 GN=TAPBP;sp|O15533-4|TPSN_HUMAN Isoform	4	4	4	4	4	4	4	12.9	12.9	12.9	47.625	448	448;412;504;361	0	28.647	12.9	253880	253880	5	174	7559;9366;10442;25530	True;True;True;True	7771;9646;10760;26409	9619;11994;13434;13435;33058	9619;11994;13434;13435;33058	9619;11994;13435;33058					9606;9606;9606;9606
O43143	O43143	4	4	4	Pre-mRNA-splicing factor ATP-dependent RNA helicase DHX15	DHX15	sp|O43143|DHX15_HUMAN Pre-mRNA-splicing factor ATP-dependent RNA helicase DHX15 OS=Homo sapiens OX=9606 GN=DHX15 PE=1 SV=2	1	4	4	4	4	4	4	6.8	6.8	6.8	90.932	795	795	0	24.705	6.8	169910	169910	4	175	9918;22294;22732;26751	True;True;True;True	10220;23051;23505;27675	12743;28760;29333;34669	12743;28760;29333;34669	12743;28760;29333;34669					9606
O43149	O43149	1	1	1	Zinc finger ZZ-type and EF-hand domain-containing protein 1	ZZEF1	sp|O43149|ZZEF1_HUMAN Zinc finger ZZ-type and EF-hand domain-containing protein 1 OS=Homo sapiens OX=9606 GN=ZZEF1 PE=1 SV=6	1	1	1	1	1	1	1	0.5	0.5	0.5	331.07	2961	2961	0.00094073	8.7909	0.5	24292	24292	1	176	14105	TRUE	14543	18300	18300	18300					9606
O43169	O43169	7	7	7	Cytochrome b5 type B	CYB5B	sp|O43169|CYB5B_HUMAN Cytochrome b5 type B OS=Homo sapiens OX=9606 GN=CYB5B PE=1 SV=3	1	7	7	7	7	7	7	64.7	64.7	64.7	16.694	150	150	0	83.08	64.7	4042600	4042600	13	177	5417;6842;8669;18083;19686;19687;20742	True;True;True;True;True;True;True	5565;7025;8924;18723;20369;20370;21447	6898;6899;8659;8660;8661;11078;23520;25503;25504;25505;25506;25507;26799	6898;6899;8659;8660;8661;11078;23520;25503;25504;25505;25506;25507;26799	6899;8660;11078;23520;25504;25507;26799					9606
O43181	O43181	4	4	4	NADH dehydrogenase [ubiquinone] iron-sulfur protein 4, mitochondrial	NDUFS4	sp|O43181|NDUS4_HUMAN NADH dehydrogenase [ubiquinone] iron-sulfur protein 4, mitochondrial OS=Homo sapiens OX=9606 GN=NDUFS4 PE=1 SV=1	1	4	4	4	4	4	4	25.7	25.7	25.7	20.108	175	175	0	30.097	25.7	700410	700410	4	178	4508;13135;17486;21953	True;True;True;True	4636;13547;18089;18090;22696	5768;17069;17070;22744;22745;28324	5768;17069;17070;22744;22745;28324	5768;17070;22744;28324	26		141		9606
O43237;O43237-2	O43237;O43237-2	3;2	2;2	2;2	Cytoplasmic dynein 1 light intermediate chain 2	DYNC1LI2	sp|O43237|DC1L2_HUMAN Cytoplasmic dynein 1 light intermediate chain 2 OS=Homo sapiens OX=9606 GN=DYNC1LI2 PE=1 SV=1;sp|O43237-2|DC1L2_HUMAN Isoform 2 of Cytoplasmic dynein 1 light intermediate chain 2 OS=Homo sapiens OX=9606 GN=DYNC1LI2	2	3	2	2	3	2	2	9.1	6.5	6.5	54.099	492	492;415	0	13.577	9.1	24243	24243	2	179	2763;3009;3185	False;True;True	2840;3091;3273	3538;3828;4054	3538;3828;4054	3538;3828;4054					9606;9606
O43242;O43242-2	O43242;O43242-2	14;11	14;11	14;11	26S proteasome non-ATPase regulatory subunit 3	PSMD3	sp|O43242|PSMD3_HUMAN 26S proteasome non-ATPase regulatory subunit 3 OS=Homo sapiens OX=9606 GN=PSMD3 PE=1 SV=2;sp|O43242-2|PSMD3_HUMAN Isoform 2 of 26S proteasome non-ATPase regulatory subunit 3 OS=Homo sapiens OX=9606 GN=PSMD3	2	14	14	14	14	14	14	28.7	28.7	28.7	60.977	534	534;356	0	101.37	28.7	795550	795550	16	180	1047;3294;5190;5191;5455;5605;5686;9214;11268;11293;15189;18352;21122;25980	True;True;True;True;True;True;True;True;True;True;True;True;True;True	1077;3388;5336;5337;5605;5760;5840;9484;11624;11650;15650;19008;21834;26885	1359;4217;6637;6638;6943;7124;7216;11785;14546;14578;14579;19707;23886;23887;27277;33696	1359;4217;6637;6638;6943;7124;7216;11785;14546;14578;14579;19707;23886;23887;27277;33696	1359;4217;6637;6638;6943;7124;7216;11785;14546;14579;19707;23886;27277;33696					9606;9606
O43264;O43264-2	O43264;O43264-2	3;2	3;2	3;2	Centromere/kinetochore protein zw10 homolog	ZW10	sp|O43264|ZW10_HUMAN Centromere/kinetochore protein zw10 homolog OS=Homo sapiens OX=9606 GN=ZW10 PE=1 SV=3;sp|O43264-2|ZW10_HUMAN Isoform 2 of Centromere/kinetochore protein zw10 homolog OS=Homo sapiens OX=9606 GN=ZW10	2	3	3	3	3	3	3	6	6	6	88.828	779	779;672	0	37.513	6	59637	59637	3	181	1918;17407;23537	True;True;True	1971;17976;24334	2468;22586;30383	2468;22586;30383	2468;22586;30383					9606;9606
O43292;O43292-2	O43292;O43292-2	5;3	5;3	5;3	Glycosylphosphatidylinositol anchor attachment 1 protein	GPAA1	sp|O43292|GPAA1_HUMAN Glycosylphosphatidylinositol anchor attachment 1 protein OS=Homo sapiens OX=9606 GN=GPAA1 PE=1 SV=3;sp|O43292-2|GPAA1_HUMAN Isoform 2 of Glycosylphosphatidylinositol anchor attachment 1 protein OS=Homo sapiens OX=9606 GN=GPAA1	2	5	5	5	5	5	5	11.3	11.3	11.3	67.622	621	621;561	0	44.825	11.3	354090	354090	6	182	12301;20643;21831;23651;27031	True;True;True;True;True	12689;21344;22568;24452;27964	15945;15946;26677;28162;30542;35021	15945;15946;26677;28162;30542;35021	15945;26677;28162;30542;35021					9606;9606
O43299;O43299-2;O43299-3	O43299;O43299-2	3;3;1	3;3;1	3;3;1	AP-5 complex subunit zeta-1	AP5Z1	sp|O43299|AP5Z1_HUMAN AP-5 complex subunit zeta-1 OS=Homo sapiens OX=9606 GN=AP5Z1 PE=1 SV=2;sp|O43299-2|AP5Z1_HUMAN Isoform 2 of AP-5 complex subunit zeta-1 OS=Homo sapiens OX=9606 GN=AP5Z1	3	3	3	3	3	3	3	6.2	6.2	6.2	88.604	807	807;613;446	0	44.834	6.2	243320	243320	3	183	14534;16453;25917	True;True;True	14975;16959;26822	18859;21310;33617	18859;21310;33617	18859;21310;33617					9606;9606;9606
O43312;O43312-4;O43312-5;O43312-2	O43312;O43312-4;O43312-5	5;5;5;1	5;5;5;1	5;5;5;1	Metastasis suppressor protein 1	MTSS1	sp|O43312|MTSS1_HUMAN Protein MTSS 1 OS=Homo sapiens OX=9606 GN=MTSS1 PE=1 SV=2;sp|O43312-4|MTSS1_HUMAN Isoform 3 of Protein MTSS 1 OS=Homo sapiens OX=9606 GN=MTSS1;sp|O43312-5|MTSS1_HUMAN Isoform 4 of Protein MTSS 1 OS=Homo sapiens OX=9606 GN=MTSS1	4	5	5	5	5	5	5	9.8	9.8	9.8	82.25	755	755;730;759;473	0	37.897	9.8	188680	188680	5	184	7696;8859;21188;23426;26946	True;True;True;True;True	7914;9115;21901;24220;27878	9806;11318;27358;30237;34918	9806;11318;27358;30237;34918	9806;11318;27358;30237;34918					9606;9606;9606;9606
O43314;O43314-2;Q6PFW1;Q6PFW1-6;Q6PFW1-5;Q6PFW1-7;Q6PFW1-4;Q6PFW1-3;Q6PFW1-2	O43314;O43314-2;Q6PFW1;Q6PFW1-6;Q6PFW1-5;Q6PFW1-7;Q6PFW1-4;Q6PFW1-3;Q6PFW1-2	2;2;1;1;1;1;1;1;1	2;2;1;1;1;1;1;1;1	2;2;1;1;1;1;1;1;1	Inositol hexakisphosphate and diphosphoinositol-pentakisphosphate kinase 2;Inositol hexakisphosphate and diphosphoinositol-pentakisphosphate kinase 1	PPIP5K2;PPIP5K1	sp|O43314|VIP2_HUMAN Inositol hexakisphosphate and diphosphoinositol-pentakisphosphate kinase 2 OS=Homo sapiens OX=9606 GN=PPIP5K2 PE=1 SV=3;sp|O43314-2|VIP2_HUMAN Isoform 2 of Inositol hexakisphosphate and diphosphoinositol-pentakisphosphate kinase 2 OS=H	9	2	2	2	2	2	2	2.7	2.7	2.7	140.41	1243	1243;1222;1433;817;1194;1406;1407;1408;1430	0	13.437	2.7	53368	53368	2	185	1129;22506	True;True	1159;23268	1461;29029	1461;29029	1461;29029					9606;9606;9606;9606;9606;9606;9606;9606;9606
O43324;O43324-2	O43324;O43324-2	3;3	3;3	3;3	Eukaryotic translation elongation factor 1 epsilon-1	EEF1E1	sp|O43324|MCA3_HUMAN Eukaryotic translation elongation factor 1 epsilon-1 OS=Homo sapiens OX=9606 GN=EEF1E1 PE=1 SV=1;sp|O43324-2|MCA3_HUMAN Isoform 2 of Eukaryotic translation elongation factor 1 epsilon-1 OS=Homo sapiens OX=9606 GN=EEF1E1	2	3	3	3	3	3	3	26.4	26.4	26.4	19.81	174	174;139	0	23.914	26.4	93885	93885	3	186	8;1074;19022	True;True;True	7;1104;19689	7;1392;24712	7;1392;24712	7;1392;24712					9606;9606
O43353;O43353-2	O43353;O43353-2	2;2	2;2	2;2	Receptor-interacting serine/threonine-protein kinase 2	RIPK2	sp|O43353|RIPK2_HUMAN Receptor-interacting serine/threonine-protein kinase 2 OS=Homo sapiens OX=9606 GN=RIPK2 PE=1 SV=2;sp|O43353-2|RIPK2_HUMAN Isoform 2 of Receptor-interacting serine/threonine-protein kinase 2 OS=Homo sapiens OX=9606 GN=RIPK2	2	2	2	2	2	2	2	5.2	5.2	5.2	61.194	540	540;403	0	12.027	5.2	37015	37015	2	187	19156;23184	True;True	19826;23969	24873;29906	24873;29906	24873;29906					9606;9606
O43390;O43390-3;O43390-2;O43390-4	O43390;O43390-3;O43390-2;O43390-4	14;14;13;11	11;11;10;9	11;11;10;9	Heterogeneous nuclear ribonucleoprotein R	HNRNPR	sp|O43390|HNRPR_HUMAN Heterogeneous nuclear ribonucleoprotein R OS=Homo sapiens OX=9606 GN=HNRNPR PE=1 SV=1;sp|O43390-3|HNRPR_HUMAN Isoform 3 of Heterogeneous nuclear ribonucleoprotein R OS=Homo sapiens OX=9606 GN=HNRNPR;sp|O43390-2|HNRPR_HUMAN Isoform 2 o	4	14	11	11	14	11	11	27.3	22.9	22.9	70.942	633	633;595;636;535	0	77.051	27.3	697580	697580	14	188	3721;4716;4960;7867;9116;9463;13008;13610;14720;17662;20217;21696;22698;25628	True;True;True;False;True;True;True;False;True;True;False;True;True;True	3824;4851;5103;8091;9383;9745;13417;14031;15163;18271;20908;22430;23469;26513	4765;6028;6344;10014;10015;11665;12126;16878;16879;17653;19096;22972;26148;27997;29275;33193;33194;33195	4765;6028;6344;10014;10015;11665;12126;16878;16879;17653;19096;22972;26148;27997;29275;33193;33194;33195	4765;6028;6344;10014;11665;12126;16879;17653;19096;22972;26148;27997;29275;33194					9606;9606;9606;9606
O43396	O43396	9	9	9	Thioredoxin-like protein 1	TXNL1	sp|O43396|TXNL1_HUMAN Thioredoxin-like protein 1 OS=Homo sapiens OX=9606 GN=TXNL1 PE=1 SV=3	1	9	9	9	9	9	9	40.8	40.8	40.8	32.251	289	289	0	69.909	40.8	595450	595450	9	189	732;733;7060;9148;10073;10261;20517;21237;24472	True;True;True;True;True;True;True;True;True	755;756;7255;9417;10381;10575;21217;21952;25307	945;946;8978;11704;12963;13200;26534;27421;31638	945;946;8978;11704;12963;13200;26534;27421;31638	945;946;8978;11704;12963;13200;26534;27421;31638					9606
O43399;O43399-5;O43399-7;O43399-2;O43399-4;O43399-3;O43399-6	O43399;O43399-5;O43399-7;O43399-2;O43399-4;O43399-3;O43399-6	8;8;8;6;6;6;5	8;8;8;6;6;6;5	8;8;8;6;6;6;5	Tumor protein D54	TPD52L2	sp|O43399|TPD54_HUMAN Tumor protein D54 OS=Homo sapiens OX=9606 GN=TPD52L2 PE=1 SV=2;sp|O43399-5|TPD54_HUMAN Isoform 5 of Tumor protein D54 OS=Homo sapiens OX=9606 GN=TPD52L2;sp|O43399-7|TPD54_HUMAN Isoform 7 of Tumor protein D54 OS=Homo sapiens OX=9606 GN	7	8	8	8	8	8	8	47.1	47.1	47.1	22.237	206	206;220;229;186;200;209;163	0	89.984	47.1	761600	761600	9	190	8393;13791;21914;23043;23044;23231;23244;24103	True;True;True;True;True;True;True;True	8636;14219;22656;23824;23825;24018;24030;24920	10699;17896;28267;29727;29728;29729;29971;29984;31152	10699;17896;28267;29727;29728;29729;29971;29984;31152	10699;17896;28267;29727;29729;29971;29984;31152					9606;9606;9606;9606;9606;9606;9606
O43402;O43402-2	O43402	6;1	6;1	6;1	ER membrane protein complex subunit 8	EMC8	sp|O43402|EMC8_HUMAN ER membrane protein complex subunit 8 OS=Homo sapiens OX=9606 GN=EMC8 PE=1 SV=1	2	6	6	6	6	6	6	39.5	39.5	39.5	23.773	210	210;126	0	47.339	39.5	944270	944270	7	191	7257;9856;11264;17286;21949;24681	True;True;True;True;True;True	7454;10158;11620;17846;22692;25528	9219;12669;14541;22431;28319;28320;31934	9219;12669;14541;22431;28319;28320;31934	9219;12669;14541;22431;28319;31934					9606;9606
O43427;O43427-2	O43427;O43427-2	2;2	2;2	2;2	Acidic fibroblast growth factor intracellular-binding protein	FIBP	sp|O43427|FIBP_HUMAN Acidic fibroblast growth factor intracellular-binding protein OS=Homo sapiens OX=9606 GN=FIBP PE=1 SV=3;sp|O43427-2|FIBP_HUMAN Isoform Short of Acidic fibroblast growth factor intracellular-binding protein OS=Homo sapiens OX=9606 GN=FI	2	2	2	2	2	2	2	8	8	8	41.878	364	364;357	0	12.245	8	50186	50186	2	192	8807;25017	True;True	9063;25870	11254;32358	11254;32358	11254;32358					9606;9606
O43447;O43447-2	O43447;O43447-2	1;1	1;1	1;1	Peptidyl-prolyl cis-trans isomerase H	PPIH	sp|O43447|PPIH_HUMAN Peptidyl-prolyl cis-trans isomerase H OS=Homo sapiens OX=9606 GN=PPIH PE=1 SV=1;sp|O43447-2|PPIH_HUMAN Isoform 2 of Peptidyl-prolyl cis-trans isomerase H OS=Homo sapiens OX=9606 GN=PPIH	2	1	1	1	1	1	1	5.1	5.1	5.1	19.208	177	177;134	0.0014221	6.6574	5.1	16715	16715	1	193	8591	TRUE	8844	10971	10971	10971					9606;9606
O43464;O43464-3;O43464-4;O43464-2	O43464;O43464-3;O43464-4;O43464-2	5;5;4;3	5;5;4;3	5;5;4;3	Serine protease HTRA2, mitochondrial	HTRA2	sp|O43464|HTRA2_HUMAN Serine protease HTRA2, mitochondrial OS=Homo sapiens OX=9606 GN=HTRA2 PE=1 SV=2;sp|O43464-3|HTRA2_HUMAN Isoform 3 of Serine protease HTRA2, mitochondrial OS=Homo sapiens OX=9606 GN=HTRA2;sp|O43464-4|HTRA2_HUMAN Isoform 4 of Serine pro	4	5	5	5	5	5	5	19	19	19	48.84	458	458;436;377;361	0	31.442	19	143880	143880	6	194	5594;14587;18891;21532;23203	True;True;True;True;True	5748;15029;19555;22261;23989	7109;18927;18928;24543;27797;29929	7109;18927;18928;24543;27797;29929	7109;18928;24543;27797;29929					9606;9606;9606;9606
O43488;Q8NHP1;O95154;Q8NHP1-3	O43488	8;2;1;1	8;2;1;1	8;2;1;1	Aflatoxin B1 aldehyde reductase member 2	AKR7A2	sp|O43488|ARK72_HUMAN Aflatoxin B1 aldehyde reductase member 2 OS=Homo sapiens OX=9606 GN=AKR7A2 PE=1 SV=3	4	8	8	8	8	8	8	33.4	33.4	33.4	39.589	359	359;331;331;249	0	62.183	33.4	532850	532850	8	195	1368;6477;15083;16270;19552;21290;21480;23862	True;True;True;True;True;True;True;True	1403;6652;15542;16769;20232;22013;22208;24672	1770;8196;19578;21100;25342;27497;27733;30825	1770;8196;19578;21100;25342;27497;27733;30825	1770;8196;19578;21100;25342;27497;27733;30825					9606;9606;9606;9606
O43491;O43491-4;O43491-2;O43491-3	O43491;O43491-4;O43491-2;O43491-3	9;9;9;9	7;7;7;7	7;7;7;7	Band 4.1-like protein 2	EPB41L2	sp|O43491|E41L2_HUMAN Band 4.1-like protein 2 OS=Homo sapiens OX=9606 GN=EPB41L2 PE=1 SV=1;sp|O43491-4|E41L2_HUMAN Isoform 4 of Band 4.1-like protein 2 OS=Homo sapiens OX=9606 GN=EPB41L2;sp|O43491-2|E41L2_HUMAN Isoform 2 of Band 4.1-like protein 2 OS=Homo	4	9	7	7	9	7	7	12.3	10.1	10.1	112.59	1005	1005;852;673;747	0	52.254	12.3	639600	639600	7	196	4228;8422;11586;15485;17773;23922;23954;25455;25678	True;True;True;False;True;False;True;True;True	4348;8664;11957;15951;18383;24734;24766;26333;26568	5419;10738;14974;20078;20079;23107;30922;30923;30960;32957;33271	5419;10738;14974;20078;20079;23107;30922;30923;30960;32957;33271	5419;10738;14974;20079;23107;30923;30960;32957;33271					9606;9606;9606;9606
O43493;O43493-5;O43493-3;O43493-7;O43493-4;O43493-6	O43493;O43493-5;O43493-3;O43493-7;O43493-4;O43493-6	5;5;5;5;4;3	5;5;5;5;4;3	5;5;5;5;4;3	Trans-Golgi network integral membrane protein 2	TGOLN2	sp|O43493|TGON2_HUMAN Trans-Golgi network integral membrane protein 2 OS=Homo sapiens OX=9606 GN=TGOLN2 PE=1 SV=4;sp|O43493-5|TGON2_HUMAN Isoform 5 of Trans-Golgi network integral membrane protein 2 OS=Homo sapiens OX=9606 GN=TGOLN2;sp|O43493-3|TGON2_HUMAN	6	5	5	5	5	5	5	17.2	17.2	17.2	45.879	437	437;447;453;454;379;281	0	37.836	17.2	196630	196630	5	197	3334;4310;20635;20636;21571	True;True;True;True;True	3428;4432;21336;21337;22301	4263;5523;26669;26670;27844	4263;5523;26669;26670;27844	4263;5523;26669;26670;27844					9606;9606;9606;9606;9606;9606
O43504	O43504	6	6	6	Ragulator complex protein LAMTOR5	LAMTOR5	sp|O43504|LTOR5_HUMAN Ragulator complex protein LAMTOR5 OS=Homo sapiens OX=9606 GN=LAMTOR5 PE=1 SV=1	1	6	6	6	6	6	6	96.7	96.7	96.7	9.6138	91	91	0	80.949	96.7	1758000	1758000	12	198	8914;9217;15752;16336;16337;17977	True;True;True;True;True;True	9173;9487;16230;16842;16843;18606	11394;11395;11788;11789;11790;20424;20425;21179;21180;23372;23373;23374	11394;11395;11788;11789;11790;20424;20425;21179;21180;23372;23373;23374	11395;11789;20425;21179;21180;23374					9606
O43567;O43567-2	O43567;O43567-2	10;6	10;6	10;6	E3 ubiquitin-protein ligase RNF13	RNF13	sp|O43567|RNF13_HUMAN E3 ubiquitin-protein ligase RNF13 OS=Homo sapiens OX=9606 GN=RNF13 PE=1 SV=1;sp|O43567-2|RNF13_HUMAN Isoform 2 of E3 ubiquitin-protein ligase RNF13 OS=Homo sapiens OX=9606 GN=RNF13	2	10	10	10	10	10	10	27.8	27.8	27.8	42.813	381	381;262	0	81.845	27.8	1232200	1232200	13	199	127;128;2873;7678;10043;10810;12030;12131;14888;19915	True;True;True;True;True;True;True;True;True;True	128;129;2954;7896;10350;11144;12411;12515;15341;20603	160;161;162;3674;9787;12916;13948;13949;15579;15580;15725;19324;25782	160;161;162;3674;9787;12916;13948;13949;15579;15580;15725;19324;25782	160;162;3674;9787;12916;13949;15579;15725;19324;25782					9606;9606
O43583	O43583	2	2	2	Density-regulated protein	DENR	sp|O43583|DENR_HUMAN Density-regulated protein OS=Homo sapiens OX=9606 GN=DENR PE=1 SV=2	1	2	2	2	2	2	2	19.7	19.7	19.7	22.092	198	198	0	18.526	19.7	192810	192810	2	200	25046;26279	True;True	25900;27192	32397;34076	32397;34076	32397;34076					9606
O43586;O43586-2	O43586;O43586-2	3;2	3;2	3;2	Proline-serine-threonine phosphatase-interacting protein 1	PSTPIP1	sp|O43586|PPIP1_HUMAN Proline-serine-threonine phosphatase-interacting protein 1 OS=Homo sapiens OX=9606 GN=PSTPIP1 PE=1 SV=1;sp|O43586-2|PPIP1_HUMAN Isoform 2 of Proline-serine-threonine phosphatase-interacting protein 1 OS=Homo sapiens OX=9606 GN=PSTPIP1	2	3	3	3	3	3	3	10.1	10.1	10.1	47.591	416	416;397	0	20.145	10.1	89759	89759	3	201	779;21723;23338	True;True;True	803;22457;24130	998;28030;30114	998;28030;30114	998;28030;30114					9606;9606
O43592	O43592	3	3	3	Exportin-T	XPOT	sp|O43592|XPOT_HUMAN Exportin-T OS=Homo sapiens OX=9606 GN=XPOT PE=1 SV=2	1	3	3	3	3	3	3	4.4	4.4	4.4	109.96	962	962	0	16.927	4.4	81475	81475	3	202	3663;6472;24320	True;True;True	3763;6647;25151	4678;8191;31450	4678;8191;31450	4678;8191;31450					9606
O43598;O43598-2	O43598;O43598-2	1;1	1;1	1;1	2-deoxynucleoside 5-phosphate N-hydrolase 1	DNPH1	sp|O43598|DNPH1_HUMAN 2-deoxynucleoside 5-phosphate N-hydrolase 1 OS=Homo sapiens OX=9606 GN=DNPH1 PE=1 SV=1;sp|O43598-2|DNPH1_HUMAN Isoform 2 of 2-deoxynucleoside 5-phosphate N-hydrolase 1 OS=Homo sapiens OX=9606 GN=DNPH1	2	1	1	1	1	1	1	9.8	9.8	9.8	19.108	174	174;148	0	12.345	9.8	189530	189530	3	203	6601	TRUE	6780	8351;8352;8353	8351;8352;8353	8351					9606;9606
O43615	O43615	14	14	14	Mitochondrial import inner membrane translocase subunit TIM44	TIMM44	sp|O43615|TIM44_HUMAN Mitochondrial import inner membrane translocase subunit TIM44 OS=Homo sapiens OX=9606 GN=TIMM44 PE=1 SV=2	1	14	14	14	14	14	14	34.5	34.5	34.5	51.355	452	452	0	111.66	34.5	1485600	1485600	16	204	1411;1416;3887;7934;10679;11933;13684;14295;19929;22295;22602;24259;25619;26494	True;True;True;True;True;True;True;True;True;True;True;True;True;True	1448;1453;3997;8159;11010;12313;14108;14735;20617;23052;23369;25086;26504;27414	1823;1828;1829;4977;10098;13775;15454;17749;18561;25799;28761;29155;31370;31371;33180;34355	1823;1828;1829;4977;10098;13775;15454;17749;18561;25799;28761;29155;31370;31371;33180;34355	1823;1829;4977;10098;13775;15454;17749;18561;25799;28761;29155;31370;33180;34355					9606
O43617;O43617-2	O43617;O43617-2	4;4	4;4	4;4	Trafficking protein particle complex subunit 3	TRAPPC3	sp|O43617|TPPC3_HUMAN Trafficking protein particle complex subunit 3 OS=Homo sapiens OX=9606 GN=TRAPPC3 PE=1 SV=1;sp|O43617-2|TPPC3_HUMAN Isoform 2 of Trafficking protein particle complex subunit 3 OS=Homo sapiens OX=9606 GN=TRAPPC3	2	4	4	4	4	4	4	24.4	24.4	24.4	20.274	180	180;134	0	25.112	24.4	252300	252300	4	205	7365;7530;13999;16475	True;True;True;True	7566;7739;14434;16984	9352;9579;18155;21342	9352;9579;18155;21342	9352;9579;18155;21342					9606;9606
O43633	O43633	2	2	2	Charged multivesicular body protein 2a	CHMP2A	sp|O43633|CHM2A_HUMAN Charged multivesicular body protein 2a OS=Homo sapiens OX=9606 GN=CHMP2A PE=1 SV=1	1	2	2	2	2	2	2	7.2	7.2	7.2	25.104	222	222	0.00032051	10.327	7.2	35553	35553	2	206	1586;10917	True;True	1634;11260	2053;14095	2053;14095	2053;14095					9606
O43639	O43639	1	1	1	Cytoplasmic protein NCK2	NCK2	sp|O43639|NCK2_HUMAN Cytoplasmic protein NCK2 OS=Homo sapiens OX=9606 GN=NCK2 PE=1 SV=2	1	1	1	1	1	1	1	3.7	3.7	3.7	42.915	380	380	0.0036011	5.9838	3.7	20239	20239	1	207	3967	TRUE	4079	5078	5078	5078					9606
O43665;O43665-2;O43665-1	O43665;O43665-2;O43665-1	2;2;2	2;2;2	2;2;2	Regulator of G-protein signaling 10	RGS10	sp|O43665|RGS10_HUMAN Regulator of G-protein signaling 10 OS=Homo sapiens OX=9606 GN=RGS10 PE=1 SV=3;sp|O43665-2|RGS10_HUMAN Isoform 2 of Regulator of G-protein signaling 10 OS=Homo sapiens OX=9606 GN=RGS10;sp|O43665-1|RGS10_HUMAN Isoform 1 of Regulator of	3	2	2	2	2	2	2	16	16	16	21.21	181	181;167;173	0	12.717	16	73470	73470	2	208	10700;26047	True;True	11032;26954	13806;33780	13806;33780	13806;33780					9606;9606;9606
O43674;O43674-2	O43674;O43674-2	4;4	4;4	4;4	NADH dehydrogenase [ubiquinone] 1 beta subcomplex subunit 5, mitochondrial	NDUFB5	sp|O43674|NDUB5_HUMAN NADH dehydrogenase [ubiquinone] 1 beta subcomplex subunit 5, mitochondrial OS=Homo sapiens OX=9606 GN=NDUFB5 PE=1 SV=1;sp|O43674-2|NDUB5_HUMAN Isoform 2 of NADH dehydrogenase [ubiquinone] 1 beta subcomplex subunit 5, mitochondrial OS=	2	4	4	4	4	4	4	19	19	19	21.75	189	189;137	0	32.59	19	548810	548810	6	209	7689;7690;22942;22943	True;True;True;True	7907;7908;23718;23719	9798;9799;9800;29592;29593;29594	9798;9799;9800;29592;29593;29594	9798;9800;29592;29593					9606;9606
O43676	O43676	1	1	1	NADH dehydrogenase [ubiquinone] 1 beta subcomplex subunit 3	NDUFB3	sp|O43676|NDUB3_HUMAN NADH dehydrogenase [ubiquinone] 1 beta subcomplex subunit 3 OS=Homo sapiens OX=9606 GN=NDUFB3 PE=1 SV=3	1	1	1	1	1	1	1	10.2	10.2	10.2	11.402	98	98	0.0081235	5.7071	10.2	37153	37153	1	210	21881	TRUE	22622	28227	28227	28227					9606
O43677	O43677	1	1	1	NADH dehydrogenase [ubiquinone] 1 subunit C1, mitochondrial	NDUFC1	sp|O43677|NDUC1_HUMAN NADH dehydrogenase [ubiquinone] 1 subunit C1, mitochondrial OS=Homo sapiens OX=9606 GN=NDUFC1 PE=1 SV=1	1	1	1	1	1	1	1	13.2	13.2	13.2	8.7341	76	76	0.0009009	7.71	13.2	62908	62908	2	211	18966	TRUE	19632	24639;24640	24639;24640	24640					9606
O43678;O43678-2	O43678;O43678-2	4;2	4;2	4;2	NADH dehydrogenase [ubiquinone] 1 alpha subcomplex subunit 2	NDUFA2	sp|O43678|NDUA2_HUMAN NADH dehydrogenase [ubiquinone] 1 alpha subcomplex subunit 2 OS=Homo sapiens OX=9606 GN=NDUFA2 PE=1 SV=3;sp|O43678-2|NDUA2_HUMAN Isoform 2 of NADH dehydrogenase [ubiquinone] 1 alpha subcomplex subunit 2 OS=Homo sapiens OX=9606 GN=NDUF	2	4	4	4	4	4	4	41.4	41.4	41.4	10.921	99	99;76	0	28.456	41.4	282010	282010	3	212	1231;1598;11796;26412	True;True;True;True	1264;1648;12174;27326;27327	1595;2071;15269;34245;34246;34247	1595;2071;15269;34245;34246;34247	1595;2071;15269;34246	27		80		9606;9606
O43681	O43681	10	10	10	ATPase ASNA1	ASNA1	sp|O43681|GET3_HUMAN ATPase GET3 OS=Homo sapiens OX=9606 GN=GET3 PE=1 SV=2	1	10	10	10	10	10	10	39.7	39.7	39.7	38.792	348	348	0	83.13	39.7	1459600	1459600	14	213	5830;7489;8487;10082;14508;14965;23341;25201;26175;26898	True;True;True;True;True;True;True;True;True;True	5988;7694;8729;10391;14949;15420;24133;26073;27086;27829	7387;7388;9521;10817;10818;12977;12978;18831;19426;30117;32628;32629;33943;34862	7387;7388;9521;10817;10818;12977;12978;18831;19426;30117;32628;32629;33943;34862	7388;9521;10817;12978;18831;19426;30117;32629;33943;34862					9606
O43684;O43684-2	O43684;O43684-2	4;4	4;4	4;4	Mitotic checkpoint protein BUB3	BUB3	sp|O43684|BUB3_HUMAN Mitotic checkpoint protein BUB3 OS=Homo sapiens OX=9606 GN=BUB3 PE=1 SV=1;sp|O43684-2|BUB3_HUMAN Isoform 2 of Mitotic checkpoint protein BUB3 OS=Homo sapiens OX=9606 GN=BUB3	2	4	4	4	4	4	4	20.1	20.1	20.1	37.154	328	328;326	0	30.409	20.1	90992	90992	4	214	7194;16519;23048;23881	True;True;True;True	7391;17029;23829;24692	9143;21395;29733;30854	9143;21395;29733;30854	9143;21395;29733;30854					9606;9606
O43707;O43707-2;O43707-3;Q9H254;Q9H254-2;Q9H254-4	O43707;O43707-2;O43707-3	48;33;25;1;1;1	48;33;25;1;1;1	31;22;19;1;1;1	Alpha-actinin-4	ACTN4	sp|O43707|ACTN4_HUMAN Alpha-actinin-4 OS=Homo sapiens OX=9606 GN=ACTN4 PE=1 SV=2;sp|O43707-2|ACTN4_HUMAN Isoform ACTN4ISO of Alpha-actinin-4 OS=Homo sapiens OX=9606 GN=ACTN4;sp|O43707-3|ACTN4_HUMAN Isoform 3 of Alpha-actinin-4 OS=Homo sapiens OX=9606 GN=AC	6	48	48	31	48	48	31	65	65	46	104.85	911	911;692;521;2564;1309;2154	0	323.31	65	13004000	13004000	63	215	308;309;867;1033;1913;1941;2806;3081;3246;4352;4830;5342;5926;6215;8222;9126;9127;9227;9631;9634;9717;9968;11318;11781;11842;12106;12564;12937;14718;15448;15491;15993;16231;16629;17053;17387;18264;18838;19095;19744;20927;22404;22638;24187;24478;24717;24735;25415	True;True;True;True;True;True;True;True;True;True;True;True;True;True;True;True;True;True;True;True;True;True;True;True;True;True;True;True;True;True;True;True;True;True;True;True;True;True;True;True;True;True;True;True;True;True;True;True	318;319;891;1063;1966;1994;2884;3168;3335;4474;4967;5490;6085;6380;8461;9395;9396;9497;9920;9923;10009;10273;11677;11678;12159;12220;12489;12957;13343;15161;15913;15914;15957;16480;16726;17141;17595;17596;17955;18919;19501;19764;20428;21639;23165;23407;25008;25314;25564;25582;26293	417;418;1112;1340;1341;2460;2461;2496;2497;2498;3594;3927;4141;4142;5573;6172;6814;7512;7865;10482;11678;11679;11680;11801;12356;12357;12361;12362;12471;12472;12815;12816;14617;14618;14619;14620;15251;15332;15690;16295;16787;19093;19094;20024;20025;20086;20755;20756;21050;21544;21545;22104;22105;22563;23755;23756;24468;24802;24803;25576;27041;28900;28901;29197;31257;31648;31987;31988;32010;32011;…	417;418;1112;1340;1341;2460;2461;2496;2497;2498;3594;3927;4141;4142;5573;6172;6814;7512;7865;10482;11678;11679;11680;11801;12356;12357;12361;12362;12471;12472;12815;12816;14617;14618;14619;14620;15251;15332;15690;16295;16787;19093;19094;20024;20025;20086;20755;20756;21050;21544;21545;22104;22105;22563;23755;23756;24468;24802;24803;25576;27041;28900;28901;29197;31257;31648;31987;31988;32010;32011;…	417;418;1112;1340;2460;2498;3594;3927;4142;5573;6172;6814;7512;7865;10482;11678;11680;11801;12357;12361;12472;12816;14618;15251;15332;15690;16295;16787;19094;20024;20086;20756;21050;21544;22105;22563;23755;24468;24802;25576;27041;28901;29197;31257;31648;31988;32011;32912	28;29;30;31		384;385;620;680		9606;9606;9606;9606;9606;9606
O43708;O43708-2;O43708-3	O43708;O43708-2;O43708-3	3;2;2	3;2;2	3;2;2	Maleylacetoacetate isomerase	GSTZ1	sp|O43708|MAAI_HUMAN Maleylacetoacetate isomerase OS=Homo sapiens OX=9606 GN=GSTZ1 PE=1 SV=3;sp|O43708-2|MAAI_HUMAN Isoform 2 of Maleylacetoacetate isomerase OS=Homo sapiens OX=9606 GN=GSTZ1;sp|O43708-3|MAAI_HUMAN Isoform 3 of Maleylacetoacetate isomerase	3	3	3	3	3	3	3	21.8	21.8	21.8	24.212	216	216;161;174	0	26.832	21.8	184830	184830	4	216	14642;16574;16843	True;True;True	15084;17085;17366	18994;18995;21464;21817	18994;18995;21464;21817	18994;21464;21817					9606;9606;9606
O43715	O43715	1	1	1	TP53-regulated inhibitor of apoptosis 1	TRIAP1	sp|O43715|TRIA1_HUMAN TP53-regulated inhibitor of apoptosis 1 OS=Homo sapiens OX=9606 GN=TRIAP1 PE=1 SV=1	1	1	1	1	1	1	1	18.4	18.4	18.4	8.7858	76	76	0.001173	7.1804	18.4	36027	36027	1	217	5033	TRUE	5178	6437	6437	6437					9606
O43716	O43716	6	6	6	Glutamyl-tRNA(Gln) amidotransferase subunit C, mitochondrial	GATC	sp|O43716|GATC_HUMAN Glutamyl-tRNA(Gln) amidotransferase subunit C, mitochondrial OS=Homo sapiens OX=9606 GN=GATC PE=1 SV=1	1	6	6	6	6	6	6	61	61	61	15.086	136	136	0	46.658	61	286730	286730	6	218	2208;11402;12881;13097;20386;25789	True;True;True;True;True;True	2270;11767;13285;13509;21082;26688	2837;14741;16711;17024;26368;33439	2837;14741;16711;17024;26368;33439	2837;14741;16711;17024;26368;33439					9606
O43747;O43747-2	O43747;O43747-2	16;16	16;16	16;16	AP-1 complex subunit gamma-1	AP1G1	sp|O43747|AP1G1_HUMAN AP-1 complex subunit gamma-1 OS=Homo sapiens OX=9606 GN=AP1G1 PE=1 SV=5;sp|O43747-2|AP1G1_HUMAN Isoform 2 of AP-1 complex subunit gamma-1 OS=Homo sapiens OX=9606 GN=AP1G1	2	16	16	16	16	16	16	26.8	26.8	26.8	91.35	822	822;825	0	126.58	26.8	754930	754930	16	219	132;338;1504;2233;3049;5318;10420;12639;17240;17725;18752;21354;21580;24721;25014;27307	True;True;True;True;True;True;True;True;True;True;True;True;True;True;True;True	133;350;1542;1543;2296;3131;5466;10738;13033;17797;18334;19413;22079;22310;25568;25867;28250	166;459;460;1935;1936;2872;3875;6785;13404;16396;22365;23047;24364;27575;27854;31993;32355;35374	166;459;460;1935;1936;2872;3875;6785;13404;16396;22365;23047;24364;27575;27854;31993;32355;35374	166;460;1935;2872;3875;6785;13404;16396;22365;23047;24364;27575;27854;31993;32355;35374	32		374		9606;9606
O43752;O43752-2	O43752;O43752-2	1;1	1;1	1;1	Syntaxin-6	STX6	sp|O43752|STX6_HUMAN Syntaxin-6 OS=Homo sapiens OX=9606 GN=STX6 PE=1 SV=1;sp|O43752-2|STX6_HUMAN Isoform 2 of Syntaxin-6 OS=Homo sapiens OX=9606 GN=STX6	2	1	1	1	1	1	1	9.8	9.8	9.8	29.176	255	255;154	0.0011416	6.7395	9.8	11913	11913	1	220	10353	TRUE	10671	13327	13327	13327					9606;9606
O43760;O43760-2	O43760;O43760-2	4;4	4;4	4;4	Synaptogyrin-2	SYNGR2	sp|O43760|SNG2_HUMAN Synaptogyrin-2 OS=Homo sapiens OX=9606 GN=SYNGR2 PE=1 SV=1;sp|O43760-2|SNG2_HUMAN Isoform 2 of Synaptogyrin-2 OS=Homo sapiens OX=9606 GN=SYNGR2	2	4	4	4	4	4	4	16.1	16.1	16.1	24.81	224	224;275	0	26.461	16.1	571980	571980	4	221	781;4147;6895;19291	True;True;True;True	805;4266;7083;19966	1001;5313;8748;25036	1001;5313;8748;25036	1001;5313;8748;25036					9606;9606
O43765	O43765	5	5	5	Small glutamine-rich tetratricopeptide repeat-containing protein alpha	SGTA	sp|O43765|SGTA_HUMAN Small glutamine-rich tetratricopeptide repeat-containing protein alpha OS=Homo sapiens OX=9606 GN=SGTA PE=1 SV=1	1	5	5	5	5	5	5	18.2	18.2	18.2	34.063	313	313	0	35.416	18.2	241920	241920	6	222	1220;9733;16487;23110;24171	True;True;True;True;True	1253;10026;16996;23892;24992	1581;12497;21356;29813;31238;31239	1581;12497;21356;29813;31238;31239	1581;12497;21356;29813;31238					9606
O43772	O43772	10	10	10	Mitochondrial carnitine/acylcarnitine carrier protein	SLC25A20	sp|O43772|MCAT_HUMAN Mitochondrial carnitine/acylcarnitine carrier protein OS=Homo sapiens OX=9606 GN=SLC25A20 PE=1 SV=1	1	10	10	10	10	10	10	36.9	36.9	36.9	32.943	301	301	0	74.339	36.9	827000	827000	11	223	427;2704;5270;6848;12352;15294;15295;16154;17731;27273	True;True;True;True;True;True;True;True;True;True	441;2778;5417;7031;12740;15757;15758;16644;18340;28216	574;3469;6728;8670;16009;19835;19836;19837;20956;23056;35334	574;3469;6728;8670;16009;19835;19836;19837;20956;23056;35334	574;3469;6728;8670;16009;19836;19837;20956;23056;35334					9606
O43776;O43776-2	O43776	19;6	19;6	19;6	Asparagine--tRNA ligase, cytoplasmic	NARS	sp|O43776|SYNC_HUMAN Asparagine--tRNA ligase, cytoplasmic OS=Homo sapiens OX=9606 GN=NARS1 PE=1 SV=1	2	19	19	19	19	19	19	39.1	39.1	39.1	62.942	548	548;174	0	174.85	39.1	3043700	3043700	23	224	4523;4801;5586;5587;6898;9167;10235;10236;10322;14746;15636;16817;17272;17757;19787;21338;24270;24715;26745	True;True;True;True;True;True;True;True;True;True;True;True;True;True;True;True;True;True;True	4651;4938;5740;5741;7086;9436;10549;10550;10638;15192;15193;16111;17341;17831;18367;20471;22063;25097;25562;27669	5786;6136;7100;7101;7102;8751;11725;13170;13171;13285;19129;19130;20276;20277;21787;22412;23088;25621;27556;27557;31382;31985;34663	5786;6136;7100;7101;7102;8751;11725;13170;13171;13285;19129;19130;20276;20277;21787;22412;23088;25621;27556;27557;31382;31985;34663	5786;6136;7100;7102;8751;11725;13170;13171;13285;19129;20277;21787;22412;23088;25621;27557;31382;31985;34663		12		427	9606;9606
O43808	O43808	2	2	2	Peroxisomal membrane protein PMP34	SLC25A17	sp|O43808|PM34_HUMAN Peroxisomal membrane protein PMP34 OS=Homo sapiens OX=9606 GN=SLC25A17 PE=1 SV=1	1	2	2	2	2	2	2	8.8	8.8	8.8	34.566	307	307	0	14.661	8.8	44210	44210	2	225	959;17584	True;True	984;18192	1236;22873	1236;22873	1236;22873					9606
O43809	O43809	4	4	4	Cleavage and polyadenylation specificity factor subunit 5	NUDT21	sp|O43809|CPSF5_HUMAN Cleavage and polyadenylation specificity factor subunit 5 OS=Homo sapiens OX=9606 GN=NUDT21 PE=1 SV=1	1	4	4	4	4	4	4	23.8	23.8	23.8	26.227	227	227	0	25.764	23.8	214650	214650	4	226	13539;14944;22639;23463	True;True;True;True	13958;15397;23408;24257	17565;19396;29198;30285	17565;19396;29198;30285	17565;19396;29198;30285					9606
O43813	O43813	4	4	4	LanC-like protein 1	LANCL1	sp|O43813|LANC1_HUMAN Glutathione S-transferase LANCL1 OS=Homo sapiens OX=9606 GN=LANCL1 PE=1 SV=1	1	4	4	4	4	4	4	14.5	14.5	14.5	45.283	399	399	0	23.917	14.5	64492	64492	4	227	681;10062;11080;20981	True;True;True;True	701;10370;11430;21692	878;12945;14304;27109	878;12945;14304;27109	878;12945;14304;27109					9606
O43819	O43819	5	5	5	Protein SCO2 homolog, mitochondrial	SCO2	sp|O43819|SCO2_HUMAN Protein SCO2 homolog, mitochondrial OS=Homo sapiens OX=9606 GN=SCO2 PE=1 SV=3	1	5	5	5	5	5	5	22.6	22.6	22.6	29.81	266	266	0	33.398	22.6	276550	276550	5	228	14398;18594;18925;20213;27354	True;True;True;True;True	14839;19251;19591;20904;28299	18702;24165;24587;26144;35444	18702;24165;24587;26144;35444	18702;24165;24587;26144;35444					9606
O43826;O43826-2	O43826;O43826-2	4;4	4;4	4;4	Glucose-6-phosphate translocase	SLC37A4	sp|O43826|G6PT1_HUMAN Glucose-6-phosphate exchanger SLC37A4 OS=Homo sapiens OX=9606 GN=SLC37A4 PE=1 SV=1;sp|O43826-2|G6PT1_HUMAN Isoform 2 of Glucose-6-phosphate exchanger SLC37A4 OS=Homo sapiens OX=9606 GN=SLC37A4	2	4	4	4	4	4	4	7.9	7.9	7.9	46.36	429	429;451	0	28.115	7.9	262910	262910	5	229	813;7374;17679;17680	True;True;True;True	837;7575;18288;18289	1046;9364;22993;22994;22995	1046;9364;22993;22994;22995	1046;9364;22993;22994					9606;9606
O43837;O43837-2;O43837-3	O43837;O43837-2;O43837-3	16;14;8	16;14;8	16;14;8	Isocitrate dehydrogenase [NAD] subunit beta, mitochondrial	IDH3B	sp|O43837|IDH3B_HUMAN Isocitrate dehydrogenase [NAD] subunit beta, mitochondrial OS=Homo sapiens OX=9606 GN=IDH3B PE=1 SV=2;sp|O43837-2|IDH3B_HUMAN Isoform A of Isocitrate dehydrogenase [NAD] subunit beta, mitochondrial OS=Homo sapiens OX=9606 GN=IDH3B;sp|	3	16	16	16	16	16	16	50.6	50.6	50.6	42.183	385	385;383;233	0	149.78	50.6	3267700	3267700	24	230	44;3742;5704;6199;9483;9484;9560;9576;10470;12208;13145;13398;13659;17525;21840;24127	True;True;True;True;True;True;True;True;True;True;True;True;True;True;True;True	43;3846;3847;5859;6363;9766;9767;9845;9861;10788;12592;13557;13815;14081;18133;22578;24945	54;55;4789;4790;7237;7238;7846;12151;12152;12153;12255;12272;13469;15822;17087;17088;17405;17715;22799;22800;22801;28175;31179;31180	54;55;4789;4790;7237;7238;7846;12151;12152;12153;12255;12272;13469;15822;17087;17088;17405;17715;22799;22800;22801;28175;31179;31180	55;4789;7238;7846;12152;12153;12255;12272;13469;15822;17088;17405;17715;22801;28175;31179		13		363	9606;9606;9606
O43847;O43847-2	O43847;O43847-2	2;2	2;2	2;2	Nardilysin	NRD1	sp|O43847|NRDC_HUMAN Nardilysin OS=Homo sapiens OX=9606 GN=NRDC PE=1 SV=3;sp|O43847-2|NRDC_HUMAN Isoform 2 of Nardilysin OS=Homo sapiens OX=9606 GN=NRDC	2	2	2	2	2	2	2	2.6	2.6	2.6	131.7	1151	1151;1219	0	14.935	2.6	34055	34055	2	231	10169;11610	True;True	10481;11984	13087;15008	13087;15008	13087;15008					9606;9606
O43852;O43852-3;O43852-5;O43852-6;O43852-10;O43852-15;O43852-9;O43852-13;O43852-14;O43852-11;O43852-12	O43852;O43852-3;O43852-5;O43852-6;O43852-10;O43852-15;O43852-9	22;22;16;16;13;12;11;10;10;10;4	22;22;16;16;13;12;11;10;10;10;4	6;6;6;6;6;0;1;6;6;6;0	Calumenin	CALU	sp|O43852|CALU_HUMAN Calumenin OS=Homo sapiens OX=9606 GN=CALU PE=1 SV=2;sp|O43852-3|CALU_HUMAN Isoform 3 of Calumenin OS=Homo sapiens OX=9606 GN=CALU;sp|O43852-5|CALU_HUMAN Isoform 5 of Calumenin OS=Homo sapiens OX=9606 GN=CALU;sp|O43852-6|CALU_HUMAN Isof	11	22	22	6	22	22	6	60.3	60.3	14	37.106	315	315;323;229;265;224;164;154;139;147;170;74	0	235.94	60.3	9202900	9202900	42	232	3232;4208;4619;4640;5634;8079;9516;9517;10029;10030;15679;16200;16201;16300;20157;22309;22343;22344;24503;24519;26190;26513	True;True;True;True;True;True;True;True;True;True;True;True;True;True;True;True;True;True;True;True;True;True	3321;4328;4751;4774;5789;8307;9801;9802;10336;10337;16155;16691;16692;16804;16805;20848;23067;23103;23104;25339;25356;27102;27434	4118;4119;4120;4121;5395;5396;5907;5908;5934;7160;10279;10280;10281;12195;12196;12197;12899;12900;12901;12902;20332;21011;21012;21013;21137;21138;21139;21140;26067;28780;28781;28824;28825;28826;28827;31677;31678;31704;31705;31706;33962;34382	4118;4119;4120;4121;5395;5396;5907;5908;5934;7160;10279;10280;10281;12195;12196;12197;12899;12900;12901;12902;20332;21011;21012;21013;21137;21138;21139;21140;26067;28780;28781;28824;28825;28826;28827;31677;31678;31704;31705;31706;33962;34382	4119;5396;5908;5934;7160;10280;12195;12196;12899;12901;20332;21011;21013;21138;26067;28781;28824;28825;31678;31706;33962;34382		14		249	9606;9606;9606;9606;9606;9606;9606;9606;9606;9606;9606
O43852-4;O43852-2;O43852-8;O43852-7	O43852-4;O43852-2;O43852-8	18;18;9;6	2;2;2;2	2;2;2;2	Calumenin	CALU	sp|O43852-4|CALU_HUMAN Isoform 4 of Calumenin OS=Homo sapiens OX=9606 GN=CALU;sp|O43852-2|CALU_HUMAN Isoform 2 of Calumenin OS=Homo sapiens OX=9606 GN=CALU;sp|O43852-8|CALU_HUMAN Isoform 8 of Calumenin OS=Homo sapiens OX=9606 GN=CALU	4	18	2	2	18	2	2	52	6.8	6.8	38.078	323	323;315;201;161	0	20.426	52	465610	465610	4	233	4208;4619;4640;5634;9516;9517;10002;13797;15679;16200;16201;16300;22309;22343;22344;24503;24519;26513	False;False;False;False;False;False;True;True;False;False;False;False;False;False;False;False;False;False	4328;4751;4774;5789;9801;9802;10308;14226;16155;16691;16692;16804;16805;23067;23103;23104;25339;25356;27434	5395;5396;5907;5908;5934;7160;12195;12196;12197;12862;17904;17905;17906;20332;21011;21012;21013;21137;21138;21139;21140;28780;28781;28824;28825;28826;28827;31677;31678;31704;31705;31706;34382	5395;5396;5907;5908;5934;7160;12195;12196;12197;12862;17904;17905;17906;20332;21011;21012;21013;21137;21138;21139;21140;28780;28781;28824;28825;28826;28827;31677;31678;31704;31705;31706;34382	5396;5908;5934;7160;12195;12196;12862;17904;20332;21011;21013;21138;28781;28824;28825;31678;31706;34382		14		257	9606;9606;9606;9606
O43861;O43861-2	O43861;O43861-2	1;1	1;1	1;1	Probable phospholipid-transporting ATPase IIB	ATP9B	sp|O43861|ATP9B_HUMAN Probable phospholipid-transporting ATPase IIB OS=Homo sapiens OX=9606 GN=ATP9B PE=2 SV=4;sp|O43861-2|ATP9B_HUMAN Isoform 2 of Probable phospholipid-transporting ATPase IIB OS=Homo sapiens OX=9606 GN=ATP9B	2	1	1	1	1	1	1	1.8	1.8	1.8	129.3	1147	1147;1136	0.00094847	9.211	1.8	33229	33229	1	234	886	TRUE	910	1141	1141	1141					9606;9606
O43865;O43865-2	O43865;O43865-2	6;5	6;5	1;1	Putative adenosylhomocysteinase 2	AHCYL1	sp|O43865|SAHH2_HUMAN S-adenosylhomocysteine hydrolase-like protein 1 OS=Homo sapiens OX=9606 GN=AHCYL1 PE=1 SV=2;sp|O43865-2|SAHH2_HUMAN Isoform 2 of S-adenosylhomocysteine hydrolase-like protein 1 OS=Homo sapiens OX=9606 GN=AHCYL1	2	6	6	1	5	5	1	14.3	14.3	3	58.951	530	530;483	0	43.884	11.3	320270	320270	6	235	4963;8238;13058;17463;21254;23063	True;True;True;True;True;True	5106;8479;13469;18055;23845	6347;10506;10507;16944;22701;29754	6347;10506;10507;16944;22701;29754	6347;10507;16944;22701;29754					9606;9606
O43914;O43914-2;O43914-3	O43914;O43914-2;O43914-3	2;2;2	2;2;2	2;2;2	TYRO protein tyrosine kinase-binding protein	TYROBP	sp|O43914|TYOBP_HUMAN TYRO protein tyrosine kinase-binding protein OS=Homo sapiens OX=9606 GN=TYROBP PE=1 SV=1;sp|O43914-2|TYOBP_HUMAN Isoform 2 of TYRO protein tyrosine kinase-binding protein OS=Homo sapiens OX=9606 GN=TYROBP;sp|O43914-3|TYOBP_HUMAN Isofo	3	2	2	2	2	2	2	26.5	26.5	26.5	12.179	113	113;112;102	0	19.487	26.5	409690	409690	3	236	11427;20418	True;True	11793;21114	14773;26406;26407	14773;26406;26407	14773;26406					9606;9606;9606
O43920	O43920	5	5	5	NADH dehydrogenase [ubiquinone] iron-sulfur protein 5	NDUFS5	sp|O43920|NDUS5_HUMAN NADH dehydrogenase [ubiquinone] iron-sulfur protein 5 OS=Homo sapiens OX=9606 GN=NDUFS5 PE=1 SV=3	1	5	5	5	5	5	5	46.2	46.2	46.2	12.517	106	106	0	35.513	46.2	567470	567470	6	237	6101;6570;18423;26244;27289	True;True;True;True;True	6263;6749;19079;27156;28232	7726;7727;8312;23972;34032;35352	7726;7727;8312;23972;34032;35352	7727;8312;23972;34032;35352					9606
O60220	O60220	2	2	2	Mitochondrial import inner membrane translocase subunit Tim8 A	TIMM8A	sp|O60220|TIM8A_HUMAN Mitochondrial import inner membrane translocase subunit Tim8 A OS=Homo sapiens OX=9606 GN=TIMM8A PE=1 SV=1	1	2	2	2	2	2	2	41.2	41.2	41.2	10.998	97	97	0	26.239	41.2	221730	221730	2	238	6662;16318	True;True	6841;16822	8428;21158	8428;21158	8428;21158					9606
O60232	O60232	1	1	1	Sjoegren syndrome/scleroderma autoantigen 1	SSSCA1	sp|O60232|ZNRD2_HUMAN Protein ZNRD2 OS=Homo sapiens OX=9606 GN=ZNRD2 PE=1 SV=1	1	1	1	1	1	1	1	8.5	8.5	8.5	21.474	199	199	0.00094727	9.1762	8.5	18961	18961	1	239	16650	TRUE	17163	21567	21567	21567					9606
O60234	O60234	5	5	4	Glia maturation factor gamma	GMFG	sp|O60234|GMFG_HUMAN Glia maturation factor gamma OS=Homo sapiens OX=9606 GN=GMFG PE=1 SV=1	1	5	5	4	5	5	4	57	57	38	16.801	142	142	0	51.141	57	1163700	1163700	5	240	7388;19290;20408;23343;25594	True;True;True;True;True	7589;19965;21104;24135;26479	9380;25035;26396;30119;33149	9380;25035;26396;30119;33149	9380;25035;26396;30119;33149					9606
O60238;O60238-2	O60238;O60238-2	1;1	1;1	1;1	BCL2/adenovirus E1B 19 kDa protein-interacting protein 3-like	BNIP3L	sp|O60238|BNI3L_HUMAN BCL2/adenovirus E1B 19 kDa protein-interacting protein 3-like OS=Homo sapiens OX=9606 GN=BNIP3L PE=1 SV=1;sp|O60238-2|BNI3L_HUMAN Isoform 2 of BCL2/adenovirus E1B 19 kDa protein-interacting protein 3-like OS=Homo sapiens OX=9606 GN=BN	2	1	1	1	1	1	1	10	10	10	23.93	219	219;179	0	13.76	10	19229	19229	1	241	3336	TRUE	3430	4265	4265	4265					9606;9606
O60256;O60256-2;O60256-4;O60256-3	O60256;O60256-2;O60256-4;O60256-3	6;6;5;4	6;6;5;4	6;6;5;4	Phosphoribosyl pyrophosphate synthase-associated protein 2	PRPSAP2	sp|O60256|KPRB_HUMAN Phosphoribosyl pyrophosphate synthase-associated protein 2 OS=Homo sapiens OX=9606 GN=PRPSAP2 PE=1 SV=1;sp|O60256-2|KPRB_HUMAN Isoform 2 of Phosphoribosyl pyrophosphate synthase-associated protein 2 OS=Homo sapiens OX=9606 GN=PRPSAP2;s	4	6	6	6	6	6	6	26.6	26.6	26.6	40.925	369	369;329;283;320	0	42.728	26.6	240280	240280	7	242	814;5042;8030;10310;19882;20855	True;True;True;True;True;True	838;5187;8258;10626;20569;21566	1047;1048;6449;10219;13267;25737;26951	1047;1048;6449;10219;13267;25737;26951	1048;6449;10219;13267;25737;26951					9606;9606;9606;9606
O60262	O60262	4	4	4	Guanine nucleotide-binding protein G(I)/G(S)/G(O) subunit gamma-7	GNG7	sp|O60262|GBG7_HUMAN Guanine nucleotide-binding protein G(I)/G(S)/G(O) subunit gamma-7 OS=Homo sapiens OX=9606 GN=GNG7 PE=1 SV=1	1	4	4	4	4	4	4	57.4	57.4	57.4	7.5217	68	68	0	38.896	57.4	703080	703080	6	243	213;12337;17269;17270	True;True;True;True	215;12725;17828;17829	271;272;15991;22407;22408;22409	271;272;15991;22407;22408;22409	271;15991;22407;22409					9606
O60264;P28370;P28370-2	O60264	7;3;3	7;3;3	7;3;3	SWI/SNF-related matrix-associated actin-dependent regulator of chromatin subfamily A member 5	SMARCA5	sp|O60264|SMCA5_HUMAN SWI/SNF-related matrix-associated actin-dependent regulator of chromatin subfamily A member 5 OS=Homo sapiens OX=9606 GN=SMARCA5 PE=1 SV=1	3	7	7	7	7	7	7	7.9	7.9	7.9	121.9	1052	1052;1054;1042	0	49.636	7.9	212880	212880	7	244	2743;5542;10018;13479;13705;18370;26153	True;True;True;True;True;True;True	2818;5696;10325;13898;14130;19025;27064	3513;7046;12886;17499;17778;23905;33912	3513;7046;12886;17499;17778;23905;33912	3513;7046;12886;17499;17778;23905;33912					9606;9606;9606
O60271;O60271-4;O60271-2;O60271-9;O60271-5;O60271-3;Q9UPT6	O60271;O60271-4;O60271-2;O60271-9;O60271-5;O60271-3	9;9;8;8;6;6;1	9;9;8;8;6;6;1	9;9;8;8;6;6;1	C-Jun-amino-terminal kinase-interacting protein 4	SPAG9	sp|O60271|JIP4_HUMAN C-Jun-amino-terminal kinase-interacting protein 4 OS=Homo sapiens OX=9606 GN=SPAG9 PE=1 SV=4;sp|O60271-4|JIP4_HUMAN Isoform 4 of C-Jun-amino-terminal kinase-interacting protein 4 OS=Homo sapiens OX=9606 GN=SPAG9;sp|O60271-2|JIP4_HUMAN	7	9	9	9	9	9	9	11.1	11.1	11.1	146.2	1321	1321;1307;1311;1177;931;945;1336	0	85.883	11.1	386420	386420	9	245	843;5857;5982;6511;6665;14700;16465;21604;23985	True;True;True;True;True;True;True;True;True	867;6015;6141;6687;6844;15142;16972;22335;24798	1083;7424;7578;8239;8431;19071;21326;27885;31002	1083;7424;7578;8239;8431;19071;21326;27885;31002	1083;7424;7578;8239;8431;19071;21326;27885;31002					9606;9606;9606;9606;9606;9606;9606
O60313-2;O60313-9;O60313-10;O60313;O60313-13;O60313-11	O60313-2;O60313-9;O60313-10;O60313;O60313-13;O60313-11	39;39;39;38;38;38	39;39;39;38;38;38	39;39;39;38;38;38	Dynamin-like 120 kDa protein, mitochondrial;Dynamin-like 120 kDa protein, form S1	OPA1	sp|O60313-2|OPA1_HUMAN Isoform 2 of Dynamin-like 120 kDa protein, mitochondrial OS=Homo sapiens OX=9606 GN=OPA1;sp|O60313-9|OPA1_HUMAN Isoform 3 of Dynamin-like 120 kDa protein, mitochondrial OS=Homo sapiens OX=9606 GN=OPA1;sp|O60313-10|OPA1_HUMAN Isoform	6	39	39	39	39	39	39	47.8	47.8	47.8	115.88	997	997;961;1015;960;924;978	0	323.31	47.8	4651400	4651400	48	246	106;1103;1265;2230;2465;2739;3751;4681;4766;5186;5828;6022;6122;6965;8262;8263;8559;8980;8981;9779;10070;11186;13068;14161;15343;16621;17028;17325;17796;20149;20934;22063;22607;23157;23323;24645;25574;25683;26932	True;True;True;True;True;True;True;True;True;True;True;True;True;True;True;True;True;True;True;True;True;True;True;True;True;True;True;True;True;True;True;True;True;True;True;True;True;True;True	107;1133;1298;2293;2534;2814;3857;4815;4902;5332;5986;6182;6284;7159;8504;8505;8810;9243;9244;10075;10378;11542;13480;14601;15807;17133;17568;17886;18406;20840;21646;22807;23374;23942;24115;25491;26459;26574;27864	135;1430;1639;2868;3164;3508;4804;5982;5983;6095;6632;7384;7630;7752;8859;10539;10540;10928;11484;11485;11486;12563;12564;12958;12959;14442;16989;16990;18379;19897;21534;22071;22476;23131;26058;27049;27050;28467;28468;29160;29871;30096;31888;31889;33126;33277;33278;34903	135;1430;1639;2868;3164;3508;4804;5982;5983;6095;6632;7384;7630;7752;8859;10539;10540;10928;11484;11485;11486;12563;12564;12958;12959;14442;16989;16990;18379;19897;21534;22071;22476;23131;26058;27049;27050;28467;28468;29160;29871;30096;31888;31889;33126;33277;33278;34903	135;1430;1639;2868;3164;3508;4804;5982;6095;6632;7384;7630;7752;8859;10539;10540;10928;11484;11486;12563;12959;14442;16989;18379;19897;21534;22071;22476;23131;26058;27050;28467;29160;29871;30096;31889;33126;33278;34903					9606;9606;9606;9606;9606;9606
O60331;O60331-4;O60331-2;O60331-3	O60331;O60331-4;O60331-2;O60331-3	4;4;4;4	4;4;4;4	4;4;4;4	Phosphatidylinositol 4-phosphate 5-kinase type-1 gamma	PIP5K1C	sp|O60331|PI51C_HUMAN Phosphatidylinositol 4-phosphate 5-kinase type-1 gamma OS=Homo sapiens OX=9606 GN=PIP5K1C PE=1 SV=2;sp|O60331-4|PI51C_HUMAN Isoform 4 of Phosphatidylinositol 4-phosphate 5-kinase type-1 gamma OS=Homo sapiens OX=9606 GN=PIP5K1C;sp|O603	4	4	4	4	4	4	4	9.9	9.9	9.9	73.259	668	668;640;700;707	0	30.526	9.9	112170	112170	4	247	1486;7431;7523;10897	True;True;True;True	1523;7634;7732;11237	1910;9445;9572;14066	1910;9445;9572;14066	1910;9445;9572;14066					9606;9606;9606;9606
O60333;O60333-3;O60333-2;O60333-4;Q12756;Q12756-3;Q12756-2	O60333;O60333-3;O60333-2;O60333-4;Q12756;Q12756-3;Q12756-2	2;2;2;2;1;1;1	2;2;2;2;1;1;1	2;2;2;2;1;1;1	Kinesin-like protein KIF1B;Kinesin-like protein KIF1A	KIF1B;KIF1A	sp|O60333|KIF1B_HUMAN Kinesin-like protein KIF1B OS=Homo sapiens OX=9606 GN=KIF1B PE=1 SV=5;sp|O60333-3|KIF1B_HUMAN Isoform 3 of Kinesin-like protein KIF1B OS=Homo sapiens OX=9606 GN=KIF1B;sp|O60333-2|KIF1B_HUMAN Isoform 2 of Kinesin-like protein KIF1B OS=	7	2	2	2	2	2	2	2.2	2.2	2.2	204.47	1816	1816;1153;1770;1823;1690;1791;1799	0	16.829	2.2	42550	42550	2	248	12980;22074	True;True	13388;22822	16846;28484	16846;28484	16846;28484					9606;9606;9606;9606;9606;9606;9606
O60343;O60343-2;O60343-3;O60343-4;O60343-5	O60343;O60343-2;O60343-3;O60343-4;O60343-5	1;1;1;1;1	1;1;1;1;1	1;1;1;1;1	TBC1 domain family member 4	TBC1D4	sp|O60343|TBCD4_HUMAN TBC1 domain family member 4 OS=Homo sapiens OX=9606 GN=TBC1D4 PE=1 SV=2;sp|O60343-2|TBCD4_HUMAN Isoform 2 of TBC1 domain family member 4 OS=Homo sapiens OX=9606 GN=TBC1D4;sp|O60343-3|TBCD4_HUMAN Isoform 3 of TBC1 domain family member	5	1	1	1	1	1	1	1.1	1.1	1.1	146.56	1298	1298;1235;1290;462;515	0	13.416	1.1	24281	24281	1	249	11115	TRUE	11469	14354	14354	14354					9606;9606;9606;9606;9606
O60443;O60443-3;O60443-2	O60443;O60443-3	6;3;2	6;3;2	6;3;2	Non-syndromic hearing impairment protein 5	DFNA5	sp|O60443|GSDME_HUMAN Gasdermin-E OS=Homo sapiens OX=9606 GN=GSDME PE=1 SV=2;sp|O60443-3|GSDME_HUMAN Isoform 3 of Gasdermin-E OS=Homo sapiens OX=9606 GN=GSDME	3	6	6	6	6	6	6	15.9	15.9	15.9	54.554	496	496;332;101	0	42.278	15.9	244590	244590	6	250	1401;10080;12481;15177;17348;17988	True;True;True;True;True;True	1438;10389;12873;15638;17912;18617	1812;12975;16185;19693;22512;23387	1812;12975;16185;19693;22512;23387	1812;12975;16185;19693;22512;23387					9606;9606;9606
O60449;O60449-3;O60449-2	O60449;O60449-3;O60449-2	1;1;1	1;1;1	1;1;1	Lymphocyte antigen 75	LY75	sp|O60449|LY75_HUMAN Lymphocyte antigen 75 OS=Homo sapiens OX=9606 GN=LY75 PE=1 SV=3;sp|O60449-3|LY75_HUMAN Isoform 3 of Lymphocyte antigen 75 OS=Homo sapiens OX=9606 GN=LY75;sp|O60449-2|LY75_HUMAN Isoform 2 of Lymphocyte antigen 75 OS=Homo sapiens OX=9606	3	1	1	1	1	1	1	1.1	1.1	1.1	198.31	1722	1722;1817;1873	0.000891	7.4138	1.1	14194	14194	1	251	23138	TRUE	23923	29852	29852	29852					9606;9606;9606
O60462;O60462-5;O60462-4;O60462-2;O60462-3;O60462-6	O60462;O60462-5;O60462-4;O60462-2;O60462-3;O60462-6	10;10;10;10;10;6	10;10;10;10;10;6	10;10;10;10;10;6	Neuropilin-2	NRP2	sp|O60462|NRP2_HUMAN Neuropilin-2 OS=Homo sapiens OX=9606 GN=NRP2 PE=1 SV=3;sp|O60462-5|NRP2_HUMAN Isoform B5 of Neuropilin-2 OS=Homo sapiens OX=9606 GN=NRP2;sp|O60462-4|NRP2_HUMAN Isoform B0 of Neuropilin-2 OS=Homo sapiens OX=9606 GN=NRP2;sp|O60462-2|NRP2	6	10	10	10	10	10	10	16.2	16.2	16.2	104.83	931	931;906;901;909;926;555	0	84.058	16.2	446700	446700	10	252	6894;9907;11077;11596;13477;20665;21418;24306;26320;27403	True;True;True;True;True;True;True;True;True;True	7082;10209;11427;11968;13896;21366;22146;25136;27233;28348	8747;12727;14301;14989;17497;26710;27661;31433;34125;35499	8747;12727;14301;14989;17497;26710;27661;31433;34125;35499	8747;12727;14301;14989;17497;26710;27661;31433;34125;35499					9606;9606;9606;9606;9606;9606
O60476	O60476	1	1	1	Mannosyl-oligosaccharide 1,2-alpha-mannosidase IB	MAN1A2	sp|O60476|MA1A2_HUMAN Mannosyl-oligosaccharide 1,2-alpha-mannosidase IB OS=Homo sapiens OX=9606 GN=MAN1A2 PE=1 SV=1	1	1	1	1	1	1	1	2.2	2.2	2.2	73.003	641	641	0.0025445	6.5129	2.2	24406	24406	1	253	17956	TRUE	18584	23343	23343	23343					9606
O60478	O60478	2	2	2	Integral membrane protein GPR137B	GPR137B	sp|O60478|G137B_HUMAN Integral membrane protein GPR137B OS=Homo sapiens OX=9606 GN=GPR137B PE=1 SV=1	1	2	2	2	2	2	2	6	6	6	45.599	399	399	0	12.989	6	80744	80744	2	254	3695;21950	True;True	3795;22693	4718;28321	4718;28321	4718;28321					9606
O60486	O60486	3	2	2	Plexin-C1	PLXNC1	sp|O60486|PLXC1_HUMAN Plexin-C1 OS=Homo sapiens OX=9606 GN=PLXNC1 PE=1 SV=1	1	3	2	2	3	2	2	2.3	1.8	1.8	175.74	1568	1568	0	14.054	2.3	45738	45738	2	255	7404;17363;23522	False;True;True	7606;17929;24318	9403;22531;30359	9403;22531;30359	9403;22531;30359					9606
O60488;O60488-2	O60488;O60488-2	27;27	27;27	25;25	Long-chain-fatty-acid--CoA ligase 4	ACSL4	sp|O60488|ACSL4_HUMAN Long-chain-fatty-acid--CoA ligase 4 OS=Homo sapiens OX=9606 GN=ACSL4 PE=1 SV=2;sp|O60488-2|ACSL4_HUMAN Isoform Short of Long-chain-fatty-acid--CoA ligase 4 OS=Homo sapiens OX=9606 GN=ACSL4	2	27	27	25	27	27	25	50.2	50.2	46.1	79.187	711	711;670	0	215.34	50.2	5172400	5172400	32	256	600;1112;5019;7667;7805;8978;9025;9122;9393;10422;12276;13457;14165;15067;15499;15691;16753;17223;20400;21889;25172;25370;26124;26125;26256;26257;27047	True;True;True;True;True;True;True;True;True;True;True;True;True;True;True;True;True;True;True;True;True;True;True;True;True;True;True	618;1142;5163;5164;7885;8024;9240;9291;9390;9675;10740;12663;13876;14605;15526;15967;16167;17274;17778;21096;22631;26040;26246;27032;27033;27168;27169;27980	778;1440;6416;6417;9773;9774;9935;11481;11551;11552;11553;11673;12039;13406;15911;17474;18386;18387;19556;20098;20347;21706;21707;22337;26387;28237;32577;32578;32851;33873;33874;34046;34047;35040	778;1440;6416;6417;9773;9774;9935;11481;11551;11552;11553;11673;12039;13406;15911;17474;18386;18387;19556;20098;20347;21706;21707;22337;26387;28237;32577;32578;32851;33873;33874;34046;34047;35040	778;1440;6416;9773;9935;11481;11552;11673;12039;13406;15911;17474;18387;19556;20098;20347;21707;22337;26387;28237;32577;32851;33873;33874;34046;34047;35040	33		111		9606;9606
O60493;O60493-2;O60493-4;O60493-3	O60493;O60493-2;O60493-4	6;5;5;2	6;5;5;2	5;4;4;2	Sorting nexin-3	SNX3	sp|O60493|SNX3_HUMAN Sorting nexin-3 OS=Homo sapiens OX=9606 GN=SNX3 PE=1 SV=3;sp|O60493-2|SNX3_HUMAN Isoform 2 of Sorting nexin-3 OS=Homo sapiens OX=9606 GN=SNX3;sp|O60493-4|SNX3_HUMAN Isoform 4 of Sorting nexin-3 OS=Homo sapiens OX=9606 GN=SNX3	4	6	6	5	6	6	5	32.1	32.1	32.1	18.762	162	162;130;140;113	0	43.265	32.1	624940	624940	7	257	2695;7285;7670;12490;18914;27187	True;True;True;True;True;True	2769;7482;7888;12882;19580;28126	3460;9250;9777;16196;16197;24575;35222	3460;9250;9777;16196;16197;24575;35222	3460;9250;9777;16196;24575;35222					9606;9606;9606;9606
O60496	O60496	1	1	1	Docking protein 2	DOK2	sp|O60496|DOK2_HUMAN Docking protein 2 OS=Homo sapiens OX=9606 GN=DOK2 PE=1 SV=2	1	1	1	1	1	1	1	3.6	3.6	3.6	45.378	412	412	0.0011734	7.1852	3.6	42074	42074	1	258	6525	TRUE	6702	8257	8257	8257					9606
O60506;O60506-3;O60506-4;O60506-2;O60506-5	O60506;O60506-3;O60506-4;O60506-2;O60506-5	18;18;17;17;10	18;18;17;17;10	15;15;14;14;8	Heterogeneous nuclear ribonucleoprotein Q	SYNCRIP	sp|O60506|HNRPQ_HUMAN Heterogeneous nuclear ribonucleoprotein Q OS=Homo sapiens OX=9606 GN=SYNCRIP PE=1 SV=2;sp|O60506-3|HNRPQ_HUMAN Isoform 3 of Heterogeneous nuclear ribonucleoprotein Q OS=Homo sapiens OX=9606 GN=SYNCRIP;sp|O60506-4|HNRPQ_HUMAN Isoform 4	5	18	18	15	18	18	15	32.7	32.7	28.3	69.602	623	623;562;527;588;410	0	149.64	32.7	1559100	1559100	23	259	973;3559;3963;4217;4715;7867;12707;13094;13610;14721;16140;17658;20217;23740;25626;25627;25950;26690	True;True;True;True;True;True;True;True;True;True;True;True;True;True;True;True;True;True	998;3657;4075;4337;4850;8091;13102;13506;14031;15164;16630;18267;20908;24544;26511;26512;26855;27613	1252;4546;5072;5073;5405;6027;10014;10015;16483;17020;17021;17653;19097;20940;22968;26148;30658;33190;33191;33192;33656;34599;34600	1252;4546;5072;5073;5405;6027;10014;10015;16483;17020;17021;17653;19097;20940;22968;26148;30658;33190;33191;33192;33656;34599;34600	1252;4546;5072;5405;6027;10014;16483;17021;17653;19097;20940;22968;26148;30658;33191;33192;33656;34599					9606;9606;9606;9606;9606
O60568	O60568	25	25	25	Procollagen-lysine,2-oxoglutarate 5-dioxygenase 3	PLOD3	sp|O60568|PLOD3_HUMAN Multifunctional procollagen lysine hydroxylase and glycosyltransferase LH3 OS=Homo sapiens OX=9606 GN=PLOD3 PE=1 SV=1	1	25	25	25	25	25	25	44.7	44.7	44.7	84.784	738	738	0	205.78	44.7	5169600	5169600	30	260	2310;3470;4119;6847;8314;10278;12820;14474;14640;15205;15206;15473;15672;15884;16132;18189;19565;20446;22779;22852;23680;24280;24477;26478;26850	True;True;True;True;True;True;True;True;True;True;True;True;True;True;True;True;True;True;True;True;True;True;True;True;True	2374;3567;4238;7030;8556;10592;10593;13223;14915;15082;15666;15667;15939;16148;16364;16622;18840;18841;20245;21144;23552;23628;24481;25108;25313;27396;27778	2966;4435;5277;8668;8669;10599;13221;13222;13223;16633;16634;18793;18794;18992;19728;19729;20063;20324;20325;20596;20929;23658;23659;23660;25358;26447;29388;29481;30580;30581;31397;31646;31647;34334;34797;34798	2966;4435;5277;8668;8669;10599;13221;13222;13223;16633;16634;18793;18794;18992;19728;19729;20063;20324;20325;20596;20929;23658;23659;23660;25358;26447;29388;29481;30580;30581;31397;31646;31647;34334;34797;34798	2966;4435;5277;8669;10599;13223;16633;18794;18992;19728;19729;20063;20325;20596;20929;23658;25358;26447;29388;29481;30581;31397;31646;34334;34797	34;35		223;255		9606
O60603	O60603	11	11	11	Toll-like receptor 2	TLR2	sp|O60603|TLR2_HUMAN Toll-like receptor 2 OS=Homo sapiens OX=9606 GN=TLR2 PE=1 SV=1	1	11	11	11	11	11	11	18.4	18.4	18.4	89.837	784	784	0	75.867	18.4	463060	463060	12	261	4040;4787;16770;18069;22449;22777;23645;24288;24563;24854;26179	True;True;True;True;True;True;True;True;True;True;True	4156;4923;17292;18709;23211;23550;24446;25117;25403;25703;27091	5177;6118;21734;23504;28961;29385;29386;30536;31409;31771;32155;33950	5177;6118;21734;23504;28961;29385;29386;30536;31409;31771;32155;33950	5177;6118;21734;23504;28961;29386;30536;31409;31771;32155;33950					9606
O60610;O60610-2;O60610-3	O60610;O60610-2;O60610-3	11;11;11	11;11;11	11;11;11	Protein diaphanous homolog 1	DIAPH1	sp|O60610|DIAP1_HUMAN Protein diaphanous homolog 1 OS=Homo sapiens OX=9606 GN=DIAPH1 PE=1 SV=2;sp|O60610-2|DIAP1_HUMAN Isoform 2 of Protein diaphanous homolog 1 OS=Homo sapiens OX=9606 GN=DIAPH1;sp|O60610-3|DIAP1_HUMAN Isoform 3 of Protein diaphanous homol	3	11	11	11	11	11	11	10.7	10.7	10.7	141.35	1272	1272;1248;1263	0	80.697	10.7	353040	353040	11	262	1496;3766;5495;9246;13778;14001;15094;15801;17288;18723;20250	True;True;True;True;True;True;True;True;True;True;True	1533;3873;5647;9521;14204;14436;15556;16280;17848;19383;20940	1923;4823;6991;11832;17877;18157;19595;20493;22433;24328;26190	1923;4823;6991;11832;17877;18157;19595;20493;22433;24328;26190	1923;4823;6991;11832;17877;18157;19595;20493;22433;24328;26190					9606;9606;9606
O60613;O60613-2	O60613	4;1	4;1	4;1	15 kDa selenoprotein	2021-09-15	sp|O60613|SEP15_HUMAN Selenoprotein F OS=Homo sapiens OX=9606 GN=SELENOF PE=1 SV=4	2	4	4	4	4	4	4	30.9	30.9	30.9	18.092	165	165;124	0	54.908	30.9	1159800	1159800	4	263	7026;7623;14283;26275	True;True;True;True	7221;7840;14723;27188	8934;9712;18545;34072	8934;9712;18545;34072	8934;9712;18545;34072					9606;9606
O60637;O60637-3;O60637-2	O60637;O60637-3;O60637-2	1;1;1	1;1;1	1;1;1	Tetraspanin-3	TSPAN3	sp|O60637|TSN3_HUMAN Tetraspanin-3 OS=Homo sapiens OX=9606 GN=TSPAN3 PE=2 SV=1;sp|O60637-3|TSN3_HUMAN Isoform 3 of Tetraspanin-3 OS=Homo sapiens OX=9606 GN=TSPAN3;sp|O60637-2|TSN3_HUMAN Isoform 2 of Tetraspanin-3 OS=Homo sapiens OX=9606 GN=TSPAN3	3	1	1	1	1	1	1	6.3	6.3	6.3	28.017	253	253;189;228	0.00088784	7.3447	6.3	75343	75343	1	264	21535	TRUE	22264	27800	27800	27800					9606;9606;9606
O60645	O60645	4	4	4	Exocyst complex component 3	EXOC3	sp|O60645|EXOC3_HUMAN Exocyst complex component 3 OS=Homo sapiens OX=9606 GN=EXOC3 PE=1 SV=3	1	4	4	4	4	4	4	7.1	7.1	7.1	85.566	745	745	0	27.751	7.1	82167	82167	4	265	5909;14691;25029;26851	True;True;True;True	6068;15133;25883;27779	7491;19060;32375;34799	7491;19060;32375;34799	7491;19060;32375;34799					9606
O60664;O60664-4;O60664-3;O60664-2	O60664;O60664-4;O60664-3;O60664-2	13;13;12;7	13;13;12;7	13;13;12;7	Perilipin-3	PLIN3	sp|O60664|PLIN3_HUMAN Perilipin-3 OS=Homo sapiens OX=9606 GN=PLIN3 PE=1 SV=3;sp|O60664-4|PLIN3_HUMAN Isoform 4 of Perilipin-3 OS=Homo sapiens OX=9606 GN=PLIN3;sp|O60664-3|PLIN3_HUMAN Isoform 3 of Perilipin-3 OS=Homo sapiens OX=9606 GN=PLIN3;sp|O60664-2|PLI	4	13	13	13	13	13	13	47.9	47.9	47.9	47.074	434	434;422;433;251	0	106.45	47.9	1008000	1008000	15	266	3349;4087;9946;13295;13382;13830;13945;18808;19200;19549;20457;21900;25501	True;True;True;True;True;True;True;True;True;True;True;True;True	3444;4206;10250;13711;13799;14261;14378;19469;19871;20229;21155;22642;26380	4286;5235;12783;12784;17277;17385;17386;17948;18087;24429;24925;25339;26461;28250;33019	4286;5235;12783;12784;17277;17385;17386;17948;18087;24429;24925;25339;26461;28250;33019	4286;5235;12784;17277;17385;17948;18087;24429;24925;25339;26461;28250;33019					9606;9606;9606;9606
O60704	O60704	5	5	5	Protein-tyrosine sulfotransferase 2	TPST2	sp|O60704|TPST2_HUMAN Protein-tyrosine sulfotransferase 2 OS=Homo sapiens OX=9606 GN=TPST2 PE=1 SV=1	1	5	5	5	5	5	5	16.7	16.7	16.7	41.911	377	377	0	36.068	16.7	219650	219650	6	267	1525;1541;2712;21699;26337	True;True;True;True;True	1569;1585;2786;22433;27250	1978;1996;3477;28000;28001;34146	1978;1996;3477;28000;28001;34146	1978;1996;3477;28001;34146					9606
O60716;O60716-3;O60716-2;O60716-6;O60716-5;O60716-7;O60716-9;O60716-8;O60716-10;O60716-12;O60716-14;O60716-11;O60716-13;O60716-17;O60716-31;O60716-32;O60716-16;O60716-29;O60716-27;O60716-30;O60716-28;O60716-18;O60716-25;O60716-26;O60716-23;O60716-21;O60716-19;O60716-20;O60716-24;O60716-22;O60716-4;O60716-15	O60716;O60716-3;O60716-2;O60716-6;O60716-5;O60716-7;O60716-9;O60716-8;O60716-10;O60716-12;O60716-14;O60716-11;O60716-13;O60716-17;O60716-31;O60716-32;O60716-16;O60716-29;O60716-27;O60716-30;O60716-28;O60716-18;O60716-25;O60716-26;O60716-23;O60716-21;O60716-19;O60716-20;O60716-24;O60716-22;O60716-4;O60716-15	6;6;6;6;6;6;6;6;6;6;6;6;6;6;6;6;6;6;6;6;6;6;6;6;6;6;6;6;6;6;6;6	6;6;6;6;6;6;6;6;6;6;6;6;6;6;6;6;6;6;6;6;6;6;6;6;6;6;6;6;6;6;6;6	6;6;6;6;6;6;6;6;6;6;6;6;6;6;6;6;6;6;6;6;6;6;6;6;6;6;6;6;6;6;6;6	Catenin delta-1	CTNND1	sp|O60716|CTND1_HUMAN Catenin delta-1 OS=Homo sapiens OX=9606 GN=CTNND1 PE=1 SV=1;sp|O60716-3|CTND1_HUMAN Isoform 1AC of Catenin delta-1 OS=Homo sapiens OX=9606 GN=CTNND1;sp|O60716-2|CTND1_HUMAN Isoform 1AB of Catenin delta-1 OS=Homo sapiens OX=9606 GN=CTN	32	6	6	6	6	6	6	8.5	8.5	8.5	108.17	968	968;939;962;941;933;918;914;912;908;893;887;885;879;867;595;589;858;610;616;618;624;861;645;639;817;832;838;846;811;840;947;864	0	65.481	8.5	302750	302750	7	268	1400;8204;9129;15860;21271;23035	True;True;True;True;True;True	1437;8441;9398;16340;21993;23816	1810;1811;10459;11682;20568;27470;29716	1810;1811;10459;11682;20568;27470;29716	1811;10459;11682;20568;27470;29716					9606;9606;9606;9606;9606;9606;9606;9606;9606;9606;9606;9606;9606;9606;9606;9606;9606;9606;9606;9606;9606;9606;9606;9606;9606;9606;9606;9606;9606;9606;9606;9606
P41567;O60739	P41567;O60739	1;1	1;1	1;1	Eukaryotic translation initiation factor 1;Eukaryotic translation initiation factor 1b	EIF1;EIF1B	sp|P41567|EIF1_HUMAN Eukaryotic translation initiation factor 1 OS=Homo sapiens OX=9606 GN=EIF1 PE=1 SV=1;sp|O60739|EIF1B_HUMAN Eukaryotic translation initiation factor 1b OS=Homo sapiens OX=9606 GN=EIF1B PE=1 SV=2	2	1	1	1	1	1	1	12.4	12.4	12.4	12.732	113	113;113	0.00093487	8.4695	12.4	28062	28062	1	269	22912	TRUE	23688	29554	29554	29554					9606;9606
O60749;O60749-2	O60749;O60749-2	17;17	17;17	16;16	Sorting nexin-2	SNX2	sp|O60749|SNX2_HUMAN Sorting nexin-2 OS=Homo sapiens OX=9606 GN=SNX2 PE=1 SV=2;sp|O60749-2|SNX2_HUMAN Isoform 2 of Sorting nexin-2 OS=Homo sapiens OX=9606 GN=SNX2	2	17	17	16	17	17	16	32.8	32.8	30.8	58.47	519	519;402	0	138.57	32.8	1777800	1777800	20	270	2312;3145;5369;7131;9597;12268;13955;16780;18857;20189;24357;24414;25412;26100;26101;26918;27371	True;True;True;True;True;True;True;True;True;True;True;True;True;True;True;True;True	2376;3232;5517;7327;9883;12655;14388;17302;19520;20880;25188;25245;26290;27008;27009;27850;28316	2968;4002;6846;9066;12300;15902;18098;21744;24492;26113;26114;31492;31563;31564;32908;32909;33847;33848;34887;35465	2968;4002;6846;9066;12300;15902;18098;21744;24492;26113;26114;31492;31563;31564;32908;32909;33847;33848;34887;35465	2968;4002;6846;9066;12300;15902;18098;21744;24492;26113;31492;31563;32908;33847;33848;34887;35465					9606;9606
O60760	O60760	5	5	5	Hematopoietic prostaglandin D synthase	HPGDS	sp|O60760|HPGDS_HUMAN Hematopoietic prostaglandin D synthase OS=Homo sapiens OX=9606 GN=HPGDS PE=1 SV=3	1	5	5	5	5	5	5	24.6	24.6	24.6	23.344	199	199	0	35.752	24.6	1454800	1454800	6	271	10182;11058;12645;15796;25349	True;True;True;True;True	10495;11406;13040;16275;26224	13105;14274;14275;16407;20486;32823	13105;14274;14275;16407;20486;32823	13105;14275;16407;20486;32823					9606
O60762	O60762	8	8	8	Dolichol-phosphate mannosyltransferase subunit 1	DPM1	sp|O60762|DPM1_HUMAN Dolichol-phosphate mannosyltransferase subunit 1 OS=Homo sapiens OX=9606 GN=DPM1 PE=1 SV=1	1	8	8	8	8	8	8	43.1	43.1	43.1	29.634	260	260	0	68.449	43.1	842200	842200	10	272	4093;7552;8525;9195;13777;19051;19180;27243	True;True;True;True;True;True;True;True	4212;7764;8775;9465;14203;19720;19851;28186	5242;9612;10884;11760;11761;17875;17876;24748;24903;35295	5242;9612;10884;11760;11761;17875;17876;24748;24903;35295	5242;9612;10884;11761;17876;24748;24903;35295					9606
O60763;O60763-2	O60763;O60763-2	11;11	11;11	11;11	General vesicular transport factor p115	USO1	sp|O60763|USO1_HUMAN General vesicular transport factor p115 OS=Homo sapiens OX=9606 GN=USO1 PE=1 SV=2;sp|O60763-2|USO1_HUMAN Isoform 2 of General vesicular transport factor p115 OS=Homo sapiens OX=9606 GN=USO1	2	11	11	11	11	11	11	15.7	15.7	15.7	107.89	962	962;973	0	91.185	15.7	513220	513220	12	273	2808;5659;11519;14692;15341;17253;19130;21488;22756;23860;25035	True;True;True;True;True;True;True;True;True;True;True	2886;5813;11887;15134;15805;17812;19800;22217;23529;24670;25889	3596;7186;14887;19061;19895;22385;24843;24844;27743;29361;30823;32382	3596;7186;14887;19061;19895;22385;24843;24844;27743;29361;30823;32382	3596;7186;14887;19061;19895;22385;24843;27743;29361;30823;32382					9606;9606
O60783	O60783	3	3	3	28S ribosomal protein S14, mitochondrial	MRPS14	sp|O60783|RT14_HUMAN 28S ribosomal protein S14, mitochondrial OS=Homo sapiens OX=9606 GN=MRPS14 PE=1 SV=1	1	3	3	3	3	3	3	28.9	28.9	28.9	15.139	128	128	0	24.253	28.9	226950	226950	4	274	9422;10821;16253	True;True;True	9704;11156;16752	12074;12075;13963;21082	12074;12075;13963;21082	12074;13963;21082					9606
O60784;O60784-2;O60784-4;O60784-3	O60784;O60784-2;O60784-4;O60784-3	11;10;9;6	11;10;9;6	11;10;9;6	Target of Myb protein 1	TOM1	sp|O60784|TOM1_HUMAN Target of Myb protein 1 OS=Homo sapiens OX=9606 GN=TOM1 PE=1 SV=2;sp|O60784-2|TOM1_HUMAN Isoform 2 of Target of Myb protein 1 OS=Homo sapiens OX=9606 GN=TOM1;sp|O60784-4|TOM1_HUMAN Isoform 4 of Target of Myb protein 1 OS=Homo sapiens O	4	11	11	11	11	11	11	30.1	30.1	30.1	53.818	492	492;493;460;447	0	90.401	30.1	687320	687320	13	275	8323;9070;12066;13264;16295;20494;21632;21633;24910;25091;26542	True;True;True;True;True;True;True;True;True;True;True	8565;9337;12448;13678;16799;21193;22365;22366;25760;25949;27463	10608;11612;15629;15630;17236;21132;26505;27919;27920;27921;32217;32457;34417	10608;11612;15629;15630;17236;21132;26505;27919;27920;27921;32217;32457;34417	10608;11612;15629;17236;21132;26505;27919;27920;32217;32457;34417					9606;9606;9606;9606
Q93079;Q99877;P62807;P58876;O60814;Q5QNW6;Q99879;P57053;Q5QNW6-2;Q99880;Q96A08	Q93079;Q99877;P62807;P58876;O60814;Q5QNW6;Q99879;P57053;Q5QNW6-2;Q99880;Q96A08	8;8;8;8;8;8;8;8;8;7;4	8;8;8;8;8;8;8;8;8;7;4	2;2;2;2;2;2;2;2;2;2;0	Histone H2B type 1-H;Histone H2B type 1-N;Histone H2B type 1-C/E/F/G/I;Histone H2B type 1-D;Histone H2B type 1-K;Histone H2B type 2-F;Histone H2B type 1-M;Histone H2B type F-S;Histone H2B type 1-L;Histone H2B type 1-A	HIST1H2BH;HIST1H2BN;HIST1H2BC;HIST1H2BD;HIST1H2BK;HIST2H2BF;HIST1H2BM;H2BFS;HIST1H2BL;HIST1H2BA	sp|Q93079|H2B1H_HUMAN Histone H2B type 1-H OS=Homo sapiens OX=9606 GN=H2BC9 PE=1 SV=3;sp|Q99877|H2B1N_HUMAN Histone H2B type 1-N OS=Homo sapiens OX=9606 GN=H2BC15 PE=1 SV=3;sp|P62807|H2B1C_HUMAN Histone H2B type 1-C/E/F/G/I OS=Homo sapiens OX=9606 GN=H2BC4	11	8	8	2	8	8	2	49.2	49.2	7.9	13.892	126	126;126;126;126;126;126;126;126;134;126;127	0	96.789	49.2	30138000	30138000	9	276	1513;5043;5841;9876;11972;14482;19567;24870	True;True;True;True;True;True;True;True	1552;1553;1554;1555;1556;5188;5999;10178;12353;14923;20247;25720	1945;1946;1947;1948;1949;1950;1951;1952;1953;1954;1955;1956;1957;1958;1959;1960;1961;1962;6450;7402;12690;12691;15503;18803;25360;25361;32174	1945;1946;1947;1948;1949;1950;1951;1952;1953;1954;1955;1956;1957;1958;1959;1960;1961;1962;6450;7402;12690;12691;15503;18803;25360;25361;32174	1948;6450;7402;12690;15503;18803;25361;32174	36;37	15;16	64;68	60;63	9606;9606;9606;9606;9606;9606;9606;9606;9606;9606;9606
O60825;O60825-2;Q16875;P16118;Q16877;P16118-2;Q16877-2;Q16877-3;Q16875-3;Q16875-2;Q16875-4	O60825;O60825-2	4;4;1;1;1;1;1;1;1;1;1	4;4;1;1;1;1;1;1;1;1;1	4;4;1;1;1;1;1;1;1;1;1	6-phosphofructo-2-kinase/fructose-2,6-bisphosphatase 2;6-phosphofructo-2-kinase;Fructose-2,6-bisphosphatase	PFKFB2	sp|O60825|F262_HUMAN 6-phosphofructo-2-kinase/fructose-2,6-bisphosphatase 2 OS=Homo sapiens OX=9606 GN=PFKFB2 PE=1 SV=2;sp|O60825-2|F262_HUMAN Isoform 2 of 6-phosphofructo-2-kinase/fructose-2,6-bisphosphatase 2 OS=Homo sapiens OX=9606 GN=PFKFB2	11	4	4	4	4	4	4	9.3	9.3	9.3	58.476	505	505;471;520;471;469;406;434;435;500;514;534	0	27.838	9.3	111740	111740	4	277	3749;6778;13385;27098	True;True;True;True	3855;6961;13802;28034	4802;8585;17390;35100	4802;8585;17390;35100	4802;8585;17390;35100					9606;9606;9606;9606;9606;9606;9606;9606;9606;9606;9606
O60826	O60826	23	23	23	Coiled-coil domain-containing protein 22	CCDC22	sp|O60826|CCD22_HUMAN Coiled-coil domain-containing protein 22 OS=Homo sapiens OX=9606 GN=CCDC22 PE=1 SV=1	1	23	23	23	23	23	23	50.9	50.9	50.9	70.755	627	627	0	188.77	50.9	2442000	2442000	29	278	2223;3544;3545;3571;3903;3949;4723;7243;10706;12784;15018;15171;15215;16031;19178;19469;20839;22332;22786;23856;24595;24629;26874	True;True;True;True;True;True;True;True;True;True;True;True;True;True;True;True;True;True;True;True;True;True;True	2286;3642;3643;3669;4014;4060;4858;7440;11038;13184;15476;15632;15676;16521;19849;20147;21550;23091;23559;24666;25438;25473;27804	2861;4530;4531;4532;4562;5002;5003;5055;6037;6038;9202;13814;16580;16581;19495;19684;19685;19740;20809;24901;25244;26935;28808;29396;30818;31816;31817;31863;34833	2861;4530;4531;4532;4562;5002;5003;5055;6037;6038;9202;13814;16580;16581;19495;19684;19685;19740;20809;24901;25244;26935;28808;29396;30818;31816;31817;31863;34833	2861;4530;4532;4562;5003;5055;6038;9202;13814;16580;19495;19684;19740;20809;24901;25244;26935;28808;29396;30818;31816;31863;34833					9606
O60830;O60830-2	O60830;O60830-2	3;3	3;3	3;3	Mitochondrial import inner membrane translocase subunit Tim17-B	TIMM17B	sp|O60830|TI17B_HUMAN Mitochondrial import inner membrane translocase subunit Tim17-B OS=Homo sapiens OX=9606 GN=TIMM17B PE=1 SV=1;sp|O60830-2|TI17B_HUMAN Isoform 2 of Mitochondrial import inner membrane translocase subunit Tim17-B OS=Homo sapiens OX=9606	2	3	3	3	3	3	3	25.6	25.6	25.6	18.273	172	172;222	0	22.014	25.6	201900	201900	3	279	3288;8261;27254	True;True;True	3382;8503;28197	4208;10538;35306	4208;10538;35306	4208;10538;35306					9606;9606
O60831	O60831	1	1	1	PRA1 family protein 2	PRAF2	sp|O60831|PRAF2_HUMAN PRA1 family protein 2 OS=Homo sapiens OX=9606 GN=PRAF2 PE=1 SV=1	1	1	1	1	1	1	1	6.2	6.2	6.2	19.258	178	178	0.0011396	6.7064	6.2	35012	35012	1	280	1172	TRUE	1204	1518	1518	1518					9606
O60832;O60832-2	O60832;O60832-2	3;3	3;3	3;3	H/ACA ribonucleoprotein complex subunit 4	DKC1	sp|O60832|DKC1_HUMAN H/ACA ribonucleoprotein complex subunit DKC1 OS=Homo sapiens OX=9606 GN=DKC1 PE=1 SV=3;sp|O60832-2|DKC1_HUMAN Isoform 3 of H/ACA ribonucleoprotein complex subunit DKC1 OS=Homo sapiens OX=9606 GN=DKC1	2	3	3	3	3	3	3	10.1	10.1	10.1	57.673	514	514;420	0	22.47	10.1	77860	77860	3	281	1240;12539;20153	True;True;True	1273;12930;20844	1606;16258;26062	1606;16258;26062	1606;16258;26062					9606;9606
O60841	O60841	7	7	7	Eukaryotic translation initiation factor 5B	EIF5B	sp|O60841|IF2P_HUMAN Eukaryotic translation initiation factor 5B OS=Homo sapiens OX=9606 GN=EIF5B PE=1 SV=4	1	7	7	7	7	7	7	8.4	8.4	8.4	138.83	1220	1220	0	54.175	8.4	203700	203700	7	282	1676;3856;9267;9709;11052;12546;12547	True;True;True;True;True;True;True	1726;3966;9543;10001;11400;12938;12939	2164;4938;11859;12460;14266;16269;16270	2164;4938;11859;12460;14266;16269;16270	2164;4938;11859;12460;14266;16269;16270					9606
O60861;O60861-2;O60861-1;O60861-4	O60861;O60861-2;O60861-1;O60861-4	1;1;1;1	1;1;1;1	1;1;1;1	Growth arrest-specific protein 7	GAS7	sp|O60861|GAS7_HUMAN Growth arrest-specific protein 7 OS=Homo sapiens OX=9606 GN=GAS7 PE=1 SV=3;sp|O60861-2|GAS7_HUMAN Isoform 2 of Growth arrest-specific protein 7 OS=Homo sapiens OX=9606 GN=GAS7;sp|O60861-1|GAS7_HUMAN Isoform 1 of Growth arrest-specific	4	1	1	1	1	1	1	4.6	4.6	4.6	54.371	476	476;336;412;416	0	10.632	4.6	55045	55045	1	283	15523	TRUE	15991	20124	20124	20124					9606;9606;9606;9606
O60879;O60879-2;O60879-3	O60879;O60879-2;O60879-3	9;9;9	9;9;9	9;9;9	Protein diaphanous homolog 2	DIAPH2	sp|O60879|DIAP2_HUMAN Protein diaphanous homolog 2 OS=Homo sapiens OX=9606 GN=DIAPH2 PE=1 SV=1;sp|O60879-2|DIAP2_HUMAN Isoform 2 of Protein diaphanous homolog 2 OS=Homo sapiens OX=9606 GN=DIAPH2;sp|O60879-3|DIAP2_HUMAN Isoform 3 of Protein diaphanous homol	3	9	9	9	9	9	9	10.8	10.8	10.8	125.57	1101	1101;1096;1097	0	58.867	10.8	233360	233360	9	284	10180;10511;14505;16100;16745;17098;17291;23385;24235	True;True;True;True;True;True;True;True;True	10493;10831;14946;16590;17265;17643;17851;24178;25060	13102;13523;18828;20887;21696;22162;22436;30188;31330	13102;13523;18828;20887;21696;22162;22436;30188;31330	13102;13523;18828;20887;21696;22162;22436;30188;31330					9606;9606;9606
O60884	O60884	5	5	5	DnaJ homolog subfamily A member 2	DNAJA2	sp|O60884|DNJA2_HUMAN DnaJ homolog subfamily A member 2 OS=Homo sapiens OX=9606 GN=DNAJA2 PE=1 SV=1	1	5	5	5	5	5	5	15.3	15.3	15.3	45.745	412	412	0	34.348	15.3	229770	229770	5	285	5052;6369;18241;19852;25525	True;True;True;True;True	5198;6541;18896;20538;26405	6463;8067;23727;25700;33054	6463;8067;23727;25700;33054	6463;8067;23727;25700;33054					9606
O60888;O60888-3;O60888-2	O60888;O60888-3;O60888-2	4;4;4	4;4;4	4;4;4	Protein CutA	CUTA	sp|O60888|CUTA_HUMAN Protein CutA OS=Homo sapiens OX=9606 GN=CUTA PE=1 SV=2;sp|O60888-3|CUTA_HUMAN Isoform C of Protein CutA OS=Homo sapiens OX=9606 GN=CUTA;sp|O60888-2|CUTA_HUMAN Isoform A of Protein CutA OS=Homo sapiens OX=9606 GN=CUTA	3	4	4	4	4	4	4	25.7	25.7	25.7	19.116	179	179;156;198	0	29.585	25.7	498160	498160	5	286	8271;10115;12734;23204	True;True;True;True	8513;10426;13132;23990	10548;10549;13017;16523;29930	10548;10549;13017;16523;29930	10549;13017;16523;29930					9606;9606;9606
O75022;Q8N423;Q6PI73;P59901;Q8N6C8;Q8N6C8-2;P59901-2;Q8N6C8-3;Q8N423-4;Q8N423-3;Q8N423-2;O75022-3;O75022-2	O75022;Q8N423;Q6PI73;P59901;Q8N6C8;Q8N6C8-2;P59901-2;Q8N6C8-3;Q8N423-4;Q8N423-3;Q8N423-2;O75022-3;O75022-2	1;1;1;1;1;1;1;1;1;1;1;1;1	1;1;1;1;1;1;1;1;1;1;1;1;1	1;1;1;1;1;1;1;1;1;1;1;1;1	Leukocyte immunoglobulin-like receptor subfamily B member 3;Leukocyte immunoglobulin-like receptor subfamily B member 2;Leukocyte immunoglobulin-like receptor subfamily A member 6;Leukocyte immunoglobulin-like receptor subfamily A member 4;Leukocyte immunoglobulin-like receptor subfamily A member 3	LILRB3;LILRB2;LILRA6;LILRA4;LILRA3	sp|O75022|LIRB3_HUMAN Leukocyte immunoglobulin-like receptor subfamily B member 3 OS=Homo sapiens OX=9606 GN=LILRB3 PE=1 SV=3;sp|Q8N423|LIRB2_HUMAN Leukocyte immunoglobulin-like receptor subfamily B member 2 OS=Homo sapiens OX=9606 GN=LILRB2 PE=1 SV=4;sp|Q	13	1	1	1	1	1	1	3	3	3	69.385	631	631;598;481;499;439;375;433;456;482;510;597;632;648	0.00090361	7.7914	3	59346	59346	1	287	27123	TRUE	28061	35144	35144	35144					9606;9606;9606;9606;9606;9606;9606;9606;9606;9606;9606;9606;9606
O75023;O75023-2;O75023-3	O75023;O75023-2;O75023-3	2;2;2	2;2;2	2;2;2	Leukocyte immunoglobulin-like receptor subfamily B member 5	LILRB5	sp|O75023|LIRB5_HUMAN Leukocyte immunoglobulin-like receptor subfamily B member 5 OS=Homo sapiens OX=9606 GN=LILRB5 PE=1 SV=1;sp|O75023-2|LIRB5_HUMAN Isoform 2 of Leukocyte immunoglobulin-like receptor subfamily B member 5 OS=Homo sapiens OX=9606 GN=LILRB5	3	2	2	2	2	2	2	5.8	5.8	5.8	64.125	590	590;491;591	0	15.132	5.8	48670	48670	2	288	6627;8281	True;True	6806;8523	8384;10561	8384;10561	8384;10561					9606;9606;9606
O75027;O75027-2;O75027-3	O75027;O75027-2;O75027-3	14;14;11	14;14;11	14;14;11	ATP-binding cassette sub-family B member 7, mitochondrial	ABCB7	sp|O75027|ABCB7_HUMAN ATP-binding cassette sub-family B member 7, mitochondrial OS=Homo sapiens OX=9606 GN=ABCB7 PE=1 SV=2;sp|O75027-2|ABCB7_HUMAN Isoform 2 of ATP-binding cassette sub-family B member 7, mitochondrial OS=Homo sapiens OX=9606 GN=ABCB7;sp|O7	3	14	14	14	14	14	14	23.5	23.5	23.5	82.64	752	752;753;712	0	101.89	23.5	937940	937940	17	289	411;715;1535;1539;8792;8900;12313;12823;15115;15560;16826;18641;23269;23786	True;True;True;True;True;True;True;True;True;True;True;True;True;True	425;736;1579;1583;9048;9159;12701;13226;15577;16030;17350;19298;24057;24591	557;921;1990;1994;11234;11377;15962;16639;16640;19618;20169;21797;21798;21799;24220;30020;30715	557;921;1990;1994;11234;11377;15962;16639;16640;19618;20169;21797;21798;21799;24220;30020;30715	557;921;1990;1994;11234;11377;15962;16640;19618;20169;21797;24220;30020;30715					9606;9606;9606
O75044;P0DJJ0;P0DMP2	O75044;P0DJJ0;P0DMP2	1;1;1	1;1;1	1;1;1	SLIT-ROBO Rho GTPase-activating protein 2;SLIT-ROBO Rho GTPase-activating protein 2C;SLIT-ROBO Rho GTPase-activating protein 2B	SRGAP2;SRGAP2C;SRGAP2B	sp|O75044|SRGP2_HUMAN SLIT-ROBO Rho GTPase-activating protein 2 OS=Homo sapiens OX=9606 GN=SRGAP2 PE=1 SV=3;sp|P0DJJ0|SRG2C_HUMAN SLIT-ROBO Rho GTPase-activating protein 2C OS=Homo sapiens OX=9606 GN=SRGAP2C PE=1 SV=1;sp|P0DMP2|SRG2B_HUMAN SLIT-ROBO Rho GT	3	1	1	1	1	1	1	1.3	1.3	1.3	120.87	1071	1071;459;458	0.00090799	7.9342	1.3	25135	25135	1	290	14701	TRUE	15143	19072	19072	19072					9606;9606;9606
O75083;O75083-3	O75083;O75083-3	25;17	25;17	25;17	WD repeat-containing protein 1	WDR1	sp|O75083|WDR1_HUMAN WD repeat-containing protein 1 OS=Homo sapiens OX=9606 GN=WDR1 PE=1 SV=4;sp|O75083-3|WDR1_HUMAN Isoform 2 of WD repeat-containing protein 1 OS=Homo sapiens OX=9606 GN=WDR1	2	25	25	25	25	25	25	60.6	60.6	60.6	66.193	606	606;466	0	238.24	60.6	5194800	5194800	34	291	907;2607;3351;6249;6528;8543;8650;10610;11660;12618;12963;13918;16169;16170;16991;17535;17903;20903;20904;21963;24231;24632;25901;26441;27298	True;True;True;True;True;True;True;True;True;True;True;True;True;True;True;True;True;True;True;True;True;True;True;True;True	930;2679;3446;6416;6705;8793;8794;8904;10937;12035;13011;13369;14352;16659;16660;17528;17529;18143;18529;21615;21616;22706;25056;25476;26804;27356;28241	1164;1165;3345;4288;7917;8260;8261;10908;10909;11047;13675;13676;15071;16369;16822;18056;20973;20974;20975;22021;22022;22023;22024;22814;22815;23278;27010;27011;27012;28335;28336;31325;31866;33591;33592;34282;35362	1164;1165;3345;4288;7917;8260;8261;10908;10909;11047;13675;13676;15071;16369;16822;18056;20973;20974;20975;22021;22022;22023;22024;22814;22815;23278;27010;27011;27012;28335;28336;31325;31866;33591;33592;34282;35362	1165;3345;4288;7917;8261;10908;11047;13676;15071;16369;16822;18056;20973;20974;22021;22814;23278;27010;27012;28336;31325;31866;33592;34282;35362	38;39	17;18	36;331	371;384	9606;9606
O75110;O75110-2	O75110	3;1	3;1	3;1	Probable phospholipid-transporting ATPase IIA	ATP9A	sp|O75110|ATP9A_HUMAN Probable phospholipid-transporting ATPase IIA OS=Homo sapiens OX=9606 GN=ATP9A PE=1 SV=3	2	3	3	3	3	3	3	4.3	4.3	4.3	118.58	1047	1047;926	0	22.351	4.3	76384	76384	3	292	15017;20979;21995	True;True;True	15475;21690;22740	19494;27107;28379	19494;27107;28379	19494;27107;28379					9606;9606
O75131;Q96A23;Q9UBL6;Q8IYJ1;Q9HCH3;Q9HCH3-2;O95741;Q9UBL6-2;Q96A23-2;O95741-2	O75131	16;1;1;1;1;1;1;1;1;1	16;1;1;1;1;1;1;1;1;1	15;0;0;0;0;0;0;0;0;0	Copine-3	CPNE3	sp|O75131|CPNE3_HUMAN Copine-3 OS=Homo sapiens OX=9606 GN=CPNE3 PE=1 SV=1	10	16	16	15	16	16	15	39.5	39.5	37.8	60.13	537	537;557;633;553;593;301;557;558;575;612	0	122.8	39.5	2280900	2280900	20	293	3447;4364;6608;8788;11333;16116;17220;17896;19516;20398;21384;21648;22601;23803;23804;24089	True;True;True;True;True;True;True;True;True;True;True;True;True;True;True;True	3543;4486;6787;9044;11694;16606;17774;18521;20196;21094;22110;22381;23368;24609;24610;24905	4407;5586;8361;11229;11230;14640;20905;20906;22332;23268;25299;25300;26385;27613;27940;29154;30741;30742;30743;31133	4407;5586;8361;11229;11230;14640;20905;20906;22332;23268;25299;25300;26385;27613;27940;29154;30741;30742;30743;31133	4407;5586;8361;11229;14640;20905;22332;23268;25300;26385;27613;27940;29154;30741;30743;31133					9606;9606;9606;9606;9606;9606;9606;9606;9606;9606
O75144;O75144-3;O75144-2	O75144;O75144-3;O75144-2	1;1;1	1;1;1	1;1;1	ICOS ligand	ICOSLG	sp|O75144|ICOSL_HUMAN ICOS ligand OS=Homo sapiens OX=9606 GN=ICOSLG PE=1 SV=2;sp|O75144-3|ICOSL_HUMAN Isoform 3 of ICOS ligand OS=Homo sapiens OX=9606 GN=ICOSLG;sp|O75144-2|ICOSL_HUMAN Isoform 2 of ICOS ligand OS=Homo sapiens OX=9606 GN=ICOSLG	3	1	1	1	1	1	1	3.6	3.6	3.6	33.348	302	302;185;309	0.0011524	6.8733	3.6	31541	31541	1	294	11425	TRUE	11791	14771	14771	14771					9606;9606;9606
O75153	O75153	2	2	2	Clustered mitochondria protein homolog	CLUH	sp|O75153|CLU_HUMAN Clustered mitochondria protein homolog OS=Homo sapiens OX=9606 GN=CLUH PE=1 SV=2	1	2	2	2	2	2	2	1.9	1.9	1.9	146.67	1309	1309	0.00032062	10.358	1.9	19684	19684	2	295	2904;19604	True;True	2985;20284	3708;25409	3708;25409	3708;25409					9606
O75165	O75165	36	36	36	DnaJ homolog subfamily C member 13	DNAJC13	sp|O75165|DJC13_HUMAN DnaJ homolog subfamily C member 13 OS=Homo sapiens OX=9606 GN=DNAJC13 PE=1 SV=5	1	36	36	36	36	36	36	22.9	22.9	22.9	254.41	2243	2243	0	288.15	22.9	1777900	1777900	36	296	407;442;760;1010;2158;3806;3889;3993;5244;5278;5515;5697;5802;6760;6855;9832;11533;12199;12460;12971;13738;14338;14461;16678;18026;19240;20455;20727;21163;21303;21944;22671;23634;26011;26149;27238	True;True;True;True;True;True;True;True;True;True;True;True;True;True;True;True;True;True;True;True;True;True;True;True;True;True;True;True;True;True;True;True;True;True;True;True	420;456;783;1038;2219;3915;3999;4106;5391;5426;5667;5852;5960;6943;7039;10133;11903;12583;12852;13377;14164;14778;14902;17193;18661;19911;21153;21431;21876;22027;22686;23441;24435;26916;27060;28181	549;592;976;1305;2766;4875;4979;5107;6697;6740;7012;7230;7355;8563;8682;12642;14905;15811;16158;16832;17819;18620;18779;21601;23443;24973;26458;26783;27329;27516;28305;29239;30524;33735;33907;35289	549;592;976;1305;2766;4875;4979;5107;6697;6740;7012;7230;7355;8563;8682;12642;14905;15811;16158;16832;17819;18620;18779;21601;23443;24973;26458;26783;27329;27516;28305;29239;30524;33735;33907;35289	549;592;976;1305;2766;4875;4979;5107;6697;6740;7012;7230;7355;8563;8682;12642;14905;15811;16158;16832;17819;18620;18779;21601;23443;24973;26458;26783;27329;27516;28305;29239;30524;33735;33907;35289					9606
O75175	O75175	1	1	1	CCR4-NOT transcription complex subunit 3	CNOT3	sp|O75175|CNOT3_HUMAN CCR4-NOT transcription complex subunit 3 OS=Homo sapiens OX=9606 GN=CNOT3 PE=1 SV=1	1	1	1	1	1	1	1	2	2	2	81.871	753	753	0.0011557	6.9367	2	0	0	0	297	12648	TRUE	13043	16410	16410	16410	774;775		24;30		9606
O75179;Q8IWZ3;Q8IWZ3-6;O75179-6;O75179-7;Q8IWZ3-4;O75179-2	O75179;Q8IWZ3;Q8IWZ3-6;O75179-6;O75179-7;Q8IWZ3-4;O75179-2	2;2;2;2;2;2;2	2;2;2;2;2;2;2	2;2;2;2;2;2;2	Ankyrin repeat domain-containing protein 17;Ankyrin repeat and KH domain-containing protein 1	ANKRD17;ANKHD1	sp|O75179|ANR17_HUMAN Ankyrin repeat domain-containing protein 17 OS=Homo sapiens OX=9606 GN=ANKRD17 PE=1 SV=3;sp|Q8IWZ3|ANKH1_HUMAN Ankyrin repeat and KH domain-containing protein 1 OS=Homo sapiens OX=9606 GN=ANKHD1 PE=1 SV=1;sp|Q8IWZ3-6|ANKH1_HUMAN Isofo	7	2	2	2	2	2	2	1.5	1.5	1.5	274.25	2603	2603;2542;2617;2352;2490;2544;2602	0	15.363	1.5	45759	45759	2	298	18281;22476	True;True	18936;23238	23790;28992	23790;28992	23790;28992					9606;9606;9606;9606;9606;9606;9606
O75204	O75204	1	1	1	Transmembrane protein 127	TMEM127	sp|O75204|TM127_HUMAN Transmembrane protein 127 OS=Homo sapiens OX=9606 GN=TMEM127 PE=1 SV=1	1	1	1	1	1	1	1	5.5	5.5	5.5	25.841	238	238	0.0011554	6.9236	5.5	27009	27009	1	299	17087	TRUE	17632	22149	22149	22149					9606
O75208;O75208-2	O75208	6;1	6;1	6;1	Ubiquinone biosynthesis protein COQ9, mitochondrial	COQ9	sp|O75208|COQ9_HUMAN Ubiquinone biosynthesis protein COQ9, mitochondrial OS=Homo sapiens OX=9606 GN=COQ9 PE=1 SV=1	2	6	6	6	6	6	6	27.4	27.4	27.4	35.509	318	318;135	0	75.788	27.4	1499800	1499800	11	300	3274;15980;16659;21714;25117;27262	True;True;True;True;True;True	3367;16467;17172;22448;25976;28205	4186;4187;20739;21576;21577;28018;28019;28020;32492;32493;35318	4186;4187;20739;21576;21577;28018;28019;28020;32492;32493;35318	4186;20739;21577;28018;32492;35318					9606;9606
O75223;O75223-3;O75223-2;O75223-4	O75223;O75223-3	6;3;2;2	6;3;2;2	6;3;2;2	Gamma-glutamylcyclotransferase	GGCT	sp|O75223|GGCT_HUMAN Gamma-glutamylcyclotransferase OS=Homo sapiens OX=9606 GN=GGCT PE=1 SV=1;sp|O75223-3|GGCT_HUMAN Isoform 3 of Gamma-glutamylcyclotransferase OS=Homo sapiens OX=9606 GN=GGCT	4	6	6	6	6	6	6	37.8	37.8	37.8	21.007	188	188;94;114;166	0	52.29	37.8	364510	364510	6	301	5516;13104;17975;21305;21969;25479	True;True;True;True;True;True	5668;13516;18604;22029;22712;26358	7013;17031;23368;27518;28344;32991	7013;17031;23368;27518;28344;32991	7013;17031;23368;27518;28344;32991					9606;9606;9606;9606
O75251;O75251-2	O75251;O75251-2	2;2	2;2	2;2	NADH dehydrogenase [ubiquinone] iron-sulfur protein 7, mitochondrial	NDUFS7	sp|O75251|NDUS7_HUMAN NADH dehydrogenase [ubiquinone] iron-sulfur protein 7, mitochondrial OS=Homo sapiens OX=9606 GN=NDUFS7 PE=1 SV=3;sp|O75251-2|NDUS7_HUMAN Isoform 2 of NADH dehydrogenase [ubiquinone] iron-sulfur protein 7, mitochondrial OS=Homo sapiens	2	2	2	2	2	2	2	11.3	11.3	11.3	23.563	213	213;206	0	15.528	11.3	503700	503700	2	302	12670;19431	True;True	13065;20106	16436;25192	16436;25192	16436;25192					9606;9606
O75306;O75306-2	O75306;O75306-2	19;19	19;19	19;19	NADH dehydrogenase [ubiquinone] iron-sulfur protein 2, mitochondrial	NDUFS2	sp|O75306|NDUS2_HUMAN NADH dehydrogenase [ubiquinone] iron-sulfur protein 2, mitochondrial OS=Homo sapiens OX=9606 GN=NDUFS2 PE=1 SV=2;sp|O75306-2|NDUS2_HUMAN Isoform 2 of NADH dehydrogenase [ubiquinone] iron-sulfur protein 2, mitochondrial OS=Homo sapiens	2	19	19	19	19	19	19	52.7	52.7	52.7	52.545	463	463;457	0	148.53	52.7	3996800	3996800	25	303	1661;5848;7782;7783;8775;8776;10493;10607;13095;13233;15932;16179;16428;17607;19637;22592;23192;23291;23648	True;True;True;True;True;True;True;True;True;True;True;True;True;True;True;True;True;True;True	1711;6006;8001;8002;9031;9032;10813;10934;13507;13647;16416;16670;16934;18215;20318;23359;23978;24082;24449	2147;7411;7412;9910;9911;9912;11214;11215;13503;13669;17022;17199;20660;20988;21282;22900;22901;22902;25444;25445;29143;29918;30050;30051;30539	2147;7411;7412;9910;9911;9912;11214;11215;13503;13669;17022;17199;20660;20988;21282;22900;22901;22902;25444;25445;29143;29918;30050;30051;30539	2147;7412;9910;9911;11214;11215;13503;13669;17022;17199;20660;20988;21282;22902;25445;29143;29918;30050;30539					9606;9606
O75312	O75312	1	1	1	Zinc finger protein ZPR1	ZPR1	sp|O75312|ZPR1_HUMAN Zinc finger protein ZPR1 OS=Homo sapiens OX=9606 GN=ZPR1 PE=1 SV=1	1	1	1	1	1	1	1	3.5	3.5	3.5	50.925	459	459	0.0011581	6.9458	3.5	23825	23825	1	304	17950	TRUE	18578	23336	23336	23336					9606
O75323;O75323-2	O75323;O75323-2	6;4	6;4	6;4	Protein NipSnap homolog 2	GBAS	sp|O75323|NIPS2_HUMAN Protein NipSnap homolog 2 OS=Homo sapiens OX=9606 GN=NIPSNAP2 PE=1 SV=1;sp|O75323-2|NIPS2_HUMAN Isoform 2 of Protein NipSnap homolog 2 OS=Homo sapiens OX=9606 GN=NIPSNAP2	2	6	6	6	6	6	6	23.4	23.4	23.4	33.742	286	286;247	0	50.663	23.4	2071100	2071100	8	305	2958;11834;15150;20726;21979;26557	True;True;True;True;True;True	3040;12212;15611;21430;22723;27478	3770;15323;19658;19659;26782;28357;34434;34435	3770;15323;19658;19659;26782;28357;34434;34435	3770;15323;19659;26782;28357;34434					9606;9606
O75340;O75340-2;O75340-3	O75340;O75340-2	7;7;1	7;7;1	7;7;1	Programmed cell death protein 6	PDCD6	sp|O75340|PDCD6_HUMAN Programmed cell death protein 6 OS=Homo sapiens OX=9606 GN=PDCD6 PE=1 SV=1;sp|O75340-2|PDCD6_HUMAN Isoform 2 of Programmed cell death protein 6 OS=Homo sapiens OX=9606 GN=PDCD6	3	7	7	7	7	7	7	46.1	46.1	46.1	21.868	191	191;189;69	0	62.507	46.1	1562700	1562700	9	306	879;15402;20762;20860;20861;23616;26835	True;True;True;True;True;True;True	903;15867;21467;21571;21572;24417;27762	1131;19970;19971;26824;26957;26958;26959;30499;34779	1131;19970;19971;26824;26957;26958;26959;30499;34779	1131;19970;26824;26957;26959;30499;34779					9606;9606;9606
O75347;O75347-2	O75347;O75347-2	7;5	7;5	7;5	Tubulin-specific chaperone A	TBCA	sp|O75347|TBCA_HUMAN Tubulin-specific chaperone A OS=Homo sapiens OX=9606 GN=TBCA PE=1 SV=3;sp|O75347-2|TBCA_HUMAN Isoform 2 of Tubulin-specific chaperone A OS=Homo sapiens OX=9606 GN=TBCA	2	7	7	7	7	7	7	54.6	54.6	54.6	12.855	108	108;129	0	47.214	54.6	448810	448810	10	307	10710;10711;13237;16750;16889;18605;19923	True;True;True;True;True;True;True	11042;11043;13651;17270;17417;19262;20611	13818;13819;13820;13821;17204;21701;21879;24180;25790;25791	13818;13819;13820;13821;17204;21701;21879;24180;25790;25791	13819;13820;17204;21701;21879;24180;25791					9606;9606
O75348;O95670;O95670-2	O75348	6;2;2	6;2;2	6;2;2	V-type proton ATPase subunit G 1	ATP6V1G1	sp|O75348|VATG1_HUMAN V-type proton ATPase subunit G 1 OS=Homo sapiens OX=9606 GN=ATP6V1G1 PE=1 SV=3	3	6	6	6	6	6	6	44.9	44.9	44.9	13.757	118	118;118;78	0	115.06	44.9	6938900	6938900	9	308	1987;1988;4599;8748;16970;18634	True;True;True;True;True;True	2044;2045;4727;9003;17504;19291	2567;2568;2569;5874;11178;11179;21992;24212;24213	2567;2568;2569;5874;11178;11179;21992;24212;24213	2567;2568;5874;11178;21992;24213					9606;9606;9606
O75351	O75351	4	4	4	Vacuolar protein sorting-associated protein 4B	VPS4B	sp|O75351|VPS4B_HUMAN Vacuolar protein sorting-associated protein 4B OS=Homo sapiens OX=9606 GN=VPS4B PE=1 SV=2	1	4	4	4	4	4	4	13.3	13.3	13.3	49.301	444	444	0	30.435	13.3	128650	128650	4	309	5530;11716;14354;21168	True;True;True;True	5684;12094;14794;21881	7034;15164;18640;27334	7034;15164;18640;27334	7034;15164;18640;27334					9606
O75352;O75352-2	O75352;O75352-2	3;3	3;3	3;3	Mannose-P-dolichol utilization defect 1 protein	MPDU1	sp|O75352|MPU1_HUMAN Mannose-P-dolichol utilization defect 1 protein OS=Homo sapiens OX=9606 GN=MPDU1 PE=1 SV=2;sp|O75352-2|MPU1_HUMAN Isoform 2 of Mannose-P-dolichol utilization defect 1 protein OS=Homo sapiens OX=9606 GN=MPDU1	2	3	3	3	3	3	3	13.8	13.8	13.8	26.638	247	247;186	0	18.591	13.8	551960	551960	4	310	69;8358;14644	True;True;True	68;8601;15086	84;10647;10648;18997	84;10647;10648;18997	84;10648;18997					9606;9606
O75367;O75367-2;O75367-3	O75367;O75367-2;O75367-3	12;12;12	12;12;12	10;10;10	Core histone macro-H2A.1	H2AFY	sp|O75367|H2AY_HUMAN Core histone macro-H2A.1 OS=Homo sapiens OX=9606 GN=MACROH2A1 PE=1 SV=4;sp|O75367-2|H2AY_HUMAN Isoform 1 of Core histone macro-H2A.1 OS=Homo sapiens OX=9606 GN=MACROH2A1;sp|O75367-3|H2AY_HUMAN Isoform 3 of Core histone macro-H2A.1 OS=H	3	12	12	10	12	12	10	42.2	42.2	35.2	39.617	372	372;369;371	0	174.86	42.2	8244000	8244000	15	311	208;873;1060;4741;7334;7335;9063;9397;12375;13247;17464;20820	True;True;True;True;True;True;True;True;True;True;True;True	210;897;1090;4876;7533;7534;9330;9679;12764;13661;18056;18057;21530	262;1119;1375;6059;9311;9312;9313;9314;11604;11605;12043;12044;16042;17215;22702;22703;22704;22705;26908	262;1119;1375;6059;9311;9312;9313;9314;11604;11605;12043;12044;16042;17215;22702;22703;22704;22705;26908	262;1119;1375;6059;9312;9313;11604;12043;16042;17215;22702;26908	40		252		9606;9606;9606
O75368	O75368	11	11	11	SH3 domain-binding glutamic acid-rich-like protein	SH3BGRL	sp|O75368|SH3L1_HUMAN SH3 domain-binding glutamic acid-rich-like protein OS=Homo sapiens OX=9606 GN=SH3BGRL PE=1 SV=1	1	11	11	11	11	11	11	85.1	85.1	85.1	12.774	114	114	0	98.576	85.1	3926900	3926900	16	312	3346;5543;5568;7749;10349;12193;12507;18405;19361;25997;25998	True;True;True;True;True;True;True;True;True;True;True	3441;5697;5722;7967;10667;12577;12899;19060;20036;26902;26903	4281;4282;7047;7048;7077;9869;13322;13323;15803;16218;16219;23950;25118;33719;33720;33721	4281;4282;7047;7048;7077;9869;13322;13323;15803;16218;16219;23950;25118;33719;33720;33721	4282;7047;7077;9869;13322;15803;16218;23950;25118;33719;33720					9606
O75369;O75369-8;O75369-5;O75369-4;O75369-6;O75369-3;O75369-2;O75369-9;O75369-7	O75369;O75369-8;O75369-5;O75369-4;O75369-6;O75369-3;O75369-2;O75369-9;O75369-7	10;10;10;10;10;10;10;10;5	5;5;5;5;5;5;5;5;5	5;5;5;5;5;5;5;5;5	Filamin-B	FLNB	sp|O75369|FLNB_HUMAN Filamin-B OS=Homo sapiens OX=9606 GN=FLNB PE=1 SV=2;sp|O75369-8|FLNB_HUMAN Isoform 8 of Filamin-B OS=Homo sapiens OX=9606 GN=FLNB;sp|O75369-5|FLNB_HUMAN Isoform 5 of Filamin-B OS=Homo sapiens OX=9606 GN=FLNB;sp|O75369-4|FLNB_HUMAN Isof	9	10	5	5	10	5	5	5	2.9	2.9	278.16	2602	2602;2633;2146;2150;2537;2561;2578;2591;2422	0	33.054	5	75236	75236	5	313	2941;3507;11188;13965;14418;19276;21369;21371;24809;24962	True;False;False;False;False;False;True;True;True;True	3022;3605;11544;14398;14859;19950;22095;22097;25657;25815	3751;4484;14444;18108;18724;25019;27594;27596;32100;32290	3751;4484;14444;18108;18724;25019;27594;27596;32100;32290	3751;4484;14444;18108;18724;25019;27594;27596;32100;32290					9606;9606;9606;9606;9606;9606;9606;9606;9606
O75379;O75379-2	O75379;O75379-2	1;1	1;1	1;1	Vesicle-associated membrane protein 4	VAMP4	sp|O75379|VAMP4_HUMAN Vesicle-associated membrane protein 4 OS=Homo sapiens OX=9606 GN=VAMP4 PE=1 SV=2;sp|O75379-2|VAMP4_HUMAN Isoform 2 of Vesicle-associated membrane protein 4 OS=Homo sapiens OX=9606 GN=VAMP4	2	1	1	1	1	1	1	9.9	9.9	9.9	16.397	141	141;140	0.00090443	7.8374	9.9	42297	42297	1	314	20525	TRUE	21225	26544	26544	26544					9606;9606
O75380	O75380	7	7	7	NADH dehydrogenase [ubiquinone] iron-sulfur protein 6, mitochondrial	NDUFS6	sp|O75380|NDUS6_HUMAN NADH dehydrogenase [ubiquinone] iron-sulfur protein 6, mitochondrial OS=Homo sapiens OX=9606 GN=NDUFS6 PE=1 SV=1	1	7	7	7	7	7	7	61.3	61.3	61.3	13.711	124	124	0	81.004	61.3	1653800	1653800	11	315	6037;19052;22509;24550;25660;25661;26001	True;True;True;True;True;True;True	6198;19721;23272;25390;26549;26550;26906	7648;7649;24749;29033;31756;31757;33240;33241;33242;33724;33725	7648;7649;24749;29033;31756;31757;33240;33241;33242;33724;33725	7648;24749;29033;31756;33241;33242;33725					9606
O75381;O75381-2	O75381;O75381-2	4;4	4;4	4;4	Peroxisomal membrane protein PEX14	PEX14	sp|O75381|PEX14_HUMAN Peroxisomal membrane protein PEX14 OS=Homo sapiens OX=9606 GN=PEX14 PE=1 SV=1;sp|O75381-2|PEX14_HUMAN Isoform 2 of Peroxisomal membrane protein PEX14 OS=Homo sapiens OX=9606 GN=PEX14	2	4	4	4	4	4	4	13	13	13	41.236	377	377;334	0	63.556	13	688500	688500	5	316	2149;11084;11135;26951	True;True;True;True	2210;11436;11490;27883	2757;14316;14380;14381;34923	2757;14316;14380;14381;34923	2757;14316;14380;34923					9606;9606
O75390	O75390	17	17	17	Citrate synthase, mitochondrial	CS	sp|O75390|CISY_HUMAN Citrate synthase, mitochondrial OS=Homo sapiens OX=9606 GN=CS PE=1 SV=2	1	17	17	17	17	17	17	44	44	44	51.712	466	466	0	143.92	44	7678800	7678800	22	317	153;1251;1263;2426;3393;4178;4237;4862;6002;6003;7953;8460;9491;15337;21260;23582;25866	True;True;True;True;True;True;True;True;True;True;True;True;True;True;True;True;True	154;1284;1296;2493;3489;4297;4357;5003;6162;6163;8179;8702;9774;15801;21981;24383;26766	191;192;1620;1621;1637;3113;4339;5350;5431;6220;7603;7604;10121;10784;10785;12160;19890;27455;30457;30458;30459;33543	191;192;1620;1621;1637;3113;4339;5350;5431;6220;7603;7604;10121;10784;10785;12160;19890;27455;30457;30458;30459;33543	191;1621;1637;3113;4339;5350;5431;6220;7603;7604;10121;10785;12160;19890;27455;30459;33543					9606
O75396	O75396	7	7	7	Vesicle-trafficking protein SEC22b	SEC22B	sp|O75396|SC22B_HUMAN Vesicle-trafficking protein SEC22b OS=Homo sapiens OX=9606 GN=SEC22B PE=1 SV=4	1	7	7	7	7	7	7	43.3	43.3	43.3	24.593	215	215	0	60.513	43.3	1178200	1178200	8	318	3669;7757;10937;12643;17709;23713;24895	True;True;True;True;True;True;True	3769;7975;11282;13037;18318;24517;25745	4685;9879;14127;16403;23029;30625;30626;32201	4685;9879;14127;16403;23029;30625;30626;32201	4685;9879;14127;16403;23029;30626;32201					9606
O75400;O75400-2;O75400-3	O75400;O75400-2;O75400-3	2;2;2	2;2;2	2;2;2	Pre-mRNA-processing factor 40 homolog A	PRPF40A	sp|O75400|PR40A_HUMAN Pre-mRNA-processing factor 40 homolog A OS=Homo sapiens OX=9606 GN=PRPF40A PE=1 SV=2;sp|O75400-2|PR40A_HUMAN Isoform 2 of Pre-mRNA-processing factor 40 homolog A OS=Homo sapiens OX=9606 GN=PRPF40A;sp|O75400-3|PR40A_HUMAN Isoform 3 of	3	2	2	2	2	2	2	2.7	2.7	2.7	108.8	957	957;930;939	0	10.791	2.7	101980	101980	2	319	7262;12808	True;True	7459;13211	9224;16617	9224;16617	9224;16617					9606;9606;9606
O75410;O75410-7;O75410-10;O75410-5;O75410-4;O75410-6;O75410-3;O75410-9;O75410-2;O95359;O95359-2;O75410-8;O95359-6;O95359-1;O95359-5;O95359-3	O75410;O75410-7;O75410-10;O75410-5;O75410-4;O75410-6;O75410-3;O75410-9;O75410-2;O95359;O95359-2;O75410-8;O95359-6;O95359-1;O95359-5;O95359-3	2;2;2;2;2;2;2;2;2;1;1;1;1;1;1;1	2;2;2;2;2;2;2;2;2;1;1;1;1;1;1;1	2;2;2;2;2;2;2;2;2;1;1;1;1;1;1;1	Transforming acidic coiled-coil-containing protein 1;Transforming acidic coiled-coil-containing protein 2	TACC1;TACC2	sp|O75410|TACC1_HUMAN Transforming acidic coiled-coil-containing protein 1 OS=Homo sapiens OX=9606 GN=TACC1 PE=1 SV=2;sp|O75410-7|TACC1_HUMAN Isoform 7 of Transforming acidic coiled-coil-containing protein 1 OS=Homo sapiens OX=9606 GN=TACC1;sp|O75410-10|TA	16	2	2	2	2	2	2	2.7	2.7	2.7	87.793	805	805;731;366;367;379;395;610;776;817;2948;571;154;996;1026;1094;2871	0	13.876	2.7	61081	61081	2	320	574;22580	True;True	591;23347	750;29125	750;29125	750;29125					9606;9606;9606;9606;9606;9606;9606;9606;9606;9606;9606;9606;9606;9606;9606;9606
O75427	O75427	1	1	1	Leucine-rich repeat and calponin homology domain-containing protein 4	LRCH4	sp|O75427|LRCH4_HUMAN Leucine-rich repeat and calponin homology domain-containing protein 4 OS=Homo sapiens OX=9606 GN=LRCH4 PE=1 SV=2	1	1	1	1	1	1	1	2.5	2.5	2.5	73.449	683	683	0.00091743	8.085	2.5	27519	27519	1	321	18020	TRUE	18654	23433	23433	23433					9606
O75431;O75431-2	O75431;O75431-2	10;10	10;10	10;10	Metaxin-2	MTX2	sp|O75431|MTX2_HUMAN Metaxin-2 OS=Homo sapiens OX=9606 GN=MTX2 PE=1 SV=1;sp|O75431-2|MTX2_HUMAN Isoform 2 of Metaxin-2 OS=Homo sapiens OX=9606 GN=MTX2	2	10	10	10	10	10	10	43	43	43	29.763	263	263;253	0	100.69	43	1705500	1705500	14	322	1564;8106;10186;12570;13860;18366;19884;22742;25251;26741	True;True;True;True;True;True;True;True;True;True	1609;8336;10499;12963;14292;19021;20571;23515;26124;27665	2023;10321;13109;13110;16304;17980;23901;25739;25740;29344;29345;32699;34658;34659	2023;10321;13109;13110;16304;17980;23901;25739;25740;29344;29345;32699;34658;34659	2023;10321;13109;16304;17980;23901;25740;29344;32699;34659					9606;9606
O75436;O75436-2	O75436;O75436-2	14;10	14;10	13;9	Vacuolar protein sorting-associated protein 26A	VPS26A	sp|O75436|VP26A_HUMAN Vacuolar protein sorting-associated protein 26A OS=Homo sapiens OX=9606 GN=VPS26A PE=1 SV=2;sp|O75436-2|VP26A_HUMAN Isoform 2 of Vacuolar protein sorting-associated protein 26A OS=Homo sapiens OX=9606 GN=VPS26A	2	14	14	13	14	14	13	56.6	56.6	54.4	38.169	327	327;251	0	116.16	56.6	2223200	2223200	18	323	5059;5156;6119;9809;10134;11156;11700;13525;19367;19969;21325;21938;26563;26631	True;True;True;True;True;True;True;True;True;True;True;True;True;True	5206;5302;6281;10110;10445;11511;12076;13944;20042;20657;22050;22680;27484;27553	6476;6600;7747;7748;7749;12615;12616;13044;14406;15143;17550;25125;25841;27540;27541;28297;34441;34522	6476;6600;7747;7748;7749;12615;12616;13044;14406;15143;17550;25125;25841;27540;27541;28297;34441;34522	6476;6600;7747;12616;13044;14406;15143;17550;25125;25841;27541;28297;34441;34522					9606;9606
O75438;O75438-2	O75438;O75438-2	4;2	4;2	4;2	NADH dehydrogenase [ubiquinone] 1 beta subcomplex subunit 1	NDUFB1	sp|O75438|NDUB1_HUMAN NADH dehydrogenase [ubiquinone] 1 beta subcomplex subunit 1 OS=Homo sapiens OX=9606 GN=NDUFB1 PE=1 SV=1;sp|O75438-2|NDUB1_HUMAN Isoform 2 of NADH dehydrogenase [ubiquinone] 1 beta subcomplex subunit 1 OS=Homo sapiens OX=9606 GN=NDUFB1	2	4	4	4	4	4	4	36.2	36.2	36.2	6.9611	58	58;105	0	27.635	36.2	680430	680430	4	324	5361;17035;19797;25161	True;True;True;True	5509;17576;20481;26027	6837;22082;25635;32560	6837;22082;25635;32560	6837;22082;25635;32560					9606;9606
O75439	O75439	16	16	16	Mitochondrial-processing peptidase subunit beta	PMPCB	sp|O75439|MPPB_HUMAN Mitochondrial-processing peptidase subunit beta OS=Homo sapiens OX=9606 GN=PMPCB PE=1 SV=2	1	16	16	16	16	16	16	42.1	42.1	42.1	54.366	489	489	0	140.47	42.1	1658800	1658800	20	325	2219;3705;6623;10008;11588;11875;13057;17887;19890;20583;21308;21340;21767;22624;23008;23848	True;True;True;True;True;True;True;True;True;True;True;True;True;True;True;True	2281;3805;6802;10314;11960;12253;13468;18510;20577;21284;22032;22065;22503;23393;23787;24658	2851;2852;4729;4730;8379;12869;14977;14978;15377;16943;23257;25747;26611;27521;27559;28083;28084;29182;29673;30809	2851;2852;4729;4730;8379;12869;14977;14978;15377;16943;23257;25747;26611;27521;27559;28083;28084;29182;29673;30809	2851;4730;8379;12869;14977;15377;16943;23257;25747;26611;27521;27559;28084;29182;29673;30809					9606
O75444;O75444-1	O75444;O75444-1	1;1	1;1	1;1	Transcription factor Maf	MAF	sp|O75444|MAF_HUMAN Transcription factor Maf OS=Homo sapiens OX=9606 GN=MAF PE=1 SV=2;sp|O75444-1|MAF_HUMAN Isoform 1 of Transcription factor Maf OS=Homo sapiens OX=9606 GN=MAF	2	1	1	1	1	1	1	2.9	2.9	2.9	38.492	373	373;403	0.00093779	8.6085	2.9	42968	42968	2	326	18017	TRUE	18651	23429;23430	23429;23430	23430					9606;9606
O75477	O75477	10	8	8	Erlin-1	ERLIN1	sp|O75477|ERLN1_HUMAN Erlin-1 OS=Homo sapiens OX=9606 GN=ERLIN1 PE=1 SV=2	1	10	8	8	10	8	8	40.5	33.6	33.6	39.171	348	348	0	56.157	40.5	1176800	1176800	8	327	332;3644;4372;7975;11280;11699;15723;17370;18265;21874	True;True;True;True;False;True;True;True;True;False	344;3743;4494;8201;11636;12075;16201;17937;18920;22615	452;4654;5594;10147;14563;15142;20394;22542;23757;28220	452;4654;5594;10147;14563;15142;20394;22542;23757;28220	452;4654;5594;10147;14563;15142;20394;22542;23757;28220					9606
O75489;O75489-2	O75489	13;3	13;3	13;3	NADH dehydrogenase [ubiquinone] iron-sulfur protein 3, mitochondrial	NDUFS3	sp|O75489|NDUS3_HUMAN NADH dehydrogenase [ubiquinone] iron-sulfur protein 3, mitochondrial OS=Homo sapiens OX=9606 GN=NDUFS3 PE=1 SV=1	2	13	13	13	13	13	13	53	53	53	30.241	264	264;132	0	138.52	53	3756400	3756400	14	328	178;3184;5753;6334;6421;10845;11992;13243;19212;21196;23676;25746;25747	True;True;True;True;True;True;True;True;True;True;True;True;True	181;3272;5910;6505;6595;11182;12373;13657;19883;21910;24477;26644;26645	225;4053;7301;8027;8130;13995;13996;15528;17210;24937;27369;30576;33374;33375	225;4053;7301;8027;8130;13995;13996;15528;17210;24937;27369;30576;33374;33375	225;4053;7301;8027;8130;13995;15528;17210;24937;27369;30576;33374;33375					9606;9606
O75494;O75494-3;O75494-4;O75494-5;O75494-6;O75494-2;Q8WXF0	O75494;O75494-3;O75494-4;O75494-5;O75494-6;O75494-2	5;5;5;5;5;5;2	5;5;5;5;5;5;2	5;5;5;5;5;5;2	Serine/arginine-rich splicing factor 10	SRSF10	sp|O75494|SRS10_HUMAN Serine/arginine-rich splicing factor 10 OS=Homo sapiens OX=9606 GN=SRSF10 PE=1 SV=1;sp|O75494-3|SRS10_HUMAN Isoform 3 of Serine/arginine-rich splicing factor 10 OS=Homo sapiens OX=9606 GN=SRSF10;sp|O75494-4|SRS10_HUMAN Isoform 4 of Se	7	5	5	5	5	5	5	19.1	19.1	19.1	31.3	262	262;183;173;165;182;261;261	0	34.776	19.1	210810	210810	5	329	2927;2928;7864;18988;26729	True;True;True;True;True	3008;3009;8088;19654;27653	3733;3734;10011;24668;34646	3733;3734;10011;24668;34646	3733;3734;10011;24668;34646					9606;9606;9606;9606;9606;9606;9606
O75503	O75503	3	3	3	Ceroid-lipofuscinosis neuronal protein 5	CLN5	sp|O75503|CLN5_HUMAN Ceroid-lipofuscinosis neuronal protein 5 OS=Homo sapiens OX=9606 GN=CLN5 PE=1 SV=2	1	3	3	3	3	3	3	8.1	8.1	8.1	41.496	358	358	0	19.228	8.1	110530	110530	3	330	11510;12780;15072	True;True;True	11877;13180;15531	14874;16576;19561	14874;16576;19561	14874;16576;19561					9606
O75521;O75521-2	O75521;O75521-2	12;12	12;12	12;12	Enoyl-CoA delta isomerase 2, mitochondrial	ECI2	sp|O75521|ECI2_HUMAN Enoyl-CoA delta isomerase 2, mitochondrial OS=Homo sapiens OX=9606 GN=ECI2 PE=1 SV=4;sp|O75521-2|ECI2_HUMAN Isoform 2 of Enoyl-CoA delta isomerase 2, mitochondrial OS=Homo sapiens OX=9606 GN=ECI2	2	12	12	12	12	12	12	45.2	45.2	45.2	43.585	394	394;359	0	105.15	45.2	1609700	1609700	15	331	2071;3144;12323;13897;15597;17146;18453;18668;19328;21716;26078;26237	True;True;True;True;True;True;True;True;True;True;True;True	2132;3231;12711;14330;16069;17692;19109;19326;20003;22450;26985;27149	2667;2668;4001;15973;18027;18028;20221;22226;24004;24256;25080;25081;28022;33815;34022	2667;2668;4001;15973;18027;18028;20221;22226;24004;24256;25080;25081;28022;33815;34022	2667;4001;15973;18027;20221;22226;24004;24256;25080;28022;33815;34022					9606;9606
O75531	O75531	8	8	8	Barrier-to-autointegration factor;Barrier-to-autointegration factor, N-terminally processed	BANF1	sp|O75531|BAF_HUMAN Barrier-to-autointegration factor OS=Homo sapiens OX=9606 GN=BANF1 PE=1 SV=1	1	8	8	8	8	8	8	71.9	71.9	71.9	10.058	89	89	0	67.712	71.9	5795200	5795200	12	332	2499;2500;3024;3205;6105;9629;11846;11847	True;True;True;True;True;True;True;True	2568;2569;3106;3293;3294;6267;9918;12224;12225	3208;3209;3844;4078;4079;4080;4081;7731;12353;12354;15341;15342	3208;3209;3844;4078;4079;4080;4081;7731;12353;12354;15341;15342	3208;3209;3844;4079;7731;12353;15341;15342		19		15	9606
O75533;O75533-2	O75533	10;1	10;1	10;1	Splicing factor 3B subunit 1	SF3B1	sp|O75533|SF3B1_HUMAN Splicing factor 3B subunit 1 OS=Homo sapiens OX=9606 GN=SF3B1 PE=1 SV=3	2	10	10	10	10	10	10	9.8	9.8	9.8	145.83	1304	1304;144	0	68.058	9.8	240760	240760	11	333	103;9977;11529;11722;14632;14633;21201;22541;24711;25371	True;True;True;True;True;True;True;True;True;True	104;10282;11897;12101;15074;15075;21915;23305;25558;26247	132;12828;14897;15173;15174;18979;18980;27377;29071;31980;32852	132;12828;14897;15173;15174;18979;18980;27377;29071;31980;32852	132;12828;14897;15174;18979;18980;27377;29071;31980;32852					9606;9606
O75534;O75534-2;O75534-3;O75534-4	O75534;O75534-2;O75534-3;O75534-4	3;3;3;3	3;3;3;3	3;3;3;3	Cold shock domain-containing protein E1	CSDE1	sp|O75534|CSDE1_HUMAN Cold shock domain-containing protein E1 OS=Homo sapiens OX=9606 GN=CSDE1 PE=1 SV=2;sp|O75534-2|CSDE1_HUMAN Isoform 2 of Cold shock domain-containing protein E1 OS=Homo sapiens OX=9606 GN=CSDE1;sp|O75534-3|CSDE1_HUMAN Isoform 3 of Cold	4	3	3	3	3	3	3	5.4	5.4	5.4	88.884	798	798;767;813;844	0	23.151	5.4	86261	86261	3	334	2116;8583;14628	True;True;True	2176;8835;15070	2717;10959;18974	2717;10959;18974	2717;10959;18974					9606;9606;9606;9606
O75563	O75563	2	2	2	Src kinase-associated phosphoprotein 2	SKAP2	sp|O75563|SKAP2_HUMAN Src kinase-associated phosphoprotein 2 OS=Homo sapiens OX=9606 GN=SKAP2 PE=1 SV=1	1	2	2	2	2	2	2	7	7	7	41.216	359	359	0	13.006	7	61327	61327	2	335	11835;23487	True;True	12213;24281	15324;30312	15324;30312	15324;30312					9606
O75607	O75607	1	1	1	Nucleoplasmin-3	NPM3	sp|O75607|NPM3_HUMAN Nucleoplasmin-3 OS=Homo sapiens OX=9606 GN=NPM3 PE=1 SV=3	1	1	1	1	1	1	1	11.8	11.8	11.8	19.343	178	178	0.00094997	9.2615	11.8	18068	18068	1	336	25222	TRUE	26094	32660	32660	32660					9606
O75608;O75608-2	O75608;O75608-2	7;7	7;7	7;7	Acyl-protein thioesterase 1	LYPLA1	sp|O75608|LYPA1_HUMAN Acyl-protein thioesterase 1 OS=Homo sapiens OX=9606 GN=LYPLA1 PE=1 SV=1;sp|O75608-2|LYPA1_HUMAN Isoform 2 of Acyl-protein thioesterase 1 OS=Homo sapiens OX=9606 GN=LYPLA1	2	7	7	7	7	7	7	49.1	49.1	49.1	24.669	230	230;214	0	76.522	49.1	916500	916500	8	337	1276;1916;3428;10542;12830;22923;23622	True;True;True;True;True;True;True	1309;1969;3523;10863;13233;23699;24423	1650;2465;4380;13565;13566;16649;29567;30507	1650;2465;4380;13565;13566;16649;29567;30507	1650;2465;4380;13565;16649;29567;30507					9606;9606
O75629	O75629	4	4	4	Protein CREG1	CREG1	sp|O75629|CREG1_HUMAN Protein CREG1 OS=Homo sapiens OX=9606 GN=CREG1 PE=1 SV=1	1	4	4	4	4	4	4	29.1	29.1	29.1	24.074	220	220	0	31.062	29.1	510960	510960	6	338	3316;7377;9325;23603	True;True;True;True	3410;7578;9602;24404	4241;9367;9368;9369;11930;30484	4241;9367;9368;9369;11930;30484	4241;9368;11930;30484					9606
O75643;O75643-2	O75643	13;4	13;4	13;4	U5 small nuclear ribonucleoprotein 200 kDa helicase	SNRNP200	sp|O75643|U520_HUMAN U5 small nuclear ribonucleoprotein 200 kDa helicase OS=Homo sapiens OX=9606 GN=SNRNP200 PE=1 SV=2	2	13	13	13	13	13	13	9.1	9.1	9.1	244.5	2136	2136;625	0	105.57	9.1	468440	468440	13	339	141;4955;14914;15598;16086;16321;16984;17155;19185;21208;21416;25840;26236	True;True;True;True;True;True;True;True;True;True;True;True;True	142;5098;15367;16070;16576;16827;17521;17703;19856;21923;22144;26740;27148	176;6338;19358;20222;20872;21164;22014;22239;24908;27387;27659;33514;34021	176;6338;19358;20222;20872;21164;22014;22239;24908;27387;27659;33514;34021	176;6338;19358;20222;20872;21164;22014;22239;24908;27387;27659;33514;34021					9606;9606
O75648;O75648-2;O75648-3;O75648-5;O75648-4	O75648;O75648-2;O75648-3;O75648-5;O75648-4	2;2;1;1;1	2;2;1;1;1	2;2;1;1;1	Mitochondrial tRNA-specific 2-thiouridylase 1	TRMU	sp|O75648|MTU1_HUMAN Mitochondrial tRNA-specific 2-thiouridylase 1 OS=Homo sapiens OX=9606 GN=TRMU PE=1 SV=2;sp|O75648-2|MTU1_HUMAN Isoform 2 of Mitochondrial tRNA-specific 2-thiouridylase 1 OS=Homo sapiens OX=9606 GN=TRMU;sp|O75648-3|MTU1_HUMAN Isoform 3	5	2	2	2	2	2	2	5.5	5.5	5.5	47.744	421	421;376;222;166;267	0	13.9	5.5	33916	33916	2	340	18438;23278	True;True	19094;24066	23987;30030	23987;30030	23987;30030					9606;9606;9606;9606;9606
O75663;O75663-2	O75663;O75663-2	4;3	4;3	4;3	TIP41-like protein	TIPRL	sp|O75663|TIPRL_HUMAN TIP41-like protein OS=Homo sapiens OX=9606 GN=TIPRL PE=1 SV=2;sp|O75663-2|TIPRL_HUMAN Isoform 2 of TIP41-like protein OS=Homo sapiens OX=9606 GN=TIPRL	2	4	4	4	4	4	4	22.8	22.8	22.8	31.444	272	272;178	0	25.303	22.8	87667	87667	4	341	11152;12759;25082;25870	True;True;True;True	11507;13159;25939;26771	14400;16554;32445;33549	14400;16554;32445;33549	14400;16554;32445;33549					9606;9606
O75688;O75688-2;O75688-5;O75688-4	O75688;O75688-2;O75688-5;O75688-4	4;4;4;4	2;2;2;2	2;2;2;2	Protein phosphatase 1B	PPM1B	sp|O75688|PPM1B_HUMAN Protein phosphatase 1B OS=Homo sapiens OX=9606 GN=PPM1B PE=1 SV=1;sp|O75688-2|PPM1B_HUMAN Isoform Beta-2 of Protein phosphatase 1B OS=Homo sapiens OX=9606 GN=PPM1B;sp|O75688-5|PPM1B_HUMAN Isoform 5 of Protein phosphatase 1B OS=Homo sa	4	4	2	2	4	2	2	10.4	5.8	5.8	52.642	479	479;387;327;380	0	19.135	10.4	35346	35346	2	342	3804;11175;20736;26717	True;False;True;False	3913;11531;21440;27641	4872;14431;26792;34633	4872;14431;26792;34633	4872;14431;26792;34633					9606;9606;9606;9606
O75694;O75694-2	O75694;O75694-2	16;16	16;16	16;16	Nuclear pore complex protein Nup155	NUP155	sp|O75694|NU155_HUMAN Nuclear pore complex protein Nup155 OS=Homo sapiens OX=9606 GN=NUP155 PE=1 SV=1;sp|O75694-2|NU155_HUMAN Isoform 2 of Nuclear pore complex protein Nup155 OS=Homo sapiens OX=9606 GN=NUP155	2	16	16	16	16	16	16	16.8	16.8	16.8	155.2	1391	1391;1332	0	150.64	16.8	835030	835030	17	343	2660;8410;9006;9317;11167;11337;11349;11880;13944;14373;14983;18095;18515;21667;23863;27326	True;True;True;True;True;True;True;True;True;True;True;True;True;True;True;True	2733;8652;9270;9594;11522;11699;11711;12260;14377;14813;15439;18736;19170;22401;24673;28270	3414;10717;11523;11917;14421;14645;14659;15389;18086;18668;19448;23534;24073;27963;27964;30826;35404	3414;10717;11523;11917;14421;14645;14659;15389;18086;18668;19448;23534;24073;27963;27964;30826;35404	3414;10717;11523;11917;14421;14645;14659;15389;18086;18668;19448;23534;24073;27964;30826;35404					9606;9606
O75695	O75695	10	10	10	Protein XRP2	RP2	sp|O75695|XRP2_HUMAN Protein XRP2 OS=Homo sapiens OX=9606 GN=RP2 PE=1 SV=4	1	10	10	10	10	10	10	22.9	22.9	22.9	39.641	350	350	0	82.647	22.9	1935300	1935300	14	344	1632;2857;4248;4249;5079;7895;12240;12270;13423;16458	True;True;True;True;True;True;True;True;True;True	1682;2938;4368;4369;5226;8119;12625;12657;13841;16964	2113;3656;5446;5447;5448;6500;6501;6502;10049;15868;15869;15905;17432;21316	2113;3656;5446;5447;5448;6500;6501;6502;10049;15868;15869;15905;17432;21316	2113;3656;5446;5447;6502;10049;15868;15905;17432;21316					9606
O75718	O75718	6	6	6	Cartilage-associated protein	CRTAP	sp|O75718|CRTAP_HUMAN Cartilage-associated protein OS=Homo sapiens OX=9606 GN=CRTAP PE=1 SV=1	1	6	6	6	6	6	6	18	18	18	46.561	401	401	0	37.974	18	253180	253180	6	345	949;6864;17113;21137;21948;25089	True;True;True;True;True;True	974;7048;17658;21849;22691;25946	1221;8697;22179;27295;28318;32452	1221;8697;22179;27295;28318;32452	1221;8697;22179;27295;28318;32452					9606
O75746;O75746-2	O75746;O75746-2	21;17	12;8	12;8	Calcium-binding mitochondrial carrier protein Aralar1	SLC25A12	sp|O75746|CMC1_HUMAN Calcium-binding mitochondrial carrier protein Aralar1 OS=Homo sapiens OX=9606 GN=SLC25A12 PE=1 SV=2;sp|O75746-2|CMC1_HUMAN Isoform 2 of Calcium-binding mitochondrial carrier protein Aralar1 OS=Homo sapiens OX=9606 GN=SLC25A12	2	21	12	12	21	12	12	34.7	25.5	25.5	74.761	678	678;571	0	103.25	34.7	1304400	1304400	15	346	847;848;3411;3577;7254;8779;9913;11624;11743;11744;12186;15300;15680;15787;17546;18068;19404;21642;26555;26926;27027	False;False;True;True;True;True;True;True;False;False;False;False;True;False;True;False;True;True;False;True;True	871;872;3506;3676;7451;9035;10215;11998;12122;12123;12570;15763;16156;16266;18154;18708;20079;22375;27476;27858;27960	1088;1089;1090;4359;4360;4571;9216;11218;12733;12734;15024;15206;15207;15793;19842;20333;20476;22827;22828;23503;25163;27934;34432;34895;35017	1088;1089;1090;4359;4360;4571;9216;11218;12733;12734;15024;15206;15207;15793;19842;20333;20476;22827;22828;23503;25163;27934;34432;34895;35017	1088;1090;4359;4571;9216;11218;12734;15024;15206;15207;15793;19842;20333;20476;22827;23503;25163;27934;34432;34895;35017					9606;9606
O75787;O75787-2	O75787;O75787-2	6;6	6;6	6;6	Renin receptor	ATP6AP2	sp|O75787|RENR_HUMAN Renin receptor OS=Homo sapiens OX=9606 GN=ATP6AP2 PE=1 SV=2;sp|O75787-2|RENR_HUMAN Isoform 2 of Renin receptor OS=Homo sapiens OX=9606 GN=ATP6AP2	2	6	6	6	6	6	6	24	24	24	39.008	350	350;318	0	44.067	24	2446900	2446900	8	347	3335;4547;13564;17924;21375;26677	True;True;True;True;True;True	3429;4675;13984;18552;22101;27600	4264;5813;5814;17601;17602;23308;27600;34583	4264;5813;5814;17601;17602;23308;27600;34583	4264;5813;17601;23308;27600;34583					9606;9606
O75821	O75821	2	2	2	Eukaryotic translation initiation factor 3 subunit G	EIF3G	sp|O75821|EIF3G_HUMAN Eukaryotic translation initiation factor 3 subunit G OS=Homo sapiens OX=9606 GN=EIF3G PE=1 SV=2	1	2	2	2	2	2	2	9.4	9.4	9.4	35.611	320	320	0	48.552	9.4	61800	61800	2	348	4542;5854	True;True	4670;6012	5808;7421	5808;7421	5808;7421					9606
O75822;O75822-2;O75822-3	O75822;O75822-2;O75822-3	3;3;3	3;3;3	2;2;2	Eukaryotic translation initiation factor 3 subunit J	EIF3J	sp|O75822|EIF3J_HUMAN Eukaryotic translation initiation factor 3 subunit J OS=Homo sapiens OX=9606 GN=EIF3J PE=1 SV=2;sp|O75822-2|EIF3J_HUMAN Isoform 2 of Eukaryotic translation initiation factor 3 subunit J OS=Homo sapiens OX=9606 GN=EIF3J;sp|O75822-3|EIF	3	3	3	2	2	2	2	18.6	18.6	8.5	29.062	258	258;204;209	0	17.865	8.5	109630	109630	2	349	1;15119;25010	True;True;True	15580;25863	19621;32350	19621;32350	19621;32350					9606;9606;9606
O75832;O75832-2	O75832;O75832-2	8;4	8;4	8;4	26S proteasome non-ATPase regulatory subunit 10	PSMD10	sp|O75832|PSD10_HUMAN 26S proteasome non-ATPase regulatory subunit 10 OS=Homo sapiens OX=9606 GN=PSMD10 PE=1 SV=1;sp|O75832-2|PSD10_HUMAN Isoform 2 of 26S proteasome non-ATPase regulatory subunit 10 OS=Homo sapiens OX=9606 GN=PSMD10	2	8	8	8	8	8	8	50.4	50.4	50.4	24.428	226	226;151	0	75.841	50.4	720730	720730	10	350	2005;2006;3343;7579;13292;14652;16368;16551	True;True;True;True;True;True;True;True	2062;2063;3437;7791;7792;13708;15094;16875;17061	2589;2590;2591;4275;4276;9644;9645;9646;9647;17273;19010;19011;21217;21435	2589;2590;2591;4275;4276;9644;9645;9646;9647;17273;19010;19011;21217;21435	2589;2591;4275;9647;17273;19010;21217;21435	41		105		9606;9606
O75844	O75844	10	10	10	CAAX prenyl protease 1 homolog	ZMPSTE24	sp|O75844|FACE1_HUMAN CAAX prenyl protease 1 homolog OS=Homo sapiens OX=9606 GN=ZMPSTE24 PE=1 SV=2	1	10	10	10	10	10	10	26.5	26.5	26.5	54.812	475	475	0	74.022	26.5	1078700	1078700	12	351	3724;9326;11592;14171;17306;17315;19825;20828;21597;23420	True;True;True;True;True;True;True;True;True;True	3827;9603;11964;14611;17867;17876;20511;21538;22328;24214	4768;11931;14985;18395;22455;22465;25672;26919;26920;27874;27875;30230	4768;11931;14985;18395;22455;22465;25672;26919;26920;27874;27875;30230	4768;11931;14985;18395;22455;22465;25672;26920;27875;30230					9606
O75874	O75874	22	21	21	Isocitrate dehydrogenase [NADP] cytoplasmic	IDH1	sp|O75874|IDHC_HUMAN Isocitrate dehydrogenase [NADP] cytoplasmic OS=Homo sapiens OX=9606 GN=IDH1 PE=1 SV=2	1	22	21	21	22	21	21	63.3	61.1	61.1	46.659	414	414	0	207.39	63.3	15007000	15007000	30	352	2053;3001;3370;6726;6727;8668;9107;10599;11306;12171;13981;14023;15991;17574;18331;20422;20468;20836;21448;23458;24145;25738	True;True;True;True;True;True;True;True;True;True;True;True;True;False;True;True;True;True;True;True;True;True	2114;3083;3465;6909;6910;8923;9374;10926;11664;11665;12555;14416;14458;16478;18182;18986;21118;21167;21547;22176;24252;24963;26635;26636	2648;3820;4310;8515;8516;11076;11077;11654;13657;14596;14597;15774;18133;18182;20752;20753;22860;23857;23858;26411;26473;26930;26931;27697;30278;30279;31204;31205;33363;33364;33365	2648;3820;4310;8515;8516;11076;11077;11654;13657;14596;14597;15774;18133;18182;20752;20753;22860;23857;23858;26411;26473;26930;26931;27697;30278;30279;31204;31205;33363;33364;33365	2648;3820;4310;8515;8516;11077;11654;13657;14596;15774;18133;18182;20753;22860;23857;26411;26473;26931;27697;30278;31204;33364		20;21		13;182	9606
O75879	O75879	2	2	2	Glutamyl-tRNA(Gln) amidotransferase subunit B, mitochondrial	GATB	sp|O75879|GATB_HUMAN Glutamyl-tRNA(Gln) amidotransferase subunit B, mitochondrial OS=Homo sapiens OX=9606 GN=GATB PE=1 SV=1	1	2	2	2	2	2	2	7.5	7.5	7.5	61.863	557	557	0	12.521	7.5	77083	77083	2	353	871;23962	True;True	895;24775	1117;30970	1117;30970	1117;30970					9606
O75880	O75880	9	9	9	Protein SCO1 homolog, mitochondrial	SCO1	sp|O75880|SCO1_HUMAN Protein SCO1 homolog, mitochondrial OS=Homo sapiens OX=9606 GN=SCO1 PE=1 SV=1	1	9	9	9	9	9	9	22.9	22.9	22.9	33.814	301	301	0	72.166	22.9	1183500	1183500	11	354	7798;7799;8595;9389;12042;12043;15882;15883;18487	True;True;True;True;True;True;True;True;True	8017;8018;8848;9671;12424;12425;16362;16363;19142	9927;9928;10976;10977;12034;15596;15597;15598;20594;20595;24043	9927;9928;10976;10977;12034;15596;15597;15598;20594;20595;24043	9927;9928;10976;12034;15597;15598;20594;20595;24043					9606
O75907	O75907	1	1	1	Diacylglycerol O-acyltransferase 1	DGAT1	sp|O75907|DGAT1_HUMAN Diacylglycerol O-acyltransferase 1 OS=Homo sapiens OX=9606 GN=DGAT1 PE=1 SV=2	1	1	1	1	1	1	1	3.3	3.3	3.3	55.278	488	488	0.00089847	7.626	3.3	35850	35850	1	355	15102	TRUE	15564	19603	19603	19603					9606
O75911	O75911	2	2	2	Short-chain dehydrogenase/reductase 3	DHRS3	sp|O75911|DHRS3_HUMAN Short-chain dehydrogenase/reductase 3 OS=Homo sapiens OX=9606 GN=DHRS3 PE=1 SV=2	1	2	2	2	2	2	2	8.9	8.9	8.9	33.548	302	302	0	12.101	8.9	64320	64320	2	356	20879;21465	True;True	21590;22193	26980;27715	26980;27715	26980;27715					9606
O75915	O75915	7	7	7	PRA1 family protein 3	ARL6IP5	sp|O75915|PRAF3_HUMAN PRA1 family protein 3 OS=Homo sapiens OX=9606 GN=ARL6IP5 PE=1 SV=1	1	7	7	7	7	7	7	32.4	32.4	32.4	21.614	188	188	0	59.527	32.4	2786700	2786700	9	357	2396;6241;15618;16323;16371;20115;23102	True;True;True;True;True;True;True	2463;6408;16090;16829;16878;20805;23884	3083;7908;20248;21166;21220;26017;29803;29804;29805	3083;7908;20248;21166;21220;26017;29803;29804;29805	3083;7908;20248;21166;21220;26017;29805					9606
O75923;O75923-11;O75923-10;O75923-15;O75923-3;O75923-9;O75923-14;O75923-6;O75923-12;O75923-5;O75923-4;O75923-2;O75923-8;O75923-7;O75923-13	O75923;O75923-11;O75923-10;O75923-15;O75923-3;O75923-9;O75923-14;O75923-6;O75923-12;O75923-5;O75923-4;O75923-2;O75923-8;O75923-7;O75923-13	33;33;33;33;33;33;33;33;33;33;33;33;33;33;33	31;31;31;31;31;31;31;31;31;31;31;31;31;31;31	31;31;31;31;31;31;31;31;31;31;31;31;31;31;31	Dysferlin	DYSF	sp|O75923|DYSF_HUMAN Dysferlin OS=Homo sapiens OX=9606 GN=DYSF PE=1 SV=1;sp|O75923-11|DYSF_HUMAN Isoform 11 of Dysferlin OS=Homo sapiens OX=9606 GN=DYSF;sp|O75923-10|DYSF_HUMAN Isoform 10 of Dysferlin OS=Homo sapiens OX=9606 GN=DYSF;sp|O75923-15|DYSF_HUMAN	15	33	31	31	33	31	31	22.5	21.8	21.8	237.29	2080	2080;2098;2102;1954;2066;2067;2081;2087;2088;2097;2101;2111;2112;2118;2119	0	227.35	22.5	1383600	1383600	31	358	475;3912;4410;5122;6018;6339;8828;9102;10209;10348;10675;11074;11462;11463;11729;12383;12861;12882;12984;13244;14945;15224;15567;16431;17815;21878;22162;22486;23155;23274;25221;26102;26218	True;True;True;True;True;True;True;True;True;True;True;True;True;True;True;False;True;True;True;True;True;True;True;True;False;True;True;True;True;True;True;True;True	489;4023;4534;5268;6178;6510;9084;9369;10522;10666;11006;11424;11829;11830;12108;12772;13265;13286;13392;13658;15398;15686;16037;16937;18425;22619;22913;23248;23940;24062;26093;27010;27130	629;5013;5641;6559;7625;8032;11279;11649;13137;13321;13770;14298;14820;14821;15186;16051;16687;16712;16850;17211;19397;19752;20177;21285;23154;28224;28592;29005;29869;30025;32659;33849;33998	629;5013;5641;6559;7625;8032;11279;11649;13137;13321;13770;14298;14820;14821;15186;16051;16687;16712;16850;17211;19397;19752;20177;21285;23154;28224;28592;29005;29869;30025;32659;33849;33998	629;5013;5641;6559;7625;8032;11279;11649;13137;13321;13770;14298;14820;14821;15186;16051;16687;16712;16850;17211;19397;19752;20177;21285;23154;28224;28592;29005;29869;30025;32659;33849;33998					9606;9606;9606;9606;9606;9606;9606;9606;9606;9606;9606;9606;9606;9606;9606
O75934	O75934	1	1	1	Pre-mRNA-splicing factor SPF27	BCAS2	sp|O75934|SPF27_HUMAN Pre-mRNA-splicing factor SPF27 OS=Homo sapiens OX=9606 GN=BCAS2 PE=1 SV=1	1	1	1	1	1	1	1	5.8	5.8	5.8	26.131	225	225	0.00095481	9.5849	5.8	33907	33907	1	359	22680	TRUE	23450	29249	29249	29249					9606
O75935;O75935-3;O75935-2	O75935;O75935-3;O75935-2	4;4;3	4;4;3	4;4;3	Dynactin subunit 3	DCTN3	sp|O75935|DCTN3_HUMAN Dynactin subunit 3 OS=Homo sapiens OX=9606 GN=DCTN3 PE=1 SV=1;sp|O75935-3|DCTN3_HUMAN Isoform 3 of Dynactin subunit 3 OS=Homo sapiens OX=9606 GN=DCTN3;sp|O75935-2|DCTN3_HUMAN Isoform 2 of Dynactin subunit 3 OS=Homo sapiens OX=9606 GN=	3	4	4	4	4	4	4	26.3	26.3	26.3	21.119	186	186;158;176	0	27.766	26.3	131820	131820	4	360	12921;25432;26375;26896	True;True;True;True	13327;26310;27289;27827	16769;32929;34198;34859	16769;32929;34198;34859	16769;32929;34198;34859					9606;9606;9606
O75947;O75947-2	O75947;O75947-2	12;8	12;8	12;8	ATP synthase subunit d, mitochondrial	ATP5H	sp|O75947|ATP5H_HUMAN ATP synthase subunit d, mitochondrial OS=Homo sapiens OX=9606 GN=ATP5PD PE=1 SV=3;sp|O75947-2|ATP5H_HUMAN Isoform 2 of ATP synthase subunit d, mitochondrial OS=Homo sapiens OX=9606 GN=ATP5PD	2	12	12	12	12	12	12	73.3	73.3	73.3	18.491	161	161;137	0	107.75	73.3	15491000	15491000	20	361	816;11556;12718;12744;17727;20292;22596;25339;25340;27122;27255;27256	True;True;True;True;True;True;True;True;True;True;True;True	839;11927;13116;13143;18336;20982;23363;26214;26215;28060;28198;28199	1049;1050;14932;14933;16502;16503;16535;16536;23049;23050;23051;26238;29147;32812;32813;32814;35143;35307;35308;35309	1049;1050;14932;14933;16502;16503;16535;16536;23049;23050;23051;26238;29147;32812;32813;32814;35143;35307;35308;35309	1049;14933;16503;16535;23050;26238;29147;32812;32814;35143;35307;35308					9606;9606
O75955;O75955-2	O75955;O75955-2	22;18	22;18	22;18	Flotillin-1	FLOT1	sp|O75955|FLOT1_HUMAN Flotillin-1 OS=Homo sapiens OX=9606 GN=FLOT1 PE=1 SV=3;sp|O75955-2|FLOT1_HUMAN Isoform 2 of Flotillin-1 OS=Homo sapiens OX=9606 GN=FLOT1	2	22	22	22	22	22	22	64.2	64.2	64.2	47.355	427	427;379	0	216.26	64.2	3592100	3592100	26	362	262;1027;1736;1838;3377;5459;7755;9347;11334;11461;15001;15667;16435;16894;19718;21396;21481;22239;23859;25440;25467;25650	True;True;True;True;True;True;True;True;True;True;True;True;True;True;True;True;True;True;True;True;True;True	269;1057;1786;1889;3473;5609;7973;9625;11695;11828;15459;16143;16941;17422;20402;22124;22209;22993;24669;26318;26344;26538	339;1331;1332;2238;2366;4319;4320;6947;9877;11958;11959;14641;14819;19474;20316;21291;21885;25545;27631;27734;28691;30821;30822;32940;32969;33225	339;1331;1332;2238;2366;4319;4320;6947;9877;11958;11959;14641;14819;19474;20316;21291;21885;25545;27631;27734;28691;30821;30822;32940;32969;33225	339;1331;2238;2366;4320;6947;9877;11959;14641;14819;19474;20316;21291;21885;25545;27631;27734;28691;30822;32940;32969;33225					9606;9606
O75964	O75964	6	6	6	ATP synthase subunit g, mitochondrial	ATP5L	sp|O75964|ATP5L_HUMAN ATP synthase subunit g, mitochondrial OS=Homo sapiens OX=9606 GN=ATP5MG PE=1 SV=3	1	6	6	6	6	6	6	47.6	47.6	47.6	11.428	103	103	0	72.023	47.6	3406200	3406200	6	363	11608;12182;12961;23038;23039;24167	True;True;True;True;True;True	11981;11982;12566;13367;23819;23820;24988	15005;15006;15788;16820;29720;29721;29722;31234	15005;15006;15788;16820;29720;29721;29722;31234	15005;15788;16820;29720;29721;31234	42		58		9606
O75995	O75995	5	5	5	SAM and SH3 domain-containing protein 3	SASH3	sp|O75995|SASH3_HUMAN SAM and SH3 domain-containing protein 3 OS=Homo sapiens OX=9606 GN=SASH3 PE=1 SV=2	1	5	5	5	5	5	5	24.2	24.2	24.2	41.595	380	380	0	42.331	24.2	237490	237490	6	364	4718;5876;6721;10373;24535	True;True;True;True;True	4853;6034;6904;10691;25373	6030;7447;7448;8508;13355;31726	6030;7447;7448;8508;13355;31726	6030;7448;8508;13355;31726					9606
O76003	O76003	8	8	8	Glutaredoxin-3	GLRX3	sp|O76003|GLRX3_HUMAN Glutaredoxin-3 OS=Homo sapiens OX=9606 GN=GLRX3 PE=1 SV=2	1	8	8	8	8	8	8	27.2	27.2	27.2	37.432	335	335	0	53.476	27.2	294370	294370	8	365	2014;2486;5346;5513;9556;13241;19286;26564	True;True;True;True;True;True;True;True	2072;2555;5494;5665;9841;13655;19961;27485	2601;3193;6818;7010;12249;17208;25030;34442	2601;3193;6818;7010;12249;17208;25030;34442	2601;3193;6818;7010;12249;17208;25030;34442					9606
O76021;O76021-2	O76021	7;2	7;2	7;2	Ribosomal L1 domain-containing protein 1	RSL1D1	sp|O76021|RL1D1_HUMAN Ribosomal L1 domain-containing protein 1 OS=Homo sapiens OX=9606 GN=RSL1D1 PE=1 SV=3	2	7	7	7	7	7	7	14.9	14.9	14.9	54.972	490	490;270	0	56.015	14.9	198350	198350	7	366	14599;15697;20187;20188;20401;20402;23568	True;True;True;True;True;True;True	15041;16174;20878;20879;21097;21098;24366	18942;20356;26111;26112;26388;26389;30433	18942;20356;26111;26112;26388;26389;30433	18942;20356;26111;26112;26388;26389;30433					9606;9606
O76024	O76024	2	2	2	Wolframin	WFS1	sp|O76024|WFS1_HUMAN Wolframin OS=Homo sapiens OX=9606 GN=WFS1 PE=1 SV=2	1	2	2	2	2	2	2	3.3	3.3	3.3	100.29	890	890	0	12.925	3.3	54006	54006	2	367	1052;18341	True;True	1082;18997	1364;23872	1364;23872	1364;23872					9606
O76031	O76031	15	15	15	ATP-dependent Clp protease ATP-binding subunit clpX-like, mitochondrial	CLPX	sp|O76031|CLPX_HUMAN ATP-dependent Clp protease ATP-binding subunit clpX-like, mitochondrial OS=Homo sapiens OX=9606 GN=CLPX PE=1 SV=2	1	15	15	15	15	15	15	34.1	34.1	34.1	69.223	633	633	0	119.24	34.1	657030	657030	17	368	1835;2580;3592;4124;5811;7993;14339;14557;15044;17187;19860;20857;21295;22925;26924	True;True;True;True;True;True;True;True;True;True;True;True;True;True;True	1886;2650;3691;4243;5969;8220;14779;14999;15504;17741;20546;21568;22019;23701;27856	2362;2363;3308;4590;5283;7364;10170;18621;18889;19525;19526;22294;25708;26954;27506;29569;34893	2362;2363;3308;4590;5283;7364;10170;18621;18889;19525;19526;22294;25708;26954;27506;29569;34893	2363;3308;4590;5283;7364;10170;18621;18889;19526;22294;25708;26954;27506;29569;34893					9606
O76071	O76071	6	6	6	Probable cytosolic iron-sulfur protein assembly protein CIAO1	CIAO1	sp|O76071|CIAO1_HUMAN Probable cytosolic iron-sulfur protein assembly protein CIAO1 OS=Homo sapiens OX=9606 GN=CIAO1 PE=1 SV=1	1	6	6	6	6	6	6	22.7	22.7	22.7	37.84	339	339	0	42.005	22.7	253290	253290	6	369	2647;5588;11665;12389;17999;21804	True;True;True;True;True;True	2719;5742;12040;12778;18631;22540	3393;7103;15076;16058;23405;28128	3393;7103;15076;16058;23405;28128	3393;7103;15076;16058;23405;28128					9606
O76094;O76094-2	O76094;O76094-2	4;3	4;3	4;3	Signal recognition particle subunit SRP72	SRP72	sp|O76094|SRP72_HUMAN Signal recognition particle subunit SRP72 OS=Homo sapiens OX=9606 GN=SRP72 PE=1 SV=3;sp|O76094-2|SRP72_HUMAN Isoform 2 of Signal recognition particle subunit SRP72 OS=Homo sapiens OX=9606 GN=SRP72	2	4	4	4	4	4	4	7.9	7.9	7.9	74.605	671	671;610	0	28.19	7.9	72652	72652	4	370	1304;10827;22253;24726	True;True;True;True	1337;11163;23007;25573	1684;13972;28708;31999	1684;13972;28708;31999	1684;13972;28708;31999					9606;9606
O76095;O76095-2	O76095;O76095-2	1;1	1;1	1;1	Protein JTB	JTB	sp|O76095|JTB_HUMAN Protein JTB OS=Homo sapiens OX=9606 GN=JTB PE=1 SV=1;sp|O76095-2|JTB_HUMAN Isoform 2 of Protein JTB OS=Homo sapiens OX=9606 GN=JTB	2	1	1	1	1	1	1	8.9	8.9	8.9	16.358	146	146;117	0.0014217	6.6558	8.9	145260	145260	1	371	23399	TRUE	24193	30204	30204	30204					9606;9606
O94759;O94759-2;O94759-3	O94759;O94759-2;O94759-3	17;16;10	17;16;10	17;16;10	Transient receptor potential cation channel subfamily M member 2	TRPM2	sp|O94759|TRPM2_HUMAN Transient receptor potential cation channel subfamily M member 2 OS=Homo sapiens OX=9606 GN=TRPM2 PE=1 SV=2;sp|O94759-2|TRPM2_HUMAN Isoform 2 of Transient receptor potential cation channel subfamily M member 2 OS=Homo sapiens OX=9606	3	17	17	17	17	17	17	17.8	17.8	17.8	171.2	1503	1503;1449;846	0	117.31	17.8	704580	704580	18	372	74;1001;1924;3268;5298;5378;9478;9760;11900;12557;14854;14971;15221;23725;23841;23961;25022	True;True;True;True;True;True;True;True;True;True;True;True;True;True;True;True;True	74;1028;1977;3359;5446;5526;9761;10056;12280;12949;15306;15426;15683;24529;24651;24774;25875	90;1293;2475;4174;6764;6857;12144;12537;15412;16284;19280;19432;19749;30640;30800;30801;30969;32365	90;1293;2475;4174;6764;6857;12144;12537;15412;16284;19280;19432;19749;30640;30800;30801;30969;32365	90;1293;2475;4174;6764;6857;12144;12537;15412;16284;19280;19432;19749;30640;30800;30969;32365					9606;9606;9606
O94766-2;O94766	O94766-2;O94766	6;6	6;6	6;6	Galactosylgalactosylxylosylprotein 3-beta-glucuronosyltransferase 3	B3GAT3	sp|O94766-2|B3GA3_HUMAN Isoform 2 of Galactosylgalactosylxylosylprotein 3-beta-glucuronosyltransferase 3 OS=Homo sapiens OX=9606 GN=B3GAT3;sp|O94766|B3GA3_HUMAN Galactosylgalactosylxylosylprotein 3-beta-glucuronosyltransferase 3 OS=Homo sapiens OX=9606 GN=	2	6	6	6	6	6	6	33.3	33.3	33.3	34.624	315	315;335	0	59.905	33.3	414640	414640	7	373	6412;7977;8093;9059;11362;20039	True;True;True;True;True;True	6585;8203;8322;9326;11724;20728	8117;10149;10301;10302;11600;14674;25927	8117;10149;10301;10302;11600;14674;25927	8117;10149;10301;11600;14674;25927					9606;9606
O94776;O94776-2	O94776;O94776-2	2;1	2;1	2;1	Metastasis-associated protein MTA2	MTA2	sp|O94776|MTA2_HUMAN Metastasis-associated protein MTA2 OS=Homo sapiens OX=9606 GN=MTA2 PE=1 SV=1;sp|O94776-2|MTA2_HUMAN Isoform 2 of Metastasis-associated protein MTA2 OS=Homo sapiens OX=9606 GN=MTA2	2	2	2	2	2	2	2	4.6	4.6	4.6	75.022	668	668;495	0	14.058	4.6	41100	41100	2	374	3435;24370	True;True	3531;25201	4392;31508	4392;31508	4392;31508					9606;9606
O94804	O94804	18	18	17	Serine/threonine-protein kinase 10	STK10	sp|O94804|STK10_HUMAN Serine/threonine-protein kinase 10 OS=Homo sapiens OX=9606 GN=STK10 PE=1 SV=1	1	18	18	17	18	18	17	21	21	19.8	112.13	968	968	0	167.67	21	2304900	2304900	21	375	838;1178;2631;3752;3929;3931;4279;6466;9245;10578;11243;12497;15408;19050;19266;19804;19827;21080	True;True;True;True;True;True;True;True;True;True;True;True;True;True;True;True;True;True	862;1210;2703;3858;4040;4042;4400;6641;9520;10902;11599;12889;15873;19719;19940;20489;20513;21793	1076;1525;3373;3374;4805;4806;5035;5037;5483;5484;8183;11830;11831;13622;14512;16205;19977;24747;25007;25644;25674;27227	1076;1525;3373;3374;4805;4806;5035;5037;5483;5484;8183;11830;11831;13622;14512;16205;19977;24747;25007;25644;25674;27227	1076;1525;3373;4805;5035;5037;5483;8183;11830;13622;14512;16205;19977;24747;25007;25644;25674;27227	43		828		9606
O94826	O94826	19	19	19	Mitochondrial import receptor subunit TOM70	TOMM70A	sp|O94826|TOM70_HUMAN Mitochondrial import receptor subunit TOM70 OS=Homo sapiens OX=9606 GN=TOMM70 PE=1 SV=1	1	19	19	19	19	19	19	50.2	50.2	50.2	67.454	608	608	0	190.02	50.2	3062400	3062400	23	376	216;967;2078;2508;2648;8810;10776;15364;18047;18195;18558;18692;19666;20349;20506;21952;26192;26575;27007	True;True;True;True;True;True;True;True;True;True;True;True;True;True;True;True;True;True;True	220;992;2138;2577;2720;9066;11108;15828;18685;18847;19214;19352;20349;21041;21205;22695;27104;27496;27939	278;279;1246;2674;3221;3394;3395;11258;13906;19922;23473;23668;23669;24123;24291;25481;26311;26520;26521;28323;33965;34454;34989	278;279;1246;2674;3221;3394;3395;11258;13906;19922;23473;23668;23669;24123;24291;25481;26311;26520;26521;28323;33965;34454;34989	279;1246;2674;3221;3395;11258;13906;19922;23473;23669;24123;24291;25481;26311;26520;28323;33965;34454;34989					9606
O94832	O94832	16	16	16	Unconventional myosin-Id	MYO1D	sp|O94832|MYO1D_HUMAN Unconventional myosin-Id OS=Homo sapiens OX=9606 GN=MYO1D PE=1 SV=2	1	16	16	16	16	16	16	21.5	21.5	21.5	116.2	1006	1006	0	118.34	21.5	549450	549450	17	377	2399;2400;2617;5419;7382;9383;9626;10347;10702;14758;18089;19821;20588;21176;22772;25882	True;True;True;True;True;True;True;True;True;True;True;True;True;True;True;True	2466;2467;2689;5567;7583;9665;9915;10665;11034;15205;18729;20507;21289;21889;23545;26784	3086;3087;3357;6901;9374;12028;12350;13319;13320;13808;19144;23526;25668;26616;27343;29379;33565	3086;3087;3357;6901;9374;12028;12350;13319;13320;13808;19144;23526;25668;26616;27343;29379;33565	3086;3087;3357;6901;9374;12028;12350;13320;13808;19144;23526;25668;26616;27343;29379;33565					9606
O94855;O94855-2	O94855;O94855-2	2;2	1;1	1;1	Protein transport protein Sec24D	SEC24D	sp|O94855|SC24D_HUMAN Protein transport protein Sec24D OS=Homo sapiens OX=9606 GN=SEC24D PE=1 SV=2;sp|O94855-2|SC24D_HUMAN Isoform 2 of Protein transport protein Sec24D OS=Homo sapiens OX=9606 GN=SEC24D	2	2	1	1	2	1	1	2.8	1.5	1.5	113.01	1032	1032;1033	0.00088626	7.3124	2.8	24843	24843	1	378	2464;10726	False;True	2533;11058	3163;13840	3163;13840	3163;13840					9606;9606
O94868;O94868-3;O94868-2	O94868;O94868-3;O94868-2	1;1;1	1;1;1	1;1;1	F-BAR and double SH3 domains protein 2	FCHSD2	sp|O94868|FCSD2_HUMAN F-BAR and double SH3 domains protein 2 OS=Homo sapiens OX=9606 GN=FCHSD2 PE=1 SV=3;sp|O94868-3|FCSD2_HUMAN Isoform 3 of F-BAR and double SH3 domains protein 2 OS=Homo sapiens OX=9606 GN=FCHSD2;sp|O94868-2|FCSD2_HUMAN Isoform 2 of F-BA	3	1	1	1	1	1	1	2.2	2.2	2.2	84.275	740	740;515;684	0.00093633	8.5344	2.2	50187	50187	1	379	17290	TRUE	17850	22435	22435	22435					9606;9606;9606
O94874;O94874-3;O94874-2	O94874;O94874-3;O94874-2	5;3;3	5;3;3	5;3;3	E3 UFM1-protein ligase 1	UFL1	sp|O94874|UFL1_HUMAN E3 UFM1-protein ligase 1 OS=Homo sapiens OX=9606 GN=UFL1 PE=1 SV=2;sp|O94874-3|UFL1_HUMAN Isoform 3 of E3 UFM1-protein ligase 1 OS=Homo sapiens OX=9606 GN=UFL1;sp|O94874-2|UFL1_HUMAN Isoform 2 of E3 UFM1-protein ligase 1 OS=Homo sapien	3	5	5	5	5	5	5	7.9	7.9	7.9	89.594	794	794;509;729	0	38.632	7.9	204950	204950	5	380	336;3662;5481;21828;23613	True;True;True;True;True	348;3762;5633;22565;24414	457;4677;6974;28159;30496	457;4677;6974;28159;30496	457;4677;6974;28159;30496					9606;9606;9606
O94885;Q9NSI8;Q9NSI8-3	O94885;Q9NSI8;Q9NSI8-3	1;1;1	1;1;1	1;1;1	SAM and SH3 domain-containing protein 1;SAM domain-containing protein SAMSN-1	SASH1;SAMSN1	sp|O94885|SASH1_HUMAN SAM and SH3 domain-containing protein 1 OS=Homo sapiens OX=9606 GN=SASH1 PE=1 SV=3;sp|Q9NSI8|SAMN1_HUMAN SAM domain-containing protein SAMSN-1 OS=Homo sapiens OX=9606 GN=SAMSN1 PE=1 SV=1;sp|Q9NSI8-3|SAMN1_HUMAN Isoform 3 of SAM domain	3	1	1	1	1	1	1	1.3	1.3	1.3	136.65	1247	1247;373;441	0.0009138	8.0521	1.3	8498.7	8498.7	1	381	24536	TRUE	25374	31727	31727	31727					9606;9606;9606
O94886	O94886	6	6	6	CSC1-like protein 1	TMEM63A	sp|O94886|CSCL1_HUMAN CSC1-like protein 1 OS=Homo sapiens OX=9606 GN=TMEM63A PE=1 SV=3	1	6	6	6	6	6	6	8.6	8.6	8.6	92.125	807	807	0	36.534	8.6	985870	985870	7	382	5936;9759;9900;16317;21194;22766	True;True;True;True;True;True	6095;10055;10202;16821;21908;23539	7524;12536;12720;21156;21157;27367;29372	7524;12536;12720;21156;21157;27367;29372	7524;12536;12720;21157;27367;29372					9606
O94901;O94901-9;O94901-6;O94901-5;O94901-8	O94901;O94901-9;O94901-6;O94901-5;O94901-8	2;2;2;2;2	2;2;2;2;2	2;2;2;2;2	SUN domain-containing protein 1	SUN1	sp|O94901|SUN1_HUMAN SUN domain-containing protein 1 OS=Homo sapiens OX=9606 GN=SUN1 PE=1 SV=3;sp|O94901-9|SUN1_HUMAN Isoform 9 of SUN domain-containing protein 1 OS=Homo sapiens OX=9606 GN=SUN1;sp|O94901-6|SUN1_HUMAN Isoform 6 of SUN domain-containing pro	5	2	2	2	2	2	2	3.4	3.4	3.4	90.063	812	812;916;682;702;785	0	13.294	3.4	51371	51371	2	383	22433;24039	True;True	23195;24853	28939;31068	28939;31068	28939;31068					9606;9606;9606;9606;9606
O94903	O94903	8	8	8	Proline synthase co-transcribed bacterial homolog protein	PROSC	sp|O94903|PLPHP_HUMAN Pyridoxal phosphate homeostasis protein OS=Homo sapiens OX=9606 GN=PLPBP PE=1 SV=1	1	8	8	8	8	8	8	40	40	40	30.344	275	275	0	77.316	40	783270	783270	9	384	854;9336;10406;10839;14681;22362;22704;25101	True;True;True;True;True;True;True;True	878;9613;10724;11175;15123;23123;23475;25960	1096;11944;13390;13988;19044;19045;28848;29284;32473	1096;11944;13390;13988;19044;19045;28848;29284;32473	1096;11944;13390;13988;19045;28848;29284;32473					9606
O94905;O94905-2;O94905-3	O94905	17;4;4	17;4;4	15;3;3	Erlin-2	ERLIN2	sp|O94905|ERLN2_HUMAN Erlin-2 OS=Homo sapiens OX=9606 GN=ERLIN2 PE=1 SV=1	3	17	17	15	17	17	15	54.3	54.3	50.7	37.839	339	339;152;206	0	174.6	54.3	4061900	4061900	20	385	1086;3415;7976;10120;10221;11280;12169;12873;15435;15436;15724;18338;20003;21874;23842;25670;25671	True;True;True;True;True;True;True;True;True;True;True;True;True;True;True;True;True	1116;3510;8202;10431;10535;11636;12553;13277;15900;15901;16202;18994;20691;22615;24652;26560;26561	1408;4364;10148;13023;13024;13153;14563;15771;15772;16700;16701;20009;20010;20395;23869;25877;28220;30802;33260;33261	1408;4364;10148;13023;13024;13153;14563;15771;15772;16700;16701;20009;20010;20395;23869;25877;28220;30802;33260;33261	1408;4364;10148;13024;13153;14563;15772;16700;20009;20010;20395;23869;25877;28220;30802;33260;33261					9606;9606;9606
O94906;O94906-2	O94906;O94906-2	3;3	3;3	3;3	Pre-mRNA-processing factor 6	PRPF6	sp|O94906|PRP6_HUMAN Pre-mRNA-processing factor 6 OS=Homo sapiens OX=9606 GN=PRPF6 PE=1 SV=1;sp|O94906-2|PRP6_HUMAN Isoform 2 of Pre-mRNA-processing factor 6 OS=Homo sapiens OX=9606 GN=PRPF6	2	3	3	3	3	3	3	4.4	4.4	4.4	106.92	941	941;901	0	17.666	4.4	56615	56615	3	386	859;2211;8679	True;True;True	883;2273;8934	1102;2840;11091	1102;2840;11091	1102;2840;11091					9606;9606
O94923	O94923	2	2	2	D-glucuronyl C5-epimerase	GLCE	sp|O94923|GLCE_HUMAN D-glucuronyl C5-epimerase OS=Homo sapiens OX=9606 GN=GLCE PE=1 SV=3	1	2	2	2	2	2	2	6.2	6.2	6.2	70.1	617	617	0	16.173	6.2	53697	53697	2	387	1531;21029	True;True	1575;21741	1984;27163	1984;27163	1984;27163					9606
O94925;O94925-2	O94925	23;3	23;3	5;0	Glutaminase kidney isoform, mitochondrial	GLS	sp|O94925|GLSK_HUMAN Glutaminase kidney isoform, mitochondrial OS=Homo sapiens OX=9606 GN=GLS PE=1 SV=1	2	23	23	5	23	23	5	48.3	48.3	11.8	73.46	669	669;169	0	229.99	48.3	4102500	4102500	30	388	2885;3257;3258;6225;6375;6824;7188;8167;8846;10826;13533;14170;15700;15701;16210;17354;18945;22056;23729;25247;26266;26424;27334	True;True;True;True;True;True;True;True;True;True;True;True;True;True;True;True;True;True;True;True;True;True;True	2966;3348;3349;6392;6547;7007;7384;8402;9102;11161;11162;13952;14610;16178;16179;16702;16703;17918;19611;22800;24533;26119;27178;27339;28278	3687;4161;4162;7887;8074;8640;9135;10403;11300;13969;13970;13971;17558;17559;18393;18394;20361;20362;20363;20364;21023;21024;22518;24612;28453;28454;30644;32693;34057;34260;34261;35413;35414	3687;4161;4162;7887;8074;8640;9135;10403;11300;13969;13970;13971;17558;17559;18393;18394;20361;20362;20363;20364;21023;21024;22518;24612;28453;28454;30644;32693;34057;34260;34261;35413;35414	3687;4161;4162;7887;8074;8640;9135;10403;11300;13969;17558;18393;20362;20363;21023;22518;24612;28453;30644;32693;34057;34260;35414	44	22	654	365	9606;9606
O94925-3	O94925-3	20	2	2	Glutaminase kidney isoform, mitochondrial	GLS	sp|O94925-3|GLSK_HUMAN Isoform 3 of Glutaminase kidney isoform, mitochondrial OS=Homo sapiens OX=9606 GN=GLS	1	20	2	2	20	2	2	46.5	5.7	5.7	65.459	598	598	0	26.09	46.5	317350	317350	2	389	2885;3257;3258;6375;7188;8167;8846;9647;13533;14170;15700;15701;16210;17354;18945;23729;25247;25542;26424;27334	False;False;False;False;False;False;False;True;False;False;False;False;False;False;False;False;False;True;False;False	2966;3348;3349;6547;7384;8402;9102;9936;13952;14610;16178;16179;16702;16703;17918;19611;24533;26119;26424;27339;28278	3687;4161;4162;8074;9135;10403;11300;12376;17558;17559;18393;18394;20361;20362;20363;20364;21023;21024;22518;24612;30644;32693;33082;34260;34261;35413;35414	3687;4161;4162;8074;9135;10403;11300;12376;17558;17559;18393;18394;20361;20362;20363;20364;21023;21024;22518;24612;30644;32693;33082;34260;34261;35413;35414	3687;4161;4162;8074;9135;10403;11300;12376;17558;18393;20362;20363;21023;22518;24612;30644;32693;33082;34260;35414		22		365	9606
O94956;O94956-3;O94956-2;O94956-4	O94956;O94956-3;O94956-2;O94956-4	5;4;3;3	5;4;3;3	5;4;3;3	Solute carrier organic anion transporter family member 2B1	SLCO2B1	sp|O94956|SO2B1_HUMAN Solute carrier organic anion transporter family member 2B1 OS=Homo sapiens OX=9606 GN=SLCO2B1 PE=1 SV=2;sp|O94956-3|SO2B1_HUMAN Isoform 3 of Solute carrier organic anion transporter family member 2B1 OS=Homo sapiens OX=9606 GN=SLCO2B1	4	5	5	5	5	5	5	8	8	8	76.71	709	709;687;482;565	0	37.545	8	399890	399890	5	390	10387;12475;18715;26521;27407	True;True;True;True;True	10705;12867;19375;27442;28352	13371;16176;24318;34390;35503	13371;16176;24318;34390;35503	13371;16176;24318;34390;35503					9606;9606;9606;9606
O94973	O94973	29	1	1	AP-2 complex subunit alpha-2	AP2A2	sp|O94973|AP2A2_HUMAN AP-2 complex subunit alpha-2 OS=Homo sapiens OX=9606 GN=AP2A2 PE=1 SV=2	1	29	1	1	29	1	1	38.7	1.4	1.4	103.96	939	939	0.0035981	5.9759	38.7	172850	172850	1	391	314;1319;2200;5426;6631;7352;8295;9875;12081;12082;13380;14541;15620;17130;17983;19219;19427;21639;22544;23328;23407;23481;24399;24647;24648;25018;25817;26693;26881	False;False;False;False;False;False;False;False;False;False;False;True;False;False;False;False;False;False;False;False;False;False;False;False;False;False;False;False;False	325;1352;2262;5574;6810;7552;8537;10177;12463;12464;13797;14982;16092;17676;18612;19890;20102;22372;23308;24120;24201;24275;25230;25493;25494;25871;26716;27616;27812	428;429;1702;2827;6908;8388;9334;10577;12689;15650;15651;17382;18869;20250;22203;23380;24945;25188;27927;27928;29075;30101;30215;30305;30306;31541;31891;31892;31893;32359;33475;33476;33477;33478;34603;34843;34844	428;429;1702;2827;6908;8388;9334;10577;12689;15650;15651;17382;18869;20250;22203;23380;24945;25188;27927;27928;29075;30101;30215;30305;30306;31541;31891;31892;31893;32359;33475;33476;33477;33478;34603;34843;34844	428;1702;2827;6908;8388;9334;10577;12689;15650;15651;17382;18869;20250;22203;23380;24945;25188;27928;29075;30101;30215;30305;31541;31891;31892;32359;33475;34603;34844					9606
O94973-2;O94973-3	O94973-2;O94973-3	29;25	29;25	1;1	AP-2 complex subunit alpha-2	AP2A2	sp|O94973-2|AP2A2_HUMAN Isoform 2 of AP-2 complex subunit alpha-2 OS=Homo sapiens OX=9606 GN=AP2A2;sp|O94973-3|AP2A2_HUMAN Isoform 3 of AP-2 complex subunit alpha-2 OS=Homo sapiens OX=9606 GN=AP2A2	2	29	29	1	29	29	1	38.7	38.7	1.5	104.09	940	940;656	0	239.1	38.7	4060100	4060100	37	392	314;1319;2200;5426;6631;7352;8295;9875;12081;12082;13380;14543;15620;17130;17983;19219;19427;21639;22544;23328;23407;23481;24399;24647;24648;25018;25817;26693;26881	True;True;True;True;True;True;True;True;True;True;True;True;True;True;True;True;True;True;True;True;True;True;True;True;True;True;True;True;True	325;1352;2262;5574;6810;7552;8537;10177;12463;12464;13797;14984;16092;17676;18612;19890;20102;22372;23308;24120;24201;24275;25230;25493;25494;25871;26716;27616;27812	428;429;1702;2827;6908;8388;9334;10577;12689;15650;15651;17382;18871;20250;22203;23380;24945;25188;27927;27928;29075;30101;30215;30305;30306;31541;31891;31892;31893;32359;33475;33476;33477;33478;34603;34843;34844	428;429;1702;2827;6908;8388;9334;10577;12689;15650;15651;17382;18871;20250;22203;23380;24945;25188;27927;27928;29075;30101;30215;30305;30306;31541;31891;31892;31893;32359;33475;33476;33477;33478;34603;34843;34844	428;1702;2827;6908;8388;9334;10577;12689;15650;15651;17382;18871;20250;22203;23380;24945;25188;27928;29075;30101;30215;30305;31541;31891;31892;32359;33475;34603;34844					9606;9606
O94979;O94979-9;O94979-6;O94979-3;O94979-10;O94979-4;O94979-2;O94979-8;O94979-5;O94979-7	O94979;O94979-9;O94979-6;O94979-3;O94979-10;O94979-4;O94979-2;O94979-8;O94979-5;O94979-7	5;5;5;5;5;5;5;5;3;3	5;5;5;5;5;5;5;5;3;3	5;5;5;5;5;5;5;5;3;3	Protein transport protein Sec31A	SEC31A	sp|O94979|SC31A_HUMAN Protein transport protein Sec31A OS=Homo sapiens OX=9606 GN=SEC31A PE=1 SV=3;sp|O94979-9|SC31A_HUMAN Isoform 9 of Protein transport protein Sec31A OS=Homo sapiens OX=9606 GN=SEC31A;sp|O94979-6|SC31A_HUMAN Isoform 6 of Protein transpor	10	5	5	5	5	5	5	6.2	6.2	6.2	133.01	1220	1220;1200;1067;1106;1166;1181;1205;1233;509;969	0	34.31	6.2	142460	142460	5	393	1758;2330;10486;12127;19593	True;True;True;True;True	1808;2394;10806;12511;20273	2265;2991;13495;15721;25396	2265;2991;13495;15721;25396	2265;2991;13495;15721;25396					9606;9606;9606;9606;9606;9606;9606;9606;9606;9606
O95139;O95139-2	O95139	4;1	4;1	4;1	NADH dehydrogenase [ubiquinone] 1 beta subcomplex subunit 6	NDUFB6	sp|O95139|NDUB6_HUMAN NADH dehydrogenase [ubiquinone] 1 beta subcomplex subunit 6 OS=Homo sapiens OX=9606 GN=NDUFB6 PE=1 SV=3	2	4	4	4	4	4	4	37.5	37.5	37.5	15.489	128	128;113	0	29.666	37.5	1750500	1750500	8	394	10271;10272;26212;26788	True;True;True;True	10585;10586;27124;27714	13211;13212;13213;13214;33990;33991;34723;34724	13211;13212;13213;13214;33990;33991;34723;34724	13211;13214;33990;34724					9606;9606
O95140;O95140-2	O95140	20;8	20;8	20;8	Mitofusin-2	MFN2	sp|O95140|MFN2_HUMAN Mitofusin-2 OS=Homo sapiens OX=9606 GN=MFN2 PE=1 SV=3	2	20	20	20	20	20	20	32.6	32.6	32.6	86.401	757	757;436	0	178.33	32.6	1254100	1254100	22	395	890;5537;5696;12141;14068;15571;16427;17131;18695;19133;19605;19822;21469;21783;23543;24128;24129;24936;26076;26077	True;True;True;True;True;True;True;True;True;True;True;True;True;True;True;True;True;True;True;True	914;5691;5851;12525;14506;16041;16933;17677;19355;19803;20285;20508;22197;22519;24340;24946;24947;25788;26983;26984	1146;7041;7229;15736;18241;18242;20181;21281;22204;24294;24848;25410;25669;27720;28101;30391;30392;31181;31182;32255;33813;33814	1146;7041;7229;15736;18241;18242;20181;21281;22204;24294;24848;25410;25669;27720;28101;30391;30392;31181;31182;32255;33813;33814	1146;7041;7229;15736;18241;20181;21281;22204;24294;24848;25410;25669;27720;28101;30391;31181;31182;32255;33813;33814					9606;9606
O95159	O95159	2	2	2	Zinc finger protein-like 1	ZFPL1	sp|O95159|ZFPL1_HUMAN Zinc finger protein-like 1 OS=Homo sapiens OX=9606 GN=ZFPL1 PE=1 SV=2	1	2	2	2	2	2	2	11.6	11.6	11.6	34.114	310	310	0	13.49	11.6	82050	82050	2	396	20;3052	True;True	19;3138	24;3893	24;3893	24;3893					9606
O95163	O95163	1	1	1	Elongator complex protein 1	IKBKAP	sp|O95163|ELP1_HUMAN Elongator complex protein 1 OS=Homo sapiens OX=9606 GN=ELP1 PE=1 SV=3	1	1	1	1	1	1	1	1.3	1.3	1.3	150.25	1332	1332	0.0011782	7.2495	1.3	30443	30443	1	397	21275	TRUE	21997	27474	27474	27474					9606
O95166;Q9H0R8;Q9H0R8-2	O95166;Q9H0R8;Q9H0R8-2	2;1;1	1;0;0	1;0;0	Gamma-aminobutyric acid receptor-associated protein;Gamma-aminobutyric acid receptor-associated protein-like 1	GABARAP;GABARAPL1	sp|O95166|GBRAP_HUMAN Gamma-aminobutyric acid receptor-associated protein OS=Homo sapiens OX=9606 GN=GABARAP PE=1 SV=1;sp|Q9H0R8|GBRL1_HUMAN Gamma-aminobutyric acid receptor-associated protein-like 1 OS=Homo sapiens OX=9606 GN=GABARAPL1 PE=1 SV=1;sp|Q9H0R8	3	2	1	1	2	1	1	15.4	9.4	9.4	13.918	117	117;117;146	0.0036262	6.109	15.4	133930	133930	1	398	7390;25334	True;False	7592;26209	9384;32807	9384;32807	9384;32807					9606;9606;9606
O95167	O95167	4	4	4	NADH dehydrogenase [ubiquinone] 1 alpha subcomplex subunit 3	NDUFA3	sp|O95167|NDUA3_HUMAN NADH dehydrogenase [ubiquinone] 1 alpha subcomplex subunit 3 OS=Homo sapiens OX=9606 GN=NDUFA3 PE=1 SV=1	1	4	4	4	4	4	4	50	50	50	9.2787	84	84	0	34.068	50	251710	251710	4	399	2128;2129;3062;27244	True;True;True;True	2188;2189;3148;28187	2731;2732;3906;35296	2731;2732;3906;35296	2731;2732;3906;35296					9606
O95168;O95168-2	O95168;O95168-2	4;4	4;4	4;4	NADH dehydrogenase [ubiquinone] 1 beta subcomplex subunit 4	NDUFB4	sp|O95168|NDUB4_HUMAN NADH dehydrogenase [ubiquinone] 1 beta subcomplex subunit 4 OS=Homo sapiens OX=9606 GN=NDUFB4 PE=1 SV=3;sp|O95168-2|NDUB4_HUMAN Isoform 2 of NADH dehydrogenase [ubiquinone] 1 beta subcomplex subunit 4 OS=Homo sapiens OX=9606 GN=NDUFB4	2	4	4	4	4	4	4	34.1	34.1	34.1	15.208	129	129;120	0	29.783	34.1	1092500	1092500	4	400	6145;19810;22640;22850	True;True;True;True	6307;20495;23409;23626	7779;25650;29199;29479	7779;25650;29199;29479	7779;25650;29199;29479					9606;9606
O95169;O95169-3;O95169-2	O95169;O95169-3;O95169-2	5;5;4	5;5;4	5;5;4	NADH dehydrogenase [ubiquinone] 1 beta subcomplex subunit 8, mitochondrial	NDUFB8	sp|O95169|NDUB8_HUMAN NADH dehydrogenase [ubiquinone] 1 beta subcomplex subunit 8, mitochondrial OS=Homo sapiens OX=9606 GN=NDUFB8 PE=1 SV=1;sp|O95169-3|NDUB8_HUMAN Isoform 3 of NADH dehydrogenase [ubiquinone] 1 beta subcomplex subunit 8, mitochondrial OS=	3	5	5	5	5	5	5	33.9	33.9	33.9	21.766	186	186;155;172	0	42.922	33.9	978490	978490	6	401	3879;14879;19674;21463;24097	True;True;True;True;True	3989;15331;20357;22191;24914	4966;19309;19310;25489;27713;31145	4966;19309;19310;25489;27713;31145	4966;19309;25489;27713;31145					9606;9606;9606
O95182	O95182	5	5	5	NADH dehydrogenase [ubiquinone] 1 alpha subcomplex subunit 7	NDUFA7	sp|O95182|NDUA7_HUMAN NADH dehydrogenase [ubiquinone] 1 alpha subcomplex subunit 7 OS=Homo sapiens OX=9606 GN=NDUFA7 PE=1 SV=3	1	5	5	5	5	5	5	36.3	36.3	36.3	12.551	113	113	0	36.039	36.3	855930	855930	7	402	1462;1463;15363;15490;18311	True;True;True;True;True	1498;1499;15827;15956;18966	1879;1880;1881;1882;19921;20085;23832	1879;1880;1881;1882;19921;20085;23832	1880;1882;19921;20085;23832					9606
O95197-3;O95197;O95197-4;O95197-7;O95197-2;O95197-5;O95197-6	O95197-3;O95197;O95197-4;O95197-7;O95197-2	3;2;2;2;2;1;1	3;2;2;2;2;1;1	3;2;2;2;2;1;1	Reticulon-3	RTN3	sp|O95197-3|RTN3_HUMAN Isoform 3 of Reticulon-3 OS=Homo sapiens OX=9606 GN=RTN3;sp|O95197|RTN3_HUMAN Reticulon-3 OS=Homo sapiens OX=9606 GN=RTN3 PE=1 SV=2;sp|O95197-4|RTN3_HUMAN Isoform 4 of Reticulon-3 OS=Homo sapiens OX=9606 GN=RTN3;sp|O95197-7|RTN3_HUMA	7	3	3	3	3	3	3	11.9	11.9	11.9	25.609	236	236;1032;255;920;1013;241;214	0	26.789	11.9	1322100	1322100	5	403	20333;23166;26867	True;True;True	21024;23951;27795	26287;26288;29884;29885;34816	26287;26288;29884;29885;34816	26288;29885;34816					9606;9606;9606;9606;9606;9606;9606
O95202;O95202-2;O95202-3	O95202	20;7;7	20;7;7	20;7;7	LETM1 and EF-hand domain-containing protein 1, mitochondrial	LETM1	sp|O95202|LETM1_HUMAN Mitochondrial proton/calcium exchanger protein OS=Homo sapiens OX=9606 GN=LETM1 PE=1 SV=1	3	20	20	20	20	20	20	35.7	35.7	35.7	83.353	739	739;254;294	0	183.24	35.7	3329000	3329000	22	404	344;1562;3198;5094;5869;6858;10801;12224;12898;13257;13287;13471;13553;13554;13962;14663;15758;23749;25148;25742	True;True;True;True;True;True;True;True;True;True;True;True;True;True;True;True;True;True;True;True	356;1607;3286;5241;6027;7042;11133;12608;13303;13671;13703;13890;13972;13973;14395;15105;16236;24553;26013;26640	469;470;2021;4071;6525;6526;7438;8685;13934;15846;16734;17227;17267;17491;17587;17588;18105;19022;20433;20434;30668;32538;33369	469;470;2021;4071;6525;6526;7438;8685;13934;15846;16734;17227;17267;17491;17587;17588;18105;19022;20433;20434;30668;32538;33369	470;2021;4071;6526;7438;8685;13934;15846;16734;17227;17267;17491;17587;17588;18105;19022;20433;30668;32538;33369	45		639		9606;9606;9606
O95214;O95214-2	O95214;O95214-2	1;1	1;1	1;1	Leptin receptor overlapping transcript-like 1	LEPROTL1	sp|O95214|LERL1_HUMAN Leptin receptor overlapping transcript-like 1 OS=Homo sapiens OX=9606 GN=LEPROTL1 PE=1 SV=2;sp|O95214-2|LERL1_HUMAN Isoform 2 of Leptin receptor overlapping transcript-like 1 OS=Homo sapiens OX=9606 GN=LEPROTL1	2	1	1	1	1	1	1	9.9	9.9	9.9	14.428	131	131;169	0.0011621	7.0194	9.9	31395	31395	1	405	15828	TRUE	16308	20526	20526	20526					9606;9606
O95219;O95219-2	O95219;O95219-2	2;2	2;2	2;2	Sorting nexin-4	SNX4	sp|O95219|SNX4_HUMAN Sorting nexin-4 OS=Homo sapiens OX=9606 GN=SNX4 PE=1 SV=1;sp|O95219-2|SNX4_HUMAN Isoform 2 of Sorting nexin-4 OS=Homo sapiens OX=9606 GN=SNX4	2	2	2	2	2	2	2	5.1	5.1	5.1	51.908	450	450;305	0	12.865	5.1	70417	70417	2	406	10374;24784	True;True	10692;25632	13356;32073	13356;32073	13356;32073					9606;9606
O95232;O95232-2	O95232	3;1	3;1	3;1	Luc7-like protein 3	LUC7L3	sp|O95232|LC7L3_HUMAN Luc7-like protein 3 OS=Homo sapiens OX=9606 GN=LUC7L3 PE=1 SV=2	2	3	3	3	3	3	3	10	10	10	51.466	432	432;79	0	22.329	10	47063	47063	3	407	12878;15864;27399	True;True;True	13282;16344;28344	16707;20572;35495	16707;20572;35495	16707;20572;35495					9606;9606
O95249	O95249	1	1	1	Golgi SNAP receptor complex member 1	GOSR1	sp|O95249|GOSR1_HUMAN Golgi SNAP receptor complex member 1 OS=Homo sapiens OX=9606 GN=GOSR1 PE=1 SV=1	1	1	1	1	1	1	1	5.2	5.2	5.2	28.612	250	250	0.00090662	7.9026	5.2	54692	54692	1	408	109	TRUE	110	138	138	138					9606
O95292;O95292-2	O95292;O95292-2	5;3	4;2	4;2	Vesicle-associated membrane protein-associated protein B/C	VAPB	sp|O95292|VAPB_HUMAN Vesicle-associated membrane protein-associated protein B/C OS=Homo sapiens OX=9606 GN=VAPB PE=1 SV=3;sp|O95292-2|VAPB_HUMAN Isoform 2 of Vesicle-associated membrane protein-associated protein B/C OS=Homo sapiens OX=9606 GN=VAPB	2	5	4	4	5	4	4	28.4	23.5	23.5	27.228	243	243;99	0	25.827	28.4	220370	220370	6	409	4361;6939;8592;13808;24194	True;True;False;True;True	4483;7127;8845;14238;25015	5583;8799;10972;17921;31264;31265;31266	5583;8799;10972;17921;31264;31265;31266	5583;8799;10972;17921;31264					9606;9606
O95295	O95295	2	2	2	SNARE-associated protein Snapin	SNAPIN	sp|O95295|SNAPN_HUMAN SNARE-associated protein Snapin OS=Homo sapiens OX=9606 GN=SNAPIN PE=1 SV=1	1	2	2	2	2	2	2	19.1	19.1	19.1	14.874	136	136	0	18.373	19.1	250490	250490	2	410	5645;25851	True;True	5800;26751	7173;33526	7173;33526	7173;33526					9606
O95298;O95298-2;E9PQ53	O95298;O95298-2	5;5;1	5;5;1	5;5;1	NADH dehydrogenase [ubiquinone] 1 subunit C2	NDUFC2	sp|O95298|NDUC2_HUMAN NADH dehydrogenase [ubiquinone] 1 subunit C2 OS=Homo sapiens OX=9606 GN=NDUFC2 PE=1 SV=1;sp|O95298-2|NDUC2_HUMAN Isoform 4 of NADH dehydrogenase [ubiquinone] 1 subunit C2 OS=Homo sapiens OX=9606 GN=NDUFC2	3	5	5	5	5	5	5	24.4	24.4	24.4	14.187	119	119;96;114	0	30.298	24.4	592730	592730	6	411	3935;12594;13937;13938;23629	True;True;True;True;True	4046;12987;14371;14372;24430	5041;16337;18079;18080;18081;30518	5041;16337;18079;18080;18081;30518	5041;16337;18079;18081;30518					9606;9606;9606
O95299;O95299-2	O95299;O95299-2	13;11	13;11	13;11	NADH dehydrogenase [ubiquinone] 1 alpha subcomplex subunit 10, mitochondrial	NDUFA10	sp|O95299|NDUAA_HUMAN NADH dehydrogenase [ubiquinone] 1 alpha subcomplex subunit 10, mitochondrial OS=Homo sapiens OX=9606 GN=NDUFA10 PE=1 SV=1;sp|O95299-2|NDUAA_HUMAN Isoform 2 of NADH dehydrogenase [ubiquinone] 1 alpha subcomplex subunit 10, mitochondria	2	13	13	13	13	13	13	40.3	40.3	40.3	40.75	355	355;429	0	106.25	40.3	1603900	1603900	14	412	2592;6327;9289;11477;11478;12656;14575;15285;22380;24667;25786;27221;27222	True;True;True;True;True;True;True;True;True;True;True;True;True	2663;6498;9565;9566;11844;11845;13051;15017;15748;23141;25513;26685;28163;28164	3323;8020;11882;11883;14835;14836;14837;16421;18910;18911;19826;28872;31917;33436;35267;35268	3323;8020;11882;11883;14835;14836;14837;16421;18910;18911;19826;28872;31917;33436;35267;35268	3323;8020;11882;14835;14836;16421;18911;19826;28872;31917;33436;35267;35268	46;47		109;111		9606;9606
O95302;O95302-3	O95302;O95302-3	1;1	1;1	1;1	Peptidyl-prolyl cis-trans isomerase FKBP9	FKBP9	sp|O95302|FKBP9_HUMAN Peptidyl-prolyl cis-trans isomerase FKBP9 OS=Homo sapiens OX=9606 GN=FKBP9 PE=1 SV=2;sp|O95302-3|FKBP9_HUMAN Isoform 3 of Peptidyl-prolyl cis-trans isomerase FKBP9 OS=Homo sapiens OX=9606 GN=FKBP9	2	1	1	1	1	1	1	3.3	3.3	3.3	63.083	570	570;623	0.0049396	5.8536	3.3	35235	35235	1	413	8688	TRUE	8943	11102	11102	11102					9606;9606
O95319;O95319-5;O95319-2;O95319-4;O95319-3	O95319;O95319-5;O95319-2;O95319-4;O95319-3	2;2;2;2;2	2;2;2;2;2	2;2;2;2;2	CUGBP Elav-like family member 2	CELF2	sp|O95319|CELF2_HUMAN CUGBP Elav-like family member 2 OS=Homo sapiens OX=9606 GN=CELF2 PE=1 SV=1;sp|O95319-5|CELF2_HUMAN Isoform 5 of CUGBP Elav-like family member 2 OS=Homo sapiens OX=9606 GN=CELF2;sp|O95319-2|CELF2_HUMAN Isoform 2 of CUGBP Elav-like fami	5	2	2	2	2	2	2	6.1	6.1	6.1	54.284	508	508;488;490;509;521	0	14.943	6.1	28956	28956	2	414	138;1520	True;True	139;1564	173;1973	173;1973	173;1973					9606;9606;9606;9606;9606
O95336	O95336	8	8	8	6-phosphogluconolactonase	PGLS	sp|O95336|6PGL_HUMAN 6-phosphogluconolactonase OS=Homo sapiens OX=9606 GN=PGLS PE=1 SV=2	1	8	8	8	8	8	8	48.4	48.4	48.4	27.547	258	258	0	60.559	48.4	1026500	1026500	8	415	6218;10699;11523;13061;14956;15952;25684;26338	True;True;True;True;True;True;True;True	6384;11031;11891;13472;15410;16438;26575;27251	7874;13805;14891;16947;19411;20689;33279;34147	7874;13805;14891;16947;19411;20689;33279;34147	7874;13805;14891;16947;19411;20689;33279;34147					9606
O95352;O95352-3;O95352-2	O95352;O95352-3;O95352-2	15;14;12	15;14;12	15;14;12	Ubiquitin-like modifier-activating enzyme ATG7	ATG7	sp|O95352|ATG7_HUMAN Ubiquitin-like modifier-activating enzyme ATG7 OS=Homo sapiens OX=9606 GN=ATG7 PE=1 SV=1;sp|O95352-3|ATG7_HUMAN Isoform 3 of Ubiquitin-like modifier-activating enzyme ATG7 OS=Homo sapiens OX=9606 GN=ATG7;sp|O95352-2|ATG7_HUMAN Isoform	3	15	15	15	15	15	15	29.7	29.7	29.7	77.959	703	703;623;676	0	109.87	29.7	931410	931410	14	416	2526;2702;4094;6341;7937;9169;9408;9813;13656;14464;15687;16779;17036;24768;26492	True;True;True;True;True;True;True;True;True;True;True;True;True;True;True	2595;2776;4213;6512;8162;9438;9439;9690;10114;14078;14905;16163;17301;17577;25616;27412	3243;3467;5243;8034;10101;11727;11728;12056;12621;17711;18782;20342;21743;22083;32054;34353	3243;3467;5243;8034;10101;11727;11728;12056;12621;17711;18782;20342;21743;22083;32054;34353	3243;3467;5243;8034;10101;11727;12056;12621;17711;18782;20342;21743;22083;32054;34353	48		53		9606;9606;9606
O95363	O95363	1	1	1	Phenylalanine--tRNA ligase, mitochondrial	FARS2	sp|O95363|SYFM_HUMAN Phenylalanine--tRNA ligase, mitochondrial OS=Homo sapiens OX=9606 GN=FARS2 PE=1 SV=1	1	1	1	1	1	1	1	2.4	2.4	2.4	52.356	451	451	0.0025217	6.22	2.4	25466	25466	1	417	1671	TRUE	1721	2158	2158	2158					9606
O95372	O95372	3	3	3	Acyl-protein thioesterase 2	LYPLA2	sp|O95372|LYPA2_HUMAN Acyl-protein thioesterase 2 OS=Homo sapiens OX=9606 GN=LYPLA2 PE=1 SV=1	1	3	3	3	3	3	3	14.7	14.7	14.7	24.737	231	231	0	18.836	14.7	106970	106970	4	418	1279;11104;23660	True;True;True	1312;11458;24461	1653;14341;30554;30555	1653;14341;30554;30555	1653;14341;30555					9606
O95373	O95373	12	12	12	Importin-7	IPO7	sp|O95373|IPO7_HUMAN Importin-7 OS=Homo sapiens OX=9606 GN=IPO7 PE=1 SV=1	1	12	12	12	12	12	12	16.2	16.2	16.2	119.52	1038	1038	0	89.665	16.2	485250	485250	12	419	612;992;5528;5862;6151;8133;16310;17991;21390;22947;24961;25402	True;True;True;True;True;True;True;True;True;True;True;True	630;1017;5682;6020;6313;8366;16815;18621;22117;23723;25814;26280	791;1275;7032;7430;7785;10359;21150;23391;27623;29599;32289;32897	791;1275;7032;7430;7785;10359;21150;23391;27623;29599;32289;32897	791;1275;7032;7430;7785;10359;21150;23391;27623;29599;32289;32897					9606
O95379;O95379-3;O95379-2;O95379-4	O95379;O95379-3;O95379-2;O95379-4	2;2;2;2	2;2;2;2	2;2;2;2	Tumor necrosis factor alpha-induced protein 8	TNFAIP8	sp|O95379|TFIP8_HUMAN Tumor necrosis factor alpha-induced protein 8 OS=Homo sapiens OX=9606 GN=TNFAIP8 PE=1 SV=1;sp|O95379-3|TFIP8_HUMAN Isoform 3 of Tumor necrosis factor alpha-induced protein 8 OS=Homo sapiens OX=9606 GN=TNFAIP8;sp|O95379-2|TFIP8_HUMAN I	4	2	2	2	2	2	2	14.6	14.6	14.6	23.003	198	198;188;190;210	0	29.131	14.6	15764	15764	2	420	5462;20825	True;True	5612;21535	6951;26915	6951;26915	6951;26915					9606;9606;9606;9606
O95394;O95394-3;O95394-4	O95394;O95394-3;O95394-4	1;1;1	1;1;1	1;1;1	Phosphoacetylglucosamine mutase	PGM3	sp|O95394|AGM1_HUMAN Phosphoacetylglucosamine mutase OS=Homo sapiens OX=9606 GN=PGM3 PE=1 SV=1;sp|O95394-3|AGM1_HUMAN Isoform 2 of Phosphoacetylglucosamine mutase OS=Homo sapiens OX=9606 GN=PGM3;sp|O95394-4|AGM1_HUMAN Isoform 3 of Phosphoacetylglucosamine	3	1	1	1	1	1	1	2.4	2.4	2.4	59.851	542	542;566;570	0.0011567	6.9401	2.4	24706	24706	1	421	704	TRUE	725	909	909	909					9606;9606;9606
O95399;O95399-2	O95399;O95399-2	1;1	1;1	1;1	Urotensin-2	UTS2	sp|O95399|UTS2_HUMAN Urotensin-2 OS=Homo sapiens OX=9606 GN=UTS2 PE=1 SV=1;sp|O95399-2|UTS2_HUMAN Isoform 2 of Urotensin-2 OS=Homo sapiens OX=9606 GN=UTS2	2	1	1	1	1	1	1	6.5	6.5	6.5	14.295	124	124;139	0.0025295	6.3049	6.5	496060	496060	1	422	15721	TRUE	16199	20392	20392	20392					9606;9606
O95415	O95415	1	1	1	Brain protein I3	BRI3	sp|O95415|BRI3_HUMAN Brain protein I3 OS=Homo sapiens OX=9606 GN=BRI3 PE=1 SV=1	1	1	1	1	1	1	1	12.8	12.8	12.8	13.645	125	125	0	12.363	12.8	478990	478990	1	423	27088	TRUE	28024	35090	35090	35090					9606
O95427	O95427	1	1	1	GPI ethanolamine phosphate transferase 1	PIGN	sp|O95427|PIGN_HUMAN GPI ethanolamine phosphate transferase 1 OS=Homo sapiens OX=9606 GN=PIGN PE=1 SV=1	1	1	1	1	1	1	1	1.3	1.3	1.3	105.81	931	931	0.0011484	6.8361	1.3	9744.2	9744.2	1	424	6069	TRUE	6231	7692	7692	7692					9606
O95433;O95433-2	O95433;O95433-2	2;2	2;2	2;2	Activator of 90 kDa heat shock protein ATPase homolog 1	AHSA1	sp|O95433|AHSA1_HUMAN Activator of 90 kDa heat shock protein ATPase homolog 1 OS=Homo sapiens OX=9606 GN=AHSA1 PE=1 SV=1;sp|O95433-2|AHSA1_HUMAN Isoform 2 of Activator of 90 kDa heat shock protein ATPase homolog 1 OS=Homo sapiens OX=9606 GN=AHSA1	2	2	2	2	2	2	2	12.1	12.1	12.1	38.274	338	338;288	0	22.224	12.1	99285	99285	2	425	6634;24326	True;True	6813;25157	8391;31456	8391;31456	8391;31456					9606;9606
O95456;O95456-2	O95456;O95456-2	1;1	1;1	1;1	Proteasome assembly chaperone 1	PSMG1	sp|O95456|PSMG1_HUMAN Proteasome assembly chaperone 1 OS=Homo sapiens OX=9606 GN=PSMG1 PE=1 SV=1;sp|O95456-2|PSMG1_HUMAN Isoform 2 of Proteasome assembly chaperone 1 OS=Homo sapiens OX=9606 GN=PSMG1	2	1	1	1	1	1	1	4.9	4.9	4.9	32.854	288	288;267	0.0011561	6.9378	4.9	30348	30348	1	426	23246	TRUE	24032	29986	29986	29986					9606;9606
O95466;O95466-2;O95466-3	O95466;O95466-2;O95466-3	9;9;9	9;9;9	8;8;8	Formin-like protein 1	FMNL1	sp|O95466|FMNL1_HUMAN Formin-like protein 1 OS=Homo sapiens OX=9606 GN=FMNL1 PE=1 SV=3;sp|O95466-2|FMNL1_HUMAN Isoform 2 of Formin-like protein 1 OS=Homo sapiens OX=9606 GN=FMNL1;sp|O95466-3|FMNL1_HUMAN Isoform 3 of Formin-like protein 1 OS=Homo sapiens OX	3	9	9	8	9	9	8	10.4	10.4	9.4	121.85	1100	1100;1104;1158	0	75.417	10.4	512110	512110	10	427	861;2101;3094;6857;15277;22079;22993;23415;24948	True;True;True;True;True;True;True;True;True	885;2161;3181;7041;15740;22827;23772;24209;25800	1104;2700;3940;8684;19816;28490;28491;29657;30225;32269	1104;2700;3940;8684;19816;28490;28491;29657;30225;32269	1104;2700;3940;8684;19816;28490;29657;30225;32269					9606;9606;9606
O95470	O95470	12	12	12	Sphingosine-1-phosphate lyase 1	SGPL1	sp|O95470|SGPL1_HUMAN Sphingosine-1-phosphate lyase 1 OS=Homo sapiens OX=9606 GN=SGPL1 PE=1 SV=3	1	12	12	12	12	12	12	31.5	31.5	31.5	63.523	568	568	0	93.715	31.5	975740	975740	14	428	629;1366;2439;8159;8833;9071;14190;16749;18125;18543;23060;23369	True;True;True;True;True;True;True;True;True;True;True;True	647;1401;2506;8394;9089;9338;14630;17269;18774;19198;23842;24162	813;1767;1768;3129;10394;11285;11613;18420;21700;23582;24106;29748;29749;30166	813;1767;1768;3129;10394;11285;11613;18420;21700;23582;24106;29748;29749;30166	813;1768;3129;10394;11285;11613;18420;21700;23582;24106;29748;30166					9606
O95477	O95477	1	1	1	ATP-binding cassette sub-family A member 1	ABCA1	sp|O95477|ABCA1_HUMAN Phospholipid-transporting ATPase ABCA1 OS=Homo sapiens OX=9606 GN=ABCA1 PE=1 SV=3	1	1	1	1	1	1	1	0.7	0.7	0.7	254.3	2261	2261	0.00091158	8.0225	0.7	11973	11973	1	429	546	TRUE	561	714	714	714					9606
O95478	O95478	1	1	1	Ribosome biogenesis protein NSA2 homolog	NSA2	sp|O95478|NSA2_HUMAN Ribosome biogenesis protein NSA2 homolog OS=Homo sapiens OX=9606 GN=NSA2 PE=1 SV=1	1	1	1	1	1	1	1	3.8	3.8	3.8	30.065	260	260	0.00090307	7.7736	3.8	8243.8	8243.8	1	430	18522	TRUE	19177	24080	24080	24080					9606
O95479;O95479-2	O95479;O95479-2	18;18	18;18	18;18	GDH/6PGL endoplasmic bifunctional protein;Glucose 1-dehydrogenase;6-phosphogluconolactonase	H6PD	sp|O95479|G6PE_HUMAN GDH/6PGL endoplasmic bifunctional protein OS=Homo sapiens OX=9606 GN=H6PD PE=1 SV=2;sp|O95479-2|G6PE_HUMAN Isoform 2 of GDH/6PGL endoplasmic bifunctional protein OS=Homo sapiens OX=9606 GN=H6PD	2	18	18	18	18	18	18	32	32	32	88.892	791	791;802	0	151.48	32	1016400	1016400	20	431	1237;2884;2960;3360;3729;5803;8105;8745;9777;11112;12996;13508;14290;15308;18676;19236;22027;26106	True;True;True;True;True;True;True;True;True;True;True;True;True;True;True;True;True;True	1270;2965;3042;3455;3832;5961;8335;9000;10073;11466;13405;13927;14730;15771;19335;19907;22771;27014	1601;3686;3772;4298;4775;7356;10319;10320;11175;12560;14351;16865;17531;18553;19853;24269;24966;24967;28418;33853	1601;3686;3772;4298;4775;7356;10319;10320;11175;12560;14351;16865;17531;18553;19853;24269;24966;24967;28418;33853	1601;3686;3772;4298;4775;7356;10319;11175;12560;14351;16865;17531;18553;19853;24269;24967;28418;33853					9606;9606
O95497;Q9NY84-5;Q9NY84-2;Q9NY84	O95497	4;1;1;1	4;1;1;1	4;1;1;1	Pantetheinase	VNN1	sp|O95497|VNN1_HUMAN Pantetheinase OS=Homo sapiens OX=9606 GN=VNN1 PE=1 SV=2	4	4	4	4	4	4	4	13.5	13.5	13.5	57.011	513	513;207;274;501	0	39.011	13.5	128520	128520	4	432	16909;23396;25132;27172	True;True;True;True	17437;24190;25992;28111	21904;30201;32513;35203	21904;30201;32513;35203	21904;30201;32513;35203					9606;9606;9606;9606
O95498;O95498-3;O95498-4;O95498-2;O95498-6	O95498;O95498-3;O95498-4;O95498-2;O95498-6	1;1;1;1;1	1;1;1;1;1	1;1;1;1;1	Vascular non-inflammatory molecule 2	VNN2	sp|O95498|VNN2_HUMAN Vascular non-inflammatory molecule 2 OS=Homo sapiens OX=9606 GN=VNN2 PE=1 SV=3;sp|O95498-3|VNN2_HUMAN Isoform 3 of Vascular non-inflammatory molecule 2 OS=Homo sapiens OX=9606 GN=VNN2;sp|O95498-4|VNN2_HUMAN Isoform 4 of Vascular non-in	5	1	1	1	1	1	1	2.7	2.7	2.7	58.502	520	520;192;195;299;467	0	10.488	2.7	67477	67477	1	433	3811	TRUE	3920	4881	4881	4881					9606;9606;9606;9606;9606
O95544;O95544-2;O95544-3	O95544;O95544-2;O95544-3	1;1;1	1;1;1	1;1;1	NAD kinase	NADK	sp|O95544|NADK_HUMAN NAD kinase OS=Homo sapiens OX=9606 GN=NADK PE=1 SV=1;sp|O95544-2|NADK_HUMAN Isoform 2 of NAD kinase OS=Homo sapiens OX=9606 GN=NADK;sp|O95544-3|NADK_HUMAN Isoform 3 of NAD kinase OS=Homo sapiens OX=9606 GN=NADK	3	1	1	1	1	1	1	3.8	3.8	3.8	49.228	446	446;591;423	0.0022637	6.5283	3.8	30981	30981	1	434	24778	TRUE	25626	32066	32066	32066					9606;9606;9606
O95561	O95561	1	1	1	Uncharacterized protein C1orf105	C1orf105	sp|O95561|CA105_HUMAN Uncharacterized protein C1orf105 OS=Homo sapiens OX=9606 GN=C1orf105 PE=1 SV=1	1	1	1	1	1	1	1	3.8	3.8	3.8	21.209	183	183	0.007325	5.7369	3.8	10781	10781	1	435	14954	TRUE	15408	19409	19409	19409					9606
O95563	O95563	6	6	6	Mitochondrial pyruvate carrier 2	MPC2	sp|O95563|MPC2_HUMAN Mitochondrial pyruvate carrier 2 OS=Homo sapiens OX=9606 GN=MPC2 PE=1 SV=1	1	6	6	6	6	6	6	44.9	44.9	44.9	14.279	127	127	0	46.402	44.9	1916600	1916600	9	436	14296;15553;23484;24155;26150;26151	True;True;True;True;True;True	14736;16023;24278;24973;27061;27062	18562;18563;20159;20160;30309;31216;33908;33909;33910	18562;18563;20159;20160;30309;31216;33908;33909;33910	18562;20160;30309;31216;33908;33910					9606
O95571	O95571	13	13	13	Persulfide dioxygenase ETHE1, mitochondrial	ETHE1	sp|O95571|ETHE1_HUMAN Persulfide dioxygenase ETHE1, mitochondrial OS=Homo sapiens OX=9606 GN=ETHE1 PE=1 SV=2	1	13	13	13	13	13	13	78	78	78	27.873	254	254	0	149.15	78	6437900	6437900	19	437	1980;4458;8051;10295;10905;14667;15441;15704;18524;19260;21110;22182;22936	True;True;True;True;True;True;True;True;True;True;True;True;True	2037;4583;8279;10611;11247;11248;15109;15906;16182;19179;19931;19932;21822;22935;23712	2557;5706;10245;13244;13245;14080;14081;19026;19027;20016;20017;20371;24082;24997;24998;27265;28618;29584;29585	2557;5706;10245;13244;13245;14080;14081;19026;19027;20016;20017;20371;24082;24997;24998;27265;28618;29584;29585	2557;5706;10245;13245;14080;19026;20016;20371;24082;24997;27265;28618;29584		23;24		28;245	9606
O95573	O95573	22	20	20	Long-chain-fatty-acid--CoA ligase 3	ACSL3	sp|O95573|ACSL3_HUMAN Long-chain-fatty-acid--CoA ligase 3 OS=Homo sapiens OX=9606 GN=ACSL3 PE=1 SV=3	1	22	20	20	22	20	20	44.4	40.4	40.4	80.419	720	720	0	190.15	44.4	3168400	3168400	26	438	674;1969;6029;7729;8178;8951;9022;9392;10423;14151;14210;15067;15499;17698;18162;18312;21862;22569;24348;24970;24971;26198	True;True;True;True;True;True;True;True;True;True;True;False;False;True;True;True;True;True;True;True;True;True	694;2023;6189;6190;7947;8413;9212;9286;9674;10741;14591;14650;15526;15967;18307;18813;18967;22602;23334;25179;25823;25824;27110	869;870;2537;7638;7639;9843;9844;10418;10419;11443;11541;11542;12038;13407;18366;18367;18447;19556;20098;23016;23628;23833;23834;28203;29110;31481;32299;32300;32301;33972	869;870;2537;7638;7639;9843;9844;10418;10419;11443;11541;11542;12038;13407;18366;18367;18447;19556;20098;23016;23628;23833;23834;28203;29110;31481;32299;32300;32301;33972	870;2537;7638;9843;10418;11443;11541;12038;13407;18366;18447;19556;20098;23016;23628;23834;28203;29110;31481;32299;32300;33972	49		120		9606
O95671;O95671-2;O95671-3	O95671;O95671-2;O95671-3	1;1;1	1;1;1	1;1;1	N-acetylserotonin O-methyltransferase-like protein	ASMTL	sp|O95671|ASML_HUMAN Probable bifunctional dTTP/UTP pyrophosphatase/methyltransferase protein OS=Homo sapiens OX=9606 GN=ASMTL PE=1 SV=3;sp|O95671-2|ASML_HUMAN Isoform 2 of Probable bifunctional dTTP/UTP pyrophosphatase/methyltransferase protein OS=Homo sa	3	1	1	1	1	1	1	2.7	2.7	2.7	68.856	621	621;605;563	0.00092593	8.3024	2.7	12122	12122	1	439	461	TRUE	475	611	611	611					9606;9606;9606
O95674;Q92903	O95674	6;1	6;1	6;1	Phosphatidate cytidylyltransferase 2	CDS2	sp|O95674|CDS2_HUMAN Phosphatidate cytidylyltransferase 2 OS=Homo sapiens OX=9606 GN=CDS2 PE=1 SV=1	2	6	6	6	6	6	6	23.6	23.6	23.6	51.417	445	445;461	0	79.685	23.6	1103900	1103900	7	440	575;10609;14092;15147;23773;23997	True;True;True;True;True;True	592;10936;14530;15608;24578;24810	751;13674;18274;18275;19654;30699;31016	751;13674;18274;18275;19654;30699;31016	751;13674;18275;19654;30699;31016					9606;9606
O95721	O95721	5	5	5	Synaptosomal-associated protein 29	SNAP29	sp|O95721|SNP29_HUMAN Synaptosomal-associated protein 29 OS=Homo sapiens OX=9606 GN=SNAP29 PE=1 SV=1	1	5	5	5	5	5	5	22.5	22.5	22.5	28.97	258	258	0	34.712	22.5	375760	375760	5	441	3650;10079;20985;21824;24467	True;True;True;True;True	3750;10388;21696;22561;25301	4662;12974;27114;28155;31631	4662;12974;27114;28155;31631	4662;12974;27114;28155;31631					9606
O95747	O95747	4	4	4	Serine/threonine-protein kinase OSR1	OXSR1	sp|O95747|OXSR1_HUMAN Serine/threonine-protein kinase OSR1 OS=Homo sapiens OX=9606 GN=OXSR1 PE=1 SV=1	1	4	4	4	4	4	4	10.8	10.8	10.8	58.022	527	527	0	28.81	10.8	82738	82738	4	442	4038;6023;12943;14588	True;True;True;True	4154;6183;13349;15030	5175;7631;16795;18929	5175;7631;16795;18929	5175;7631;16795;18929					9606
O95758;O95758-2;O95758-4;O95758-7;O95758-1;O95758-6;O95758-5	O95758;O95758-2;O95758-4;O95758-7;O95758-1;O95758-6;O95758-5	1;1;1;1;1;1;1	1;1;1;1;1;1;1	1;1;1;1;1;1;1	Polypyrimidine tract-binding protein 3	PTBP3	sp|O95758|PTBP3_HUMAN Polypyrimidine tract-binding protein 3 OS=Homo sapiens OX=9606 GN=PTBP3 PE=1 SV=2;sp|O95758-2|PTBP3_HUMAN Isoform 2 of Polypyrimidine tract-binding protein 3 OS=Homo sapiens OX=9606 GN=PTBP3;sp|O95758-4|PTBP3_HUMAN Isoform 4 of Polypy	7	1	1	1	1	1	1	3.6	3.6	3.6	59.689	552	552;547;558;457;521;524;555	0.00093867	8.6942	3.6	13064	13064	1	443	17905	TRUE	18531	23281	23281	23281					9606;9606;9606;9606;9606;9606;9606
O95772;O95772-2	O95772;O95772-2	3;3	3;3	3;3	MLN64 N-terminal domain homolog	STARD3NL	sp|O95772|STR3N_HUMAN STARD3 N-terminal-like protein OS=Homo sapiens OX=9606 GN=STARD3NL PE=1 SV=1;sp|O95772-2|STR3N_HUMAN Isoform 2 of STARD3 N-terminal-like protein OS=Homo sapiens OX=9606 GN=STARD3NL	2	3	3	3	3	3	3	14.5	14.5	14.5	26.654	234	234;227	0	20.571	14.5	365420	365420	3	444	14446;17559;24934	True;True;True	14887;18167;25786	18763;22843;32252	18763;22843;32252	18763;22843;32252					9606;9606
O95777	O95777	1	1	1	U6 snRNA-associated Sm-like protein LSm8	LSM8	sp|O95777|LSM8_HUMAN U6 snRNA-associated Sm-like protein LSm8 OS=Homo sapiens OX=9606 GN=LSM8 PE=1 SV=3	1	1	1	1	1	1	1	16.7	16.7	16.7	10.403	96	96	0.00092478	8.2704	16.7	72757	72757	2	445	7875	TRUE	8099	10023;10024	10023;10024	10023					9606
O95782;O95782-2	O95782;O95782-2	25;25	17;17	17;17	AP-2 complex subunit alpha-1	AP2A1	sp|O95782|AP2A1_HUMAN AP-2 complex subunit alpha-1 OS=Homo sapiens OX=9606 GN=AP2A1 PE=1 SV=3;sp|O95782-2|AP2A1_HUMAN Isoform B of AP-2 complex subunit alpha-1 OS=Homo sapiens OX=9606 GN=AP2A1	2	25	17	17	25	17	17	33.4	23	23	107.54	977	977;955	0	117.9	33.4	1055900	1055900	18	446	63;314;1319;1395;1978;2097;3171;5450;6502;6630;6688;8295;9875;10864;14542;15844;17130;17982;19218;19427;23326;23482;24399;24952;26881	True;False;False;True;True;True;True;True;True;True;True;False;False;True;True;True;False;True;True;False;True;True;False;True;False	62;325;1352;1431;2035;2157;3259;5600;6678;6809;6867;8537;10177;11201;14983;16324;17676;18611;19889;20102;24118;24276;25230;25804;27812	77;428;429;1702;1803;2555;2695;4037;6938;8227;8387;8458;10577;12689;14019;18870;20550;22203;23379;24944;25188;30099;30307;31541;32275;32276;34843;34844	77;428;429;1702;1803;2555;2695;4037;6938;8227;8387;8458;10577;12689;14019;18870;20550;22203;23379;24944;25188;30099;30307;31541;32275;32276;34843;34844	77;428;1702;1803;2555;2695;4037;6938;8227;8387;8458;10577;12689;14019;18870;20550;22203;23379;24944;25188;30099;30307;31541;32275;34844					9606;9606
O95793;O95793-2;O95793-3	O95793;O95793-2;O95793-3	5;5;5	5;5;5	5;5;5	Double-stranded RNA-binding protein Staufen homolog 1	STAU1	sp|O95793|STAU1_HUMAN Double-stranded RNA-binding protein Staufen homolog 1 OS=Homo sapiens OX=9606 GN=STAU1 PE=1 SV=2;sp|O95793-2|STAU1_HUMAN Isoform Short of Double-stranded RNA-binding protein Staufen homolog 1 OS=Homo sapiens OX=9606 GN=STAU1;sp|O95793	3	5	5	5	5	5	5	12.8	12.8	12.8	63.182	577	577;496;502	0	34.815	12.8	118420	118420	5	447	14586;17110;20486;22707;25580	True;True;True;True;True	15028;17655;21185;23478;26465	18926;22175;26495;29291;33133	18926;22175;26495;29291;33133	18926;22175;26495;29291;33133					9606;9606;9606
O95816;O95816-2	O95816;O95816-2	3;3	3;3	3;3	BAG family molecular chaperone regulator 2	BAG2	sp|O95816|BAG2_HUMAN BAG family molecular chaperone regulator 2 OS=Homo sapiens OX=9606 GN=BAG2 PE=1 SV=1;sp|O95816-2|BAG2_HUMAN Isoform 2 of BAG family molecular chaperone regulator 2 OS=Homo sapiens OX=9606 GN=BAG2	2	3	3	3	3	3	3	17.5	17.5	17.5	23.772	211	211;178	0	25.69	17.5	65471	65471	3	448	7091;7092;20796	True;True;True	7287;7288;21505	9015;9016;26874	9015;9016;26874	9015;9016;26874					9606;9606
O95819;O95819-4;Q9UKE5-4;Q9UKE5-2;Q9UKE5-6;O95819-3;Q8N4C8-4;Q9UKE5-3;O95819-2;Q9UKE5-5;Q9UKE5;Q8N4C8-5;O95819-6;Q9UKE5-8;Q8N4C8-2;O95819-5;Q8N4C8-3;Q8N4C8;Q9UKE5-7	O95819;O95819-4;Q9UKE5-4;Q9UKE5-2;Q9UKE5-6;O95819-3;Q8N4C8-4;Q9UKE5-3;O95819-2;Q9UKE5-5;Q9UKE5;Q8N4C8-5;O95819-6;Q9UKE5-8;Q8N4C8-2;O95819-5;Q8N4C8-3;Q8N4C8;Q9UKE5-7	1;1;1;1;1;1;1;1;1;1;1;1;1;1;1;1;1;1;1	1;1;1;1;1;1;1;1;1;1;1;1;1;1;1;1;1;1;1	1;1;1;1;1;1;1;1;1;1;1;1;1;1;1;1;1;1;1	Mitogen-activated protein kinase kinase kinase kinase 4;TRAF2 and NCK-interacting protein kinase;Misshapen-like kinase 1	MAP4K4;TNIK;MINK1	sp|O95819|M4K4_HUMAN Mitogen-activated protein kinase kinase kinase kinase 4 OS=Homo sapiens OX=9606 GN=MAP4K4 PE=1 SV=2;sp|O95819-4|M4K4_HUMAN Isoform 4 of Mitogen-activated protein kinase kinase kinase kinase 4 OS=Homo sapiens OX=9606 GN=MAP4K4;sp|Q9UKE5	19	1	1	1	1	1	1	1.1	1.1	1.1	142.1	1239	1239;1165;1352;1331;1323;1320;1312;1305;1212;1276;1360;1275;1273;1268;1295;1242;1303;1332;1297	0.0011679	7.112	1.1	28076	28076	1	449	21820	TRUE	22556	28147	28147	28147					9606;9606;9606;9606;9606;9606;9606;9606;9606;9606;9606;9606;9606;9606;9606;9606;9606;9606;9606
O95822;O95822-2	O95822;O95822-2	11;11	11;11	11;11	Malonyl-CoA decarboxylase, mitochondrial	MLYCD	sp|O95822|DCMC_HUMAN Malonyl-CoA decarboxylase, mitochondrial OS=Homo sapiens OX=9606 GN=MLYCD PE=1 SV=3;sp|O95822-2|DCMC_HUMAN Isoform Cytoplasmic+peroxisomal of Malonyl-CoA decarboxylase, mitochondrial OS=Homo sapiens OX=9606 GN=MLYCD	2	11	11	11	11	11	11	34.9	34.9	34.9	55.003	493	493;454	0	78.052	34.9	669340	669340	13	450	1907;5050;5129;7920;8225;9118;11276;14493;17329;25732;26626	True;True;True;True;True;True;True;True;True;True;True	1960;5196;5275;8144;8464;9386;11632;14934;17891;26628;27548	2453;6461;6567;10080;10081;10485;11669;14557;14558;18816;22481;33349;34516	2453;6461;6567;10080;10081;10485;11669;14557;14558;18816;22481;33349;34516	2453;6461;6567;10081;10485;11669;14557;18816;22481;33349;34516					9606;9606
O95825	O95825	1	1	1	Quinone oxidoreductase-like protein 1	CRYZL1	sp|O95825|QORL1_HUMAN Quinone oxidoreductase-like protein 1 OS=Homo sapiens OX=9606 GN=CRYZL1 PE=1 SV=2	1	1	1	1	1	1	1	5.7	5.7	5.7	38.696	349	349	0.00093838	8.6489	5.7	22698	22698	1	451	15555	TRUE	16025	20163	20163	20163					9606
O95831;O95831-3;O95831-2;O95831-5;O95831-6;O95831-4	O95831;O95831-3;O95831-2	25;25;14;12;11;11	25;25;14;12;11;11	24;24;14;12;10;10	Apoptosis-inducing factor 1, mitochondrial	AIFM1	sp|O95831|AIFM1_HUMAN Apoptosis-inducing factor 1, mitochondrial OS=Homo sapiens OX=9606 GN=AIFM1 PE=1 SV=1;sp|O95831-3|AIFM1_HUMAN Isoform 3 of Apoptosis-inducing factor 1, mitochondrial OS=Homo sapiens OX=9606 GN=AIFM1;sp|O95831-2|AIFM1_HUMAN Isoform 2 o	6	25	25	24	24	24	24	47.3	47.3	42.4	66.9	613	613;609;326;261;237;324	0	294.39	42.4	25830000	25830000	44	452	157;158;1261;1707;3226;5415;9002;10538;10813;11758;11759;12617;12662;12817;13545;14766;20268;20923;20937;21298;22452;24203;24864;25081;25106	True;True;True;True;True;True;True;True;True;True;True;True;True;True;True;True;True;True;True;True;True;True;True;True;True	158;159;1294;1757;3315;5563;9266;10859;11147;11148;12137;12138;13010;13057;13220;13964;15213;20958;21635;22022;23214;25024;25713;25714;25937;25938;25965	196;197;1634;2203;2204;2205;4107;4108;4109;4110;6896;11516;13559;13560;13952;13953;15223;15224;15225;16365;16366;16367;16368;16427;16629;17575;19157;19158;26210;26211;27034;27035;27510;28964;31277;31278;31279;32166;32167;32168;32442;32443;32444;32478	196;197;1634;2203;2204;2205;4107;4108;4109;4110;6896;11516;13559;13560;13952;13953;15223;15224;15225;16365;16366;16367;16368;16427;16629;17575;19157;19158;26210;26211;27034;27035;27510;28964;31277;31278;31279;32166;32167;32168;32442;32443;32444;32478	196;197;1634;2204;4109;6896;11516;13560;13952;15223;15225;16367;16427;16629;17575;19158;26210;27035;27510;28964;31277;32167;32442;32478		25;26;27		171;353;364	9606;9606;9606;9606;9606;9606
O95848	O95848	2	2	2	Uridine diphosphate glucose pyrophosphatase	NUDT14	sp|O95848|NUD14_HUMAN Uridine diphosphate glucose pyrophosphatase NUDT14 OS=Homo sapiens OX=9606 GN=NUDT14 PE=1 SV=2	1	2	2	2	2	2	2	12.2	12.2	12.2	24.118	222	222	0	20.483	12.2	67511	67511	2	453	19503;23876	True;True	20182;24686	25281;30842	25281;30842	25281;30842					9606
O95858	O95858	4	4	3	Tetraspanin-15	TSPAN15	sp|O95858|TSN15_HUMAN Tetraspanin-15 OS=Homo sapiens OX=9606 GN=TSPAN15 PE=1 SV=1	1	4	4	3	3	3	3	18.7	18.7	15.3	33.165	294	294	0	31.529	15.3	190840	190840	3	454	7219;8148;16836;18043	True;True;True;True	7416;8382;18681	9173;10377;23468	9173;10377;23468	9173;10377;23468					9606
O95861;O95861-4;O95861-3;O95861-2	O95861;O95861-4;O95861-3;O95861-2	4;4;3;3	4;4;3;3	4;4;3;3	3(2),5-bisphosphate nucleotidase 1	BPNT1	sp|O95861|BPNT1_HUMAN 3(2),5-bisphosphate nucleotidase 1 OS=Homo sapiens OX=9606 GN=BPNT1 PE=1 SV=1;sp|O95861-4|BPNT1_HUMAN Isoform 4 of 3(2),5-bisphosphate nucleotidase 1 OS=Homo sapiens OX=9606 GN=BPNT1;sp|O95861-3|BPNT1_HUMAN Isoform 3 of 3(2),5	4	4	4	4	4	4	4	19.5	19.5	19.5	33.392	308	308;272;253;325	0	28.786	19.5	104260	104260	4	455	954;9538;12926;15612	True;True;True;True	979;9823;13332;16084	1229;12225;16774;20241	1229;12225;16774;20241	1229;12225;16774;20241					9606;9606;9606;9606
O95865	O95865	5	5	5	N(G),N(G)-dimethylarginine dimethylaminohydrolase 2	DDAH2	sp|O95865|DDAH2_HUMAN N(G),N(G)-dimethylarginine dimethylaminohydrolase 2 OS=Homo sapiens OX=9606 GN=DDAH2 PE=1 SV=1	1	5	5	5	5	5	5	29.8	29.8	29.8	29.644	285	285	0	35.625	29.8	307280	307280	6	456	722;3140;7998;11548;15403	True;True;True;True;True	743;3227;8225;11918;15868	931;3995;3996;10176;14923;19972	931;3995;3996;10176;14923;19972	931;3996;10176;14923;19972					9606
O95870;O95870-2	O95870;O95870-2	16;14	16;14	16;14	Abhydrolase domain-containing protein 16A	ABHD16A	sp|O95870|ABHGA_HUMAN Phosphatidylserine lipase ABHD16A OS=Homo sapiens OX=9606 GN=ABHD16A PE=1 SV=3;sp|O95870-2|ABHGA_HUMAN Isoform 2 of Phosphatidylserine lipase ABHD16A OS=Homo sapiens OX=9606 GN=ABHD16A	2	16	16	16	16	16	16	34.6	34.6	34.6	63.243	558	558;525	0	118.07	34.6	2040400	2040400	20	457	1340;1626;8864;14240;14241;14578;16736;18851;18962;19078;19629;21921;22690;25054;26340;27140	True;True;True;True;True;True;True;True;True;True;True;True;True;True;True;True	1375;1676;9120;14680;14681;15020;17251;19514;19628;19747;20310;22663;23460;25909;27253;28078	1734;2103;2104;11325;18497;18498;18915;21673;24485;24486;24633;24634;24782;25436;28277;29263;29264;32406;34149;35164	1734;2103;2104;11325;18497;18498;18915;21673;24485;24486;24633;24634;24782;25436;28277;29263;29264;32406;34149;35164	1734;2104;11325;18497;18498;18915;21673;24486;24633;24782;25436;28277;29263;32406;34149;35164					9606;9606
O95881	O95881	8	8	8	Thioredoxin domain-containing protein 12	TXNDC12	sp|O95881|TXD12_HUMAN Thioredoxin domain-containing protein 12 OS=Homo sapiens OX=9606 GN=TXNDC12 PE=1 SV=1	1	8	8	8	8	8	8	44.8	44.8	44.8	19.206	172	172	0	54.432	44.8	1793800	1793800	9	458	4271;7898;10724;11894;12109;15656;24524;26657	True;True;True;True;True;True;True;True	4392;8122;11056;12274;12492;16132;25361;25362;27580	5474;5475;10052;10053;13838;15405;15695;20303;31711;31712;31713;31714;34557	5474;5475;10052;10053;13838;15405;15695;20303;31711;31712;31713;31714;34557	5475;10053;13838;15405;15695;20303;31712;34557	50		132		9606
O95976	O95976	6	6	6	Immunoglobulin superfamily member 6	IGSF6	sp|O95976|IGSF6_HUMAN Immunoglobulin superfamily member 6 OS=Homo sapiens OX=9606 GN=IGSF6 PE=2 SV=2	1	6	6	6	6	6	6	33.2	33.2	33.2	27.013	241	241	0	43.625	33.2	372280	372280	7	459	2855;4380;10275;19487;20425;26662	True;True;True;True;True;True	2936;4502;10589;20166;21122;27585	3653;5602;13218;25264;26416;34565;34566	3653;5602;13218;25264;26416;34565;34566	3653;5602;13218;25264;26416;34566					9606
O95989	O95989	1	1	1	Diphosphoinositol polyphosphate phosphohydrolase 1	NUDT3	sp|O95989|NUDT3_HUMAN Diphosphoinositol polyphosphate phosphohydrolase 1 OS=Homo sapiens OX=9606 GN=NUDT3 PE=1 SV=1	1	1	1	1	1	1	1	11.6	11.6	11.6	19.471	172	172	0.003352	6.14	11.6	32078	32078	1	460	26189	TRUE	27101	33961	33961	33961					9606
O96000;O96000-2	O96000;O96000-2	11;10	11;10	11;10	NADH dehydrogenase [ubiquinone] 1 beta subcomplex subunit 10	NDUFB10	sp|O96000|NDUBA_HUMAN NADH dehydrogenase [ubiquinone] 1 beta subcomplex subunit 10 OS=Homo sapiens OX=9606 GN=NDUFB10 PE=1 SV=3;sp|O96000-2|NDUBA_HUMAN Isoform 2 of NADH dehydrogenase [ubiquinone] 1 beta subcomplex subunit 10 OS=Homo sapiens OX=9606 GN=NDU	2	11	11	11	11	11	11	65.7	65.7	65.7	20.776	172	172;168	0	89.527	65.7	4740400	4740400	15	461	618;4238;4857;5983;18411;18412;20116;20146;23135;24036;27127	True;True;True;True;True;True;True;True;True;True;True	636;4358;4998;6142;19067;19068;20806;20837;23919;24850;28065	797;798;5432;5433;6213;7579;23958;23959;23960;23961;26018;26055;29847;31064;35148	797;798;5432;5433;6213;7579;23958;23959;23960;23961;26018;26055;29847;31064;35148	797;5433;6213;7579;23959;23961;26018;26055;29847;31064;35148					9606;9606
O96005;O96005-4;O96005-3	O96005;O96005-4;O96005-3	11;11;10	11;11;10	11;11;10	Cleft lip and palate transmembrane protein 1	CLPTM1	sp|O96005|CLPT1_HUMAN Cleft lip and palate transmembrane protein 1 OS=Homo sapiens OX=9606 GN=CLPTM1 PE=1 SV=1;sp|O96005-4|CLPT1_HUMAN Isoform 3 of Cleft lip and palate transmembrane protein 1 OS=Homo sapiens OX=9606 GN=CLPTM1;sp|O96005-3|CLPT1_HUMAN Isofo	3	11	11	11	11	11	11	25.4	25.4	25.4	76.096	669	669;655;567	0	89.957	25.4	1691100	1691100	13	462	4603;8572;17751;17752;21425;21794;21800;25125;25491;25975;26297	True;True;True;True;True;True;True;True;True;True;True	4731;8823;18361;18362;22153;22530;22536;25984;26370;26880;27210	5878;10943;23080;23081;23082;27668;28115;28124;32503;32504;33005;33690;34095	5878;10943;23080;23081;23082;27668;28115;28124;32503;32504;33005;33690;34095	5878;10943;23080;23081;27668;28115;28124;32504;33005;33690;34095					9606;9606;9606
O96008;O96008-2	O96008;O96008-2	11;10	11;10	11;10	Mitochondrial import receptor subunit TOM40 homolog	TOMM40	sp|O96008|TOM40_HUMAN Mitochondrial import receptor subunit TOM40 homolog OS=Homo sapiens OX=9606 GN=TOMM40 PE=1 SV=1;sp|O96008-2|TOM40_HUMAN Isoform 2 of Mitochondrial import receptor subunit TOM40 homolog OS=Homo sapiens OX=9606 GN=TOMM40	2	11	11	11	11	11	11	47.4	47.4	47.4	37.893	361	361;329	0	155.25	47.4	3170700	3170700	13	463	2671;5223;7356;14985;16216;16849;19220;20020;23073;23074;27281	True;True;True;True;True;True;True;True;True;True;True	2744;5370;7556;15441;16709;17373;19891;20709;23855;23856;28224	3429;6673;9339;19451;21030;21826;24946;24947;25900;29765;29766;29767;35343	3429;6673;9339;19451;21030;21826;24946;24947;25900;29765;29766;29767;35343	3429;6673;9339;19451;21030;21826;24946;25900;29765;29767;35343					9606;9606
O96011;O96011-2	O96011;O96011-2	11;11	11;11	11;11	Peroxisomal membrane protein 11B	PEX11B	sp|O96011|PX11B_HUMAN Peroxisomal membrane protein 11B OS=Homo sapiens OX=9606 GN=PEX11B PE=1 SV=1;sp|O96011-2|PX11B_HUMAN Isoform 2 of Peroxisomal membrane protein 11B OS=Homo sapiens OX=9606 GN=PEX11B	2	11	11	11	11	11	11	47.5	47.5	47.5	28.431	259	259;245	0	79.203	47.5	1163700	1163700	14	464	206;1480;2259;6272;8100;9308;13809;14499;15312;17121;19107	True;True;True;True;True;True;True;True;True;True;True	208;1516;2322;6440;8330;9585;14239;14940;15775;17667;19777	258;259;1902;2901;2902;7944;7945;10313;11907;17922;18822;19858;22191;24816	258;259;1902;2901;2902;7944;7945;10313;11907;17922;18822;19858;22191;24816	259;1902;2902;7945;10313;11907;17922;18822;19858;22191;24816					9606;9606
O96019;O96019-2	O96019;O96019-2	3;3	3;3	3;3	Actin-like protein 6A	ACTL6A	sp|O96019|ACL6A_HUMAN Actin-like protein 6A OS=Homo sapiens OX=9606 GN=ACTL6A PE=1 SV=1;sp|O96019-2|ACL6A_HUMAN Isoform 2 of Actin-like protein 6A OS=Homo sapiens OX=9606 GN=ACTL6A	2	3	3	3	3	3	3	14.5	14.5	14.5	47.46	429	429;387	0	21.209	14.5	85887	85887	4	465	18903;20430;21719	True;True;True	19569;21127;22453	24561;26422;28025;28026	24561;26422;28025;28026	24561;26422;28025					9606;9606
P00167;P00167-2;P00167-3	P00167;P00167-2;P00167-3	3;3;2	3;3;2	3;3;2	Cytochrome b5	CYB5A	sp|P00167|CYB5_HUMAN Cytochrome b5 OS=Homo sapiens OX=9606 GN=CYB5A PE=1 SV=2;sp|P00167-2|CYB5_HUMAN Isoform 2 of Cytochrome b5 OS=Homo sapiens OX=9606 GN=CYB5A;sp|P00167-3|CYB5_HUMAN Isoform 3 of Cytochrome b5 OS=Homo sapiens OX=9606 GN=CYB5A	3	3	3	3	3	3	3	32.8	32.8	32.8	15.33	134	134;98;124	0	20.308	32.8	235260	235260	5	466	5622;21792;22372	True;True;True	5777;22528;23133	7143;7144;28112;28113;28862	7143;7144;28112;28113;28862	7144;28112;28862					9606;9606;9606
P00338;P00338-3;P00338-4;P00338-2;P00338-5;P07864;Q6ZMR3	P00338;P00338-3;P00338-4;P00338-2;P00338-5	22;20;18;15;15;1;1	22;20;18;15;15;1;1	21;19;17;14;14;0;0	L-lactate dehydrogenase A chain	LDHA	sp|P00338|LDHA_HUMAN L-lactate dehydrogenase A chain OS=Homo sapiens OX=9606 GN=LDHA PE=1 SV=2;sp|P00338-3|LDHA_HUMAN Isoform 3 of L-lactate dehydrogenase A chain OS=Homo sapiens OX=9606 GN=LDHA;sp|P00338-4|LDHA_HUMAN Isoform 4 of L-lactate dehydrogenase A	7	22	22	21	22	22	21	68.4	68.4	64.8	36.688	332	332;361;274;274;241;332;332	0	211.36	68.4	8263200	8263200	27	467	2103;2104;3505;3506;3905;3906;4251;6674;7818;8466;12522;13869;14195;14447;15905;19615;20137;20203;22791;24528;24590;25685	True;True;True;True;True;True;True;True;True;True;True;True;True;True;True;True;True;True;True;True;True;True	2163;2164;3603;3604;4016;4017;4371;6853;8037;8708;12913;14301;14635;14888;16386;20296;20827;20894;23564;25366;25430;25431;26576	2702;2703;4482;4483;5005;5006;5007;5450;8443;9955;9956;10791;16236;17992;18426;18427;18764;18765;20622;25421;26042;26130;29403;29404;29405;31718;31803;31804;33280	2702;2703;4482;4483;5005;5006;5007;5450;8443;9955;9956;10791;16236;17992;18426;18427;18764;18765;20622;25421;26042;26130;29403;29404;29405;31718;31803;31804;33280	2702;2703;4482;4483;5005;5007;5450;8443;9956;10791;16236;17992;18426;18765;20622;25421;26042;26130;29404;31718;31803;33280	51		164		9606;9606;9606;9606;9606;9606;9606
P00352	P00352	13	13	13	Retinal dehydrogenase 1	ALDH1A1	sp|P00352|AL1A1_HUMAN Retinal dehydrogenase 1 OS=Homo sapiens OX=9606 GN=ALDH1A1 PE=1 SV=2	1	13	13	13	13	13	13	39.3	39.3	39.3	54.861	501	501	0	98.924	39.3	729610	729610	14	468	1597;5231;9890;10262;12011;13261;14458;16174;18615;21661;22643;23755;26817	True;True;True;True;True;True;True;True;True;True;True;True;True	1647;5378;10192;10576;12392;13675;14899;16664;19272;22395;23412;24559;27744	2070;6682;12707;13201;13202;15554;17233;18776;20979;24190;27956;29202;30675;34758	2070;6682;12707;13201;13202;15554;17233;18776;20979;24190;27956;29202;30675;34758	2070;6682;12707;13201;15554;17233;18776;20979;24190;27956;29202;30675;34758					9606
P00367;P00367-3;P00367-2;P49448	P00367;P00367-3;P00367-2;P49448	28;24;22;18	28;24;22;18	28;24;22;18	Glutamate dehydrogenase 1, mitochondrial;Glutamate dehydrogenase 2, mitochondrial	GLUD1;GLUD2	sp|P00367|DHE3_HUMAN Glutamate dehydrogenase 1, mitochondrial OS=Homo sapiens OX=9606 GN=GLUD1 PE=1 SV=2;sp|P00367-3|DHE3_HUMAN Isoform 3 of Glutamate dehydrogenase 1, mitochondrial OS=Homo sapiens OX=9606 GN=GLUD1;sp|P00367-2|DHE3_HUMAN Isoform 2 of Gluta	4	28	28	28	28	28	28	61.3	61.3	61.3	61.397	558	558;425;391;558	0	293.53	61.3	20603000	20603000	42	469	1114;1157;2522;2643;3063;3442;4000;5196;5487;7258;7583;7922;9329;10483;10484;10539;11301;12052;15168;17005;17761;18369;19839;22016;22422;26010;27062;27239	True;True;True;True;True;True;True;True;True;True;True;True;True;True;True;True;True;True;True;True;True;True;True;True;True;True;True;True	1144;1189;2591;2715;3149;3538;4115;5343;5639;7455;7796;8146;8147;9606;10801;10802;10803;10804;10860;11659;12434;15629;17543;18371;19024;20525;22760;23183;23184;26915;27996;28182	1442;1443;1444;1499;3238;3388;3389;3907;4400;4401;5123;6644;6982;9220;9652;9653;9654;10084;10085;11934;11935;11936;13484;13485;13486;13487;13488;13489;13490;13491;13492;13561;13562;14588;15609;15610;15611;19680;19681;22038;23093;23094;23904;25686;28404;28923;28924;28925;33734;35059;35290	1442;1443;1444;1499;3238;3388;3389;3907;4400;4401;5123;6644;6982;9220;9652;9653;9654;10084;10085;11934;11935;11936;13484;13485;13486;13487;13488;13489;13490;13491;13492;13561;13562;14588;15609;15610;15611;19680;19681;22038;23093;23094;23904;25686;28404;28923;28924;28925;33734;35059;35290	1444;1499;3238;3389;3907;4401;5123;6644;6982;9220;9653;10084;11935;13484;13488;13562;14588;15610;19680;22038;23094;23904;25686;28404;28924;33734;35059;35290	52	28;29	406	226;317	9606;9606;9606;9606
P00387;P00387-2;P00387-3	P00387;P00387-2;P00387-3	15;15;15	15;15;15	15;15;15	NADH-cytochrome b5 reductase 3;NADH-cytochrome b5 reductase 3 membrane-bound form;NADH-cytochrome b5 reductase 3 soluble form	CYB5R3	sp|P00387|NB5R3_HUMAN NADH-cytochrome b5 reductase 3 OS=Homo sapiens OX=9606 GN=CYB5R3 PE=1 SV=3;sp|P00387-2|NB5R3_HUMAN Isoform 2 of NADH-cytochrome b5 reductase 3 OS=Homo sapiens OX=9606 GN=CYB5R3;sp|P00387-3|NB5R3_HUMAN Isoform 3 of NADH-cytochrome b5 r	3	15	15	15	15	15	15	62.1	62.1	62.1	34.234	301	301;278;334	0	165.04	62.1	8923400	8923400	25	470	1029;1637;3399;3839;6222;6744;8631;10032;13993;16068;16936;18579;21759;21760;21832	True;True;True;True;True;True;True;True;True;True;True;True;True;True;True	1059;1687;3494;3949;6389;6927;8885;10339;14428;16558;17466;17467;19236;22496;22497;22569;22570	1334;1335;2118;4344;4345;4918;7881;7882;7883;8543;11026;12904;18148;18149;20850;21942;21943;24148;28075;28076;28077;28163;28164;28165;28166	1334;1335;2118;4344;4345;4918;7881;7882;7883;8543;11026;12904;18148;18149;20850;21942;21943;24148;28075;28076;28077;28163;28164;28165;28166	1334;2118;4344;4918;7883;8543;11026;12904;18149;20850;21942;24148;28075;28076;28164		30;31;32		134;177;187	9606;9606;9606
P00390;P00390-2;P00390-3;P00390-4;P00390-5	P00390;P00390-2;P00390-3;P00390-4;P00390-5	18;18;17;15;14	18;18;17;15;14	18;18;17;15;14	Glutathione reductase, mitochondrial	GSR	sp|P00390|GSHR_HUMAN Glutathione reductase, mitochondrial OS=Homo sapiens OX=9606 GN=GSR PE=1 SV=2;sp|P00390-2|GSHR_HUMAN Isoform Cytoplasmic of Glutathione reductase, mitochondrial OS=Homo sapiens OX=9606 GN=GSR;sp|P00390-3|GSHR_HUMAN Isoform 2 of Glutath	5	18	18	18	18	18	18	55	55	55	56.256	522	522;479;493;469;440	0	189.74	55	3866400	3866400	24	471	364;1330;4568;8070;8249;12572;12636;13232;13736;13759;14762;18804;20563;20792;22878;23669;25105;25812	True;True;True;True;True;True;True;True;True;True;True;True;True;True;True;True;True;True	375;1364;4696;8298;8491;12965;13029;13646;14162;14185;15209;19465;21263;21501;23654;24470;25964;26711	492;493;1717;5839;10267;10268;10522;16306;16391;17198;17816;17854;17855;19148;24425;26585;26586;26870;29509;29510;30566;30567;32477;33468	492;493;1717;5839;10267;10268;10522;16306;16391;17198;17816;17854;17855;19148;24425;26585;26586;26870;29509;29510;30566;30567;32477;33468	493;1717;5839;10268;10522;16306;16391;17198;17816;17855;19148;24425;26585;26870;29510;30566;32477;33468					9606;9606;9606;9606;9606
P00395	P00395	2	2	2	Cytochrome c oxidase subunit 1	MT-CO1	sp|P00395|COX1_HUMAN Cytochrome c oxidase subunit 1 OS=Homo sapiens OX=9606 GN=MT-CO1 PE=1 SV=1	1	2	2	2	2	2	2	4.9	4.9	4.9	57.041	513	513	0	12.731	4.9	333120	333120	3	472	2438;26203	True;True	2505;27115	3128;33977;33978	3128;33977;33978	3128;33978					9606
P00403	P00403	6	6	6	Cytochrome c oxidase subunit 2	MT-CO2	sp|P00403|COX2_HUMAN Cytochrome c oxidase subunit 2 OS=Homo sapiens OX=9606 GN=MT-CO2 PE=1 SV=1	1	6	6	6	6	6	6	41.9	41.9	41.9	25.565	227	227	0	69.928	41.9	9165100	9165100	9	473	10239;10885;14844;14845;16751;25845	True;True;True;True;True;True	10553;11223;11224;15296;15297;17271;17272;26745	13174;14049;14050;19267;19268;21702;21703;21704;33519	13174;14049;14050;19267;19268;21702;21703;21704;33519	13174;14049;19267;19268;21702;33519		33;34;35		86;152;153	9606
P00414	P00414	1	1	1	Cytochrome c oxidase subunit 3	MT-CO3	sp|P00414|COX3_HUMAN Cytochrome c oxidase subunit 3 OS=Homo sapiens OX=9606 GN=MT-CO3 PE=1 SV=2	1	1	1	1	1	1	1	5.4	5.4	5.4	29.95	261	261	0.0011587	6.9568	5.4	598370	598370	2	474	5826	TRUE	5984	7380;7381	7380;7381	7380					9606
P00439	P00439	2	2	2	Phenylalanine-4-hydroxylase	PAH	sp|P00439|PH4H_HUMAN Phenylalanine-4-hydroxylase OS=Homo sapiens OX=9606 GN=PAH PE=1 SV=1	1	2	2	2	2	2	2	4.4	4.4	4.4	51.861	452	452	0	10.648	4.4	84884	84884	2	475	12484;24222	True;True	12876;25045	16188;31308	16188;31308	16188;31308					9606
P00441	P00441	4	4	4	Superoxide dismutase [Cu-Zn]	SOD1	sp|P00441|SODC_HUMAN Superoxide dismutase [Cu-Zn] OS=Homo sapiens OX=9606 GN=SOD1 PE=1 SV=2	1	4	4	4	4	4	4	53.9	53.9	53.9	15.936	154	154	0	86.704	53.9	1443200	1443200	4	476	3291;7688;8430;9742	True;True;True;True	3385;7906;8672;10035	4214;9797;10747;12506	4214;9797;10747;12506	4214;9797;10747;12506					9606
P00488	P00488	37	37	37	Coagulation factor XIII A chain	F13A1	sp|P00488|F13A_HUMAN Coagulation factor XIII A chain OS=Homo sapiens OX=9606 GN=F13A1 PE=1 SV=4	1	37	37	37	37	37	37	51.6	51.6	51.6	83.266	732	732	0	323.31	51.6	54244000	54244000	65	477	1811;2321;2622;3286;5048;5049;5864;5865;7050;8713;8932;8933;8952;9033;9776;11860;11975;11976;12269;12439;12855;13972;15458;17107;17944;18305;18306;18307;19001;19725;21330;21331;21570;21786;24225;24454;26092	True;True;True;True;True;True;True;True;True;True;True;True;True;True;True;True;True;True;True;True;True;True;True;True;True;True;True;True;True;True;True;True;True;True;True;True;True	1861;2385;2694;3380;5193;5194;5195;6022;6023;7245;8967;9192;9193;9194;9213;9299;10072;12238;12356;12357;12656;12830;12831;13258;13259;14406;14407;15924;17652;18572;18960;18961;18962;19667;19668;20409;22055;22056;22300;22522;25050;25287;26999;27000	2329;2980;2981;3362;4202;4203;4204;4205;4206;6457;6458;6459;6460;7432;7433;7434;8963;11130;11419;11420;11421;11422;11444;11445;11564;11565;12558;12559;15355;15356;15357;15358;15359;15360;15506;15507;15508;15509;15903;15904;16126;16127;16128;16679;16680;18119;18120;18121;20040;22172;23329;23820;23821;23822;23823;23824;23825;23826;23827;24683;24684;24685;24686;24687;25554;25555;27546;27547;27843;28…	2329;2980;2981;3362;4202;4203;4204;4205;4206;6457;6458;6459;6460;7432;7433;7434;8963;11130;11419;11420;11421;11422;11444;11445;11564;11565;12558;12559;15355;15356;15357;15358;15359;15360;15506;15507;15508;15509;15903;15904;16126;16127;16128;16679;16680;18119;18120;18121;20040;22172;23329;23820;23821;23822;23823;23824;23825;23826;23827;24683;24684;24685;24686;24687;25554;25555;27546;27547;27843;28…	2329;2980;3362;4202;6457;6459;7432;7434;8963;11130;11419;11422;11445;11565;12559;15360;15506;15509;15904;16126;16679;18119;20040;22172;23329;23821;23825;23827;24684;25555;27546;27547;27843;28104;31319;31612;33834	53;54;55;776	36;37;38;39;40;41	61;652;655;687	475;476;500;513;647;710	9606
P00491	P00491	13	13	12	Purine nucleoside phosphorylase	PNP	sp|P00491|PNPH_HUMAN Purine nucleoside phosphorylase OS=Homo sapiens OX=9606 GN=PNP PE=1 SV=2	1	13	13	12	12	12	12	61.9	61.9	58.1	32.118	289	289	0	107.76	58.1	1000100	1000100	13	478	1580;3322;5352;6452;6537;6635;9635;13625;15740;16398;18123;24269;24618	True;True;True;True;True;True;True;True;True;True;True;True;True	1627;3416;5500;6627;6715;6814;9924;14046;16218;18773;25096;25462	2043;4249;6827;8166;8273;8392;12363;17670;17671;20412;23581;31381;31848	2043;4249;6827;8166;8273;8392;12363;17670;17671;20412;23581;31381;31848	2043;4249;6827;8166;8273;8392;12363;17671;20412;23581;31381;31848					9606
P00492	P00492	10	10	10	Hypoxanthine-guanine phosphoribosyltransferase	HPRT1	sp|P00492|HPRT_HUMAN Hypoxanthine-guanine phosphoribosyltransferase OS=Homo sapiens OX=9606 GN=HPRT1 PE=1 SV=2	1	10	10	10	10	10	10	56	56	56	24.579	218	218	0	67.297	56	1357300	1357300	11	479	3643;5451;6458;18248;20900;21834;21935;22968;24277;24585	True;True;True;True;True;True;True;True;True;True	3742;5601;6633;18903;21612;22572;22677;23744;25104;25425	4652;4653;6939;8173;23735;27007;28168;28294;29623;31389;31797	4652;4653;6939;8173;23735;27007;28168;28294;29623;31389;31797	4652;6939;8173;23735;27007;28168;28294;29623;31389;31797					9606
P00505;P00505-2	P00505;P00505-2	27;24	27;24	27;24	Aspartate aminotransferase, mitochondrial	GOT2	sp|P00505|AATM_HUMAN Aspartate aminotransferase, mitochondrial OS=Homo sapiens OX=9606 GN=GOT2 PE=1 SV=3;sp|P00505-2|AATM_HUMAN Isoform 2 of Aspartate aminotransferase, mitochondrial OS=Homo sapiens OX=9606 GN=GOT2	2	27	27	27	27	27	27	64.9	64.9	64.9	47.517	430	430;387	0	253.72	64.9	8058500	8058500	28	480	1880;2947;3077;4733;4869;6146;7381;9273;9825;9826;10324;10762;11043;11391;12366;12515;16789;16790;17676;17842;18512;18554;19632;22133;23177;23178;24343	True;True;True;True;True;True;True;True;True;True;True;True;True;True;True;True;True;True;True;True;True;True;True;True;True;True;True	1931;1932;3028;3163;3164;4868;5010;6308;7582;9549;10126;10127;10640;11094;11391;11754;12754;12906;17312;17313;17314;18285;18454;19167;19209;19210;20313;22884;23962;23963;25174	2423;2424;3758;3921;3922;3923;6050;6228;7780;9373;11865;12634;12635;12636;13287;13885;13886;14254;14255;14256;14712;14713;14714;16027;16227;21755;21756;21757;22989;22990;23190;24070;24118;24119;25439;28561;29898;29899;31475	2423;2424;3758;3921;3922;3923;6050;6228;7780;9373;11865;12634;12635;12636;13287;13885;13886;14254;14255;14256;14712;14713;14714;16027;16227;21755;21756;21757;22989;22990;23190;24070;24118;24119;25439;28561;29898;29899;31475	2423;3758;3922;6050;6228;7780;9373;11865;12634;12635;13287;13885;14255;14714;16027;16227;21755;21756;22989;23190;24070;24118;25439;28561;29898;29899;31475	56;57;58;59		71;117;164;322		9606;9606
P00558;P00558-2;P07205	P00558;P00558-2	27;24;5	27;24;5	27;24;5	Phosphoglycerate kinase 1	PGK1	sp|P00558|PGK1_HUMAN Phosphoglycerate kinase 1 OS=Homo sapiens OX=9606 GN=PGK1 PE=1 SV=3;sp|P00558-2|PGK1_HUMAN Isoform 2 of Phosphoglycerate kinase 1 OS=Homo sapiens OX=9606 GN=PGK1	3	27	27	27	27	27	27	68.3	68.3	68.3	44.614	417	417;389;417	0	323.31	68.3	23895000	23895000	35	481	278;939;1238;1336;6274;6648;7641;11164;11456;11457;11947;12685;13674;15683;17907;21897;21898;22494;22495;23715;23990;23991;24913;24928;25517;26276;27209	True;True;True;True;True;True;True;True;True;True;True;True;True;True;True;True;True;True;True;True;True;True;True;True;True;True;True	287;964;1271;1370;6442;6443;6827;7858;11519;11823;11824;12327;13080;14097;16159;18533;22639;22640;23256;23257;24519;24803;24804;25763;25764;25780;26396;27189;28149	366;367;1210;1602;1725;7947;7948;7949;8410;9735;9736;14418;14812;14813;14814;15472;16453;16454;17734;17735;17736;20337;23284;28246;28247;28248;29014;29015;29016;29017;30628;31007;31008;32220;32221;32222;32245;33040;33041;33042;34073;35250	366;367;1210;1602;1725;7947;7948;7949;8410;9735;9736;14418;14812;14813;14814;15472;16453;16454;17734;17735;17736;20337;23284;28246;28247;28248;29014;29015;29016;29017;30628;31007;31008;32220;32221;32222;32245;33040;33041;33042;34073;35250	366;1210;1602;1725;7947;8410;9736;14418;14812;14814;15472;16454;17735;20337;23284;28246;28248;29014;29017;30628;31007;31008;32220;32245;33040;34073;35250	60;61;62		31;53;249		9606;9606;9606
P00568	P00568	4	4	4	Adenylate kinase isoenzyme 1	AK1	sp|P00568|KAD1_HUMAN Adenylate kinase isoenzyme 1 OS=Homo sapiens OX=9606 GN=AK1 PE=1 SV=3	1	4	4	4	4	4	4	29.4	29.4	29.4	21.635	194	194	0	29.615	29.4	74713	74713	4	482	6055;8692;10397;26761	True;True;True;True	6217;8947;10715;27685	7675;11107;13381;34679	7675;11107;13381;34679	7675;11107;13381;34679					9606
P00747	P00747	1	1	1	Plasminogen;Plasmin heavy chain A;Activation peptide;Angiostatin;Plasmin heavy chain A, short form;Plasmin light chain B	PLG	sp|P00747|PLMN_HUMAN Plasminogen OS=Homo sapiens OX=9606 GN=PLG PE=1 SV=2	1	1	1	1	1	1	1	2	2	2	90.568	810	810	0.00090854	7.9439	2	72050	72050	1	483	23064	TRUE	23846	29755	29755	29755					9606
P00749;P00749-2	P00749;P00749-2	2;2	2;2	2;2	Urokinase-type plasminogen activator;Urokinase-type plasminogen activator long chain A;Urokinase-type plasminogen activator short chain A;Urokinase-type plasminogen activator chain B	PLAU	sp|P00749|UROK_HUMAN Urokinase-type plasminogen activator OS=Homo sapiens OX=9606 GN=PLAU PE=1 SV=2;sp|P00749-2|UROK_HUMAN Isoform 2 of Urokinase-type plasminogen activator OS=Homo sapiens OX=9606 GN=PLAU	2	2	2	2	2	2	2	6.3	6.3	6.3	48.507	431	431;414	0	13.289	6.3	29908	29908	2	484	4260;6451	True;True	4380;6626	5460;8165	5460;8165	5460;8165					9606;9606
P00813	P00813	12	12	12	Adenosine deaminase	ADA	sp|P00813|ADA_HUMAN Adenosine deaminase OS=Homo sapiens OX=9606 GN=ADA PE=1 SV=3	1	12	12	12	12	12	12	43.3	43.3	43.3	40.764	363	363	0	92.659	43.3	908910	908910	16	485	1848;5285;6377;8123;9617;9959;13739;17275;19758;21578;21736;23499	True;True;True;True;True;True;True;True;True;True;True;True	1899;5433;6549;8356;9906;10263;14165;17834;20442;22308;22472;24294	2378;6747;6748;8076;10349;12339;12799;17820;17821;17822;22415;25591;27852;28049;30328;30329	2378;6747;6748;8076;10349;12339;12799;17820;17821;17822;22415;25591;27852;28049;30328;30329	2378;6748;8076;10349;12339;12799;17822;22415;25591;27852;28049;30328					9606
P00846	P00846	2	2	2	ATP synthase subunit a	MT-ATP6	sp|P00846|ATP6_HUMAN ATP synthase subunit a OS=Homo sapiens OX=9606 GN=MT-ATP6 PE=1 SV=1	1	2	2	2	2	2	2	8.4	8.4	8.4	24.817	226	226	0	14.926	8.4	698250	698250	2	486	14121;19270	True;True	14561;19944	18322;25013	18322;25013	18322;25013					9606
P00918	P00918	9	9	9	Carbonic anhydrase 2	CA2	sp|P00918|CAH2_HUMAN Carbonic anhydrase 2 OS=Homo sapiens OX=9606 GN=CA2 PE=1 SV=2	1	9	9	9	9	9	9	51.2	51.2	51.2	29.246	260	260	0	74.328	51.2	1276100	1276100	11	487	2333;5592;10805;12683;14790;19459;20200;20791;26523	True;True;True;True;True;True;True;True;True	2397;5746;11137;11138;13078;15238;20137;20891;21500;27444	2994;2995;7107;13938;13939;16450;19189;25231;25232;26127;26869;34392;34393	2994;2995;7107;13938;13939;16450;19189;25231;25232;26127;26869;34392;34393	2995;7107;13938;16450;19189;25232;26127;26869;34393	63		62		9606
P01023;P20742-2	P01023	36;2	36;2	34;0	Alpha-2-macroglobulin	A2M	sp|P01023|A2MG_HUMAN Alpha-2-macroglobulin OS=Homo sapiens OX=9606 GN=A2M PE=1 SV=3	2	36	36	34	36	36	34	36.6	36.6	35.1	163.29	1474	1474;1268	0	285.79	36.6	4042000	4042000	37	488	1004;1307;2155;2204;3692;3814;4089;5927;6456;7156;8088;8640;9796;9932;12719;14449;14488;14989;15901;16262;17054;17151;18909;19388;19526;20939;21048;22274;24023;24394;25587;25884;25978;26531;27057;27185	True;True;True;True;True;True;True;True;True;True;True;True;True;True;True;True;True;True;True;True;True;True;True;True;True;True;True;True;True;True;True;True;True;True;True;True	1032;1340;2216;2266;3792;3923;4208;6086;6631;7352;8316;8894;10092;10236;13117;14890;14929;15446;16382;16761;17597;17697;19575;20063;20206;21650;21760;23031;24837;25225;26472;26786;26883;27452;27991;28124	1297;1687;2763;2833;4715;4884;5237;5238;7513;8171;9094;10290;11037;12588;12766;16504;18767;18810;19458;20618;21091;22106;22231;24570;25147;25310;27055;27186;28736;31048;31049;31536;33141;33567;33694;34404;35053;35220	1297;1687;2763;2833;4715;4884;5237;5238;7513;8171;9094;10290;11037;12588;12766;16504;18767;18810;19458;20618;21091;22106;22231;24570;25147;25310;27055;27186;28736;31048;31049;31536;33141;33567;33694;34404;35053;35220	1297;1687;2763;2833;4715;4884;5238;7513;8171;9094;10290;11037;12588;12766;16504;18767;18810;19458;20618;21091;22106;22231;24570;25147;25310;27055;27186;28736;31048;31536;33141;33567;33694;34404;35053;35220	777		637		9606;9606
P01024	P01024	7	7	7	Complement C3;Complement C3 beta chain;C3-beta-c;Complement C3 alpha chain;C3a anaphylatoxin;Acylation stimulating protein;Complement C3b alpha chain;Complement C3c alpha chain fragment 1;Complement C3dg fragment;Complement C3g fragment;Complement C3d fragment;Complement C3f fragment;Complement C3c alpha chain fragment 2	C3	sp|P01024|CO3_HUMAN Complement C3 OS=Homo sapiens OX=9606 GN=C3 PE=1 SV=2	1	7	7	7	7	7	7	5.6	5.6	5.6	187.15	1663	1663	0	48.42	5.6	410700	410700	7	489	286;6071;10784;17342;18151;22683;25326	True;True;True;True;True;True;True	294;6233;11116;17906;18800;23453;26201	376;7695;13914;22506;23613;29252;32797	376;7695;13914;22506;23613;29252;32797	376;7695;13914;22506;23613;29252;32797					9606
P01034	P01034	3	3	3	Cystatin-C	CST3	sp|P01034|CYTC_HUMAN Cystatin-C OS=Homo sapiens OX=9606 GN=CST3 PE=1 SV=1	1	3	3	3	3	3	3	23.3	23.3	23.3	15.799	146	146	0	23.682	23.3	275040	275040	4	490	15880;15881;23190	True;True;True	16360;16361;23976	20591;20592;20593;29916	20591;20592;20593;29916	20591;20593;29916					9606
P01111	P01111	6	6	2	GTPase NRas	NRAS	sp|P01111|RASN_HUMAN GTPase NRas OS=Homo sapiens OX=9606 GN=NRAS PE=1 SV=1	1	6	6	2	6	6	2	45	45	12.7	21.229	189	189	0	49.442	45	515170	515170	6	491	16035;18943;20244;20554;21955;22440	True;True;True;True;True;True	16525;19609;20934;21254;22698;23202	20813;24610;26181;26575;28326;28951	20813;24610;26181;26575;28326;28951	20813;24610;26181;26575;28326;28951					9606
P01116;P01116-2	P01116;P01116-2	5;5	2;2	1;1	GTPase KRas;GTPase KRas, N-terminally processed	KRAS	sp|P01116|RASK_HUMAN GTPase KRas OS=Homo sapiens OX=9606 GN=KRAS PE=1 SV=1;sp|P01116-2|RASK_HUMAN Isoform 2B of GTPase KRas OS=Homo sapiens OX=9606 GN=KRAS	2	5	2	1	5	2	1	38.6	12.7	4.8	21.656	189	189;188	0	13.254	38.6	58220	58220	2	492	16035;20244;20569;21955;22441	False;False;True;False;True	16525;20934;21269;22698;23203	20813;26181;26593;28326;28952	20813;26181;26593;28326;28952	20813;26181;26593;28326;28952					9606;9606
P01137	P01137	3	3	3	Transforming growth factor beta-1;Latency-associated peptide	TGFB1	sp|P01137|TGFB1_HUMAN Transforming growth factor beta-1 proprotein OS=Homo sapiens OX=9606 GN=TGFB1 PE=1 SV=2	1	3	3	3	3	3	3	10.8	10.8	10.8	44.341	390	390	0	23.382	10.8	99235	99235	3	493	1198;23759;24192	True;True;True	1230;24563;25013	1549;30679;31262	1549;30679;31262	1549;30679;31262					9606
P01889	P01889	8	2	2	HLA class I histocompatibility antigen, B-7 alpha chain	HLA-B	sp|P01889|HLAB_HUMAN HLA class I histocompatibility antigen, B alpha chain OS=Homo sapiens OX=9606 GN=HLA-B PE=1 SV=3	1	8	2	2	8	2	2	24.3	9.4	9.4	40.46	362	362	0	24.947	24.3	391080	391080	2	494	1731;3220;3222;6351;6711;21926;27259;27260	True;False;True;False;False;False;False;False	1781;3309;3311;6522;6893;22668;28202;28203	2232;4098;4101;8046;8494;28283;35313;35314;35315;35316	2232;4098;4101;8046;8494;28283;35313;35314;35315;35316	2232;4098;4101;8046;8494;28283;35313;35316					9606
P01893	P01893	7	1	1	Putative HLA class I histocompatibility antigen, alpha chain H	HLA-H	sp|P01893|HLAH_HUMAN Putative HLA class I histocompatibility antigen, alpha chain H OS=Homo sapiens OX=9606 GN=HLA-H PE=5 SV=3	1	7	1	1	7	1	1	26.2	4.7	4.7	40.891	362	362	0.00092621	8.3084	26.2	186060	186060	2	495	3220;3221;6711;21925;22555;26913;27257	False;False;False;False;False;False;True	3309;3310;6893;22667;23319;27844;27845;28200	4098;4099;4100;8494;28282;29093;34877;34878;34879;34880;34881;34882;35310;35311	4098;4099;4100;8494;28282;29093;34877;34878;34879;34880;34881;34882;35310;35311	4098;4100;8494;28282;29093;34882;35310	64		198		9606
P01903;P01906	P01903	5;1	5;1	5;1	HLA class II histocompatibility antigen, DR alpha chain	HLA-DRA	sp|P01903|DRA_HUMAN HLA class II histocompatibility antigen, DR alpha chain OS=Homo sapiens OX=9606 GN=HLA-DRA PE=1 SV=1	2	5	5	5	5	5	5	29.1	29.1	29.1	28.607	254	254;255	0	77.249	29.1	2565800	2565800	7	496	5601;6244;6650;17448;24137	True;True;True;True;True	5756;6411;6829;18034;18035;24955	7118;7911;7912;8413;8414;22666;22667;22668;22669;22670;31193;31194	7118;7911;7912;8413;8414;22666;22667;22668;22669;22670;31193;31194	7118;7912;8414;22667;31193	65		149		9606;9606
P01909	P01909	1	1	1	HLA class II histocompatibility antigen, DQ alpha 1 chain	HLA-DQA1	sp|P01909|DQA1_HUMAN HLA class II histocompatibility antigen, DQ alpha 1 chain OS=Homo sapiens OX=9606 GN=HLA-DQA1 PE=1 SV=1	1	1	1	1	1	1	1	5.5	5.5	5.5	27.805	254	254	0.0094263	5.6395	5.5	6931.4	6931.4	1	497	6343	TRUE	6514	8036	8036	8036					9606
P68871;P02042;P69892;P69891;P02100	P68871;P02042;P69892;P69891;P02100	2;2;1;1;1	2;2;1;1;1	2;2;1;1;1	Hemoglobin subunit beta;LVV-hemorphin-7;Spinorphin;Hemoglobin subunit delta;Hemoglobin subunit gamma-2;Hemoglobin subunit gamma-1;Hemoglobin subunit epsilon	HBB;HBD;HBG2;HBG1;HBE1	sp|P68871|HBB_HUMAN Hemoglobin subunit beta OS=Homo sapiens OX=9606 GN=HBB PE=1 SV=2;sp|P02042|HBD_HUMAN Hemoglobin subunit delta OS=Homo sapiens OX=9606 GN=HBD PE=1 SV=2;sp|P69892|HBG2_HUMAN Hemoglobin subunit gamma-2 OS=Homo sapiens OX=9606 GN=HBG2 PE=1	5	2	2	2	2	2	2	12.9	12.9	12.9	15.998	147	147;147;147;147;147	0	14.985	12.9	141790	141790	2	498	13953;14659	True;True	14386;15101	18096;19018	18096;19018	18096;19018					9606;9606;9606;9606;9606
P02533;P08779;Q04695;P08727;P19012;Q99456;Q7Z3Y9	P02533;P08779;Q04695	6;5;3;2;2;2;1	2;1;1;0;0;0;0	2;1;1;0;0;0;0	Keratin, type I cytoskeletal 14;Keratin, type I cytoskeletal 16;Keratin, type I cytoskeletal 17	KRT14;KRT16;KRT17	sp|P02533|K1C14_HUMAN Keratin, type I cytoskeletal 14 OS=Homo sapiens OX=9606 GN=KRT14 PE=1 SV=4;sp|P08779|K1C16_HUMAN Keratin, type I cytoskeletal 16 OS=Homo sapiens OX=9606 GN=KRT16 PE=1 SV=4;sp|Q04695|K1C17_HUMAN Keratin, type I cytoskeletal 17 OS=Homo	7	6	2	2	6	2	2	8.9	5.1	5.1	51.561	472	472;473;432;400;456;494;468	0	17.164	8.9	73025	73025	2	499	1953;5960;12953;12954;25691;25692	True;True;False;False;False;False	2006;6119;13359;13360;26582;26583	2513;7552;16811;16812;33288;33289	2513;7552;16811;16812;33288;33289	2513;7552;16811;16812;33288;33289					9606;9606;9606;9606;9606;9606;9606
P02538;P48668;P04259;O95678;Q5XKE5;Q01546;P12035;P19013	P02538;P48668;P04259;O95678;Q5XKE5;Q01546	6;6;6;3;3;3;2;1	1;1;1;0;0;0;0;0	0;0;0;0;0;0;0;0	Keratin, type II cytoskeletal 6A;Keratin, type II cytoskeletal 6C;Keratin, type II cytoskeletal 6B;Keratin, type II cytoskeletal 75;Keratin, type II cytoskeletal 79;Keratin, type II cytoskeletal 2 oral	KRT6A;KRT6C;KRT6B;KRT75;KRT79;KRT76	sp|P02538|K2C6A_HUMAN Keratin, type II cytoskeletal 6A OS=Homo sapiens OX=9606 GN=KRT6A PE=1 SV=3;sp|P48668|K2C6C_HUMAN Keratin, type II cytoskeletal 6C OS=Homo sapiens OX=9606 GN=KRT6C PE=1 SV=3;sp|P04259|K2C6B_HUMAN Keratin, type II cytoskeletal 6B OS=Ho	8	6	1	0	6	1	0	10.5	1.8	0	60.044	564	564;564;564;551;535;638;628;520	0.0011547	6.9214	10.5	28191	28191	1	500	1863;6787;12850;17650;17678;26339	False;False;False;False;False;True	1915;6970;13253;18259;18287;27252	2400;8595;16674;22959;22992;34148	2400;8595;16674;22959;22992;34148	2400;8595;16674;22959;22992;34148					9606;9606;9606;9606;9606;9606;9606;9606
P02545;P02545-2;P02545-6;P02545-3;P02545-5;P02545-4	P02545;P02545-2;P02545-6;P02545-3;P02545-5;P02545-4	28;28;28;27;24;24	28;28;28;27;24;24	28;28;28;27;24;24	Prelamin-A/C;Lamin-A/C	LMNA	sp|P02545|LMNA_HUMAN Prelamin-A/C OS=Homo sapiens OX=9606 GN=LMNA PE=1 SV=1;sp|P02545-2|LMNA_HUMAN Isoform C of Prelamin-A/C OS=Homo sapiens OX=9606 GN=LMNA;sp|P02545-6|LMNA_HUMAN Isoform 6 of Prelamin-A/C OS=Homo sapiens OX=9606 GN=LMNA;sp|P02545-3|LMNA_H	6	28	28	28	28	28	28	42.9	42.9	42.9	74.139	664	664;572;614;634;565;574	0	269.83	42.9	4727200	4727200	37	501	264;265;851;1785;1819;4277;4278;10078;11237;11926;12499;12845;14153;15122;15291;15332;15509;15854;16878;17621;18091;19195;20108;20645;21277;22059;22753;23880	True;True;True;True;True;True;True;True;True;True;True;True;True;True;True;True;True;True;True;True;True;True;True;True;True;True;True;True	271;272;875;1835;1870;4398;4399;10387;11593;12306;12891;13248;14593;15583;15754;15796;15977;16334;17404;17405;18229;18731;18732;19866;20798;21346;21999;22803;23526;24691	341;342;1093;2294;2295;2342;5481;5482;12973;14503;14504;14505;15444;16207;16667;16668;18369;18370;19625;19626;19832;19885;20109;20562;21863;21864;21865;22923;23528;23529;23530;24920;26009;26679;27476;28459;29357;29358;30852;30853	341;342;1093;2294;2295;2342;5481;5482;12973;14503;14504;14505;15444;16207;16667;16668;18369;18370;19625;19626;19832;19885;20109;20562;21863;21864;21865;22923;23528;23529;23530;24920;26009;26679;27476;28459;29357;29358;30852;30853	341;342;1093;2294;2342;5481;5482;12973;14503;15444;16207;16667;18370;19626;19832;19885;20109;20562;21864;22923;23528;24920;26009;26679;27476;28459;29358;30852	66	42	281	352	9606;9606;9606;9606;9606;9606
P02647	P02647	1	1	1	Apolipoprotein A-I;Proapolipoprotein A-I;Truncated apolipoprotein A-I	APOA1	sp|P02647|APOA1_HUMAN Apolipoprotein A-I OS=Homo sapiens OX=9606 GN=APOA1 PE=1 SV=1	1	1	1	1	1	1	1	6	6	6	30.777	267	267	0	23.327	6	199940	199940	1	502	5664	TRUE	5818	7192	7192	7192					9606
P02649	P02649	17	17	17	Apolipoprotein E	APOE	sp|P02649|APOE_HUMAN Apolipoprotein E OS=Homo sapiens OX=9606 GN=APOE PE=1 SV=1	1	17	17	17	17	17	17	58	58	58	36.154	317	317	0	171.33	58	3335800	3335800	19	503	236;1102;1335;3943;7848;12983;13101;13296;13626;15062;19407;19625;20492;21912;25344;26107;26366	True;True;True;True;True;True;True;True;True;True;True;True;True;True;True;True;True	241;1132;1369;4054;8071;13391;13513;13712;14047;15521;20082;20306;21191;22654;26219;27015;27279	307;1429;1724;5049;9991;16849;17028;17278;17672;19551;25167;25432;26503;28264;28265;32818;33854;34184;34185	307;1429;1724;5049;9991;16849;17028;17278;17672;19551;25167;25432;26503;28264;28265;32818;33854;34184;34185	307;1429;1724;5049;9991;16849;17028;17278;17672;19551;25167;25432;26503;28264;32818;33854;34185					9606
P02654	P02654	2	2	2	Apolipoprotein C-I;Truncated apolipoprotein C-I	APOC1	sp|P02654|APOC1_HUMAN Apolipoprotein C-I OS=Homo sapiens OX=9606 GN=APOC1 PE=1 SV=1	1	2	2	2	2	2	2	26.5	26.5	26.5	9.3318	83	83	0	15.07	26.5	383540	383540	4	504	14175;16893	True;True	14615;17421	18400;18401;21883;21884	18400;18401;21883;21884	18400;21883					9606
P02656	P02656	1	1	1	Apolipoprotein C-III	APOC3	sp|P02656|APOC3_HUMAN Apolipoprotein C-III OS=Homo sapiens OX=9606 GN=APOC3 PE=1 SV=1	1	1	1	1	1	1	1	16.2	16.2	16.2	10.852	99	99	0	32.316	16.2	105250	105250	1	505	2983	TRUE	3065	3799	3799	3799					9606
P02745	P02745	2	2	2	Complement C1q subcomponent subunit A	C1QA	sp|P02745|C1QA_HUMAN Complement C1q subcomponent subunit A OS=Homo sapiens OX=9606 GN=C1QA PE=1 SV=2	1	2	2	2	2	2	2	9.8	9.8	9.8	26.016	245	245	0	11.015	9.8	118350	118350	2	506	20090;24483	True;True	20780;25319	25987;31653	25987;31653	25987;31653					9606
P02746	P02746	3	3	3	Complement C1q subcomponent subunit B	C1QB	sp|P02746|C1QB_HUMAN Complement C1q subcomponent subunit B OS=Homo sapiens OX=9606 GN=C1QB PE=1 SV=3	1	3	3	3	3	3	3	17	17	17	26.721	253	253	0	32.669	17	711580	711580	4	507	6323;13389;25260	True;True;True	6494;13806;26133	8015;8016;17394;32709	8015;8016;17394;32709	8016;17394;32709					9606
P02747	P02747	5	5	5	Complement C1q subcomponent subunit C	C1QC	sp|P02747|C1QC_HUMAN Complement C1q subcomponent subunit C OS=Homo sapiens OX=9606 GN=C1QC PE=1 SV=3	1	5	5	5	5	5	5	26.1	26.1	26.1	25.773	245	245	0	74.473	26.1	2351500	2351500	6	508	6948;7100;7829;19489;23014	True;True;True;True;True	7139;7296;8050;20168;23794	8824;9027;9970;25266;25267;29681	8824;9027;9970;25266;25267;29681	8824;9027;9970;25267;29681					9606
P02749	P02749	2	2	2	Beta-2-glycoprotein 1	APOH	sp|P02749|APOH_HUMAN Beta-2-glycoprotein 1 OS=Homo sapiens OX=9606 GN=APOH PE=1 SV=3	1	2	2	2	2	2	2	5.2	5.2	5.2	38.298	345	345	0	12.45	5.2	416300	416300	2	509	4930;22166	True;True	5073;22917	6308;28596	6308;28596	6308;28596					9606
P02751;P02751-13;P02751-7;P02751-1;P02751-11;P02751-3;P02751-17;P02751-8;P02751-14;P02751-5;P02751-9;P02751-6;P02751-10;P02751-4;P02751-12;P02751-16;P02751-2	P02751;P02751-13;P02751-7;P02751-1;P02751-11;P02751-3;P02751-17;P02751-8;P02751-14;P02751-5;P02751-9;P02751-6;P02751-10;P02751-4;P02751-12	9;9;9;9;9;9;9;9;9;9;9;9;9;9;9;2;2	9;9;9;9;9;9;9;9;9;9;9;9;9;9;9;2;2	9;9;9;9;9;9;9;9;9;9;9;9;9;9;9;2;2	Fibronectin;Anastellin;Ugl-Y1;Ugl-Y2;Ugl-Y3	FN1	sp|P02751|FINC_HUMAN Fibronectin OS=Homo sapiens OX=9606 GN=FN1 PE=1 SV=5;sp|P02751-13|FINC_HUMAN Isoform 13 of Fibronectin OS=Homo sapiens OX=9606 GN=FN1;sp|P02751-7|FINC_HUMAN Isoform 7 of Fibronectin OS=Homo sapiens OX=9606 GN=FN1;sp|P02751-1|FINC_HUMAN	17	9	9	9	9	9	9	5.8	5.8	5.8	272.32	2477	2477;2267;2446;2386;2386;2355;2330;2296;2265;2211;2240;2184;2176;2031;2008;657;642	0	64.069	5.8	287320	287320	9	510	3664;5029;6546;6761;21649;21989;24067;26074;26228	True;True;True;True;True;True;True;True;True	3764;5174;6724;6944;22382;22734;24881;26981;27140	4679;6430;8283;8564;27941;28372;31102;33811;34009	4679;6430;8283;8564;27941;28372;31102;33811;34009	4679;6430;8283;8564;27941;28372;31102;33811;34009					9606;9606;9606;9606;9606;9606;9606;9606;9606;9606;9606;9606;9606;9606;9606;9606;9606
P02765	P02765	3	3	3	Alpha-2-HS-glycoprotein;Alpha-2-HS-glycoprotein chain A;Alpha-2-HS-glycoprotein chain B	AHSG	sp|P02765|FETUA_HUMAN Alpha-2-HS-glycoprotein OS=Homo sapiens OX=9606 GN=AHSG PE=1 SV=2	1	3	3	3	3	3	3	5.4	5.4	5.4	39.34	367	367	0	34.151	5.4	3197100	3197100	4	511	2555;2556;2752	True;True;True	2625;2626;2829	3277;3278;3279;3525	3277;3278;3279;3525	3277;3279;3525					9606
P02768;P02768-3;P02768-2	P02768;P02768-3;P02768-2	6;4;4	6;4;4	5;3;4	Serum albumin	ALB	sp|P02768|ALBU_HUMAN Serum albumin OS=Homo sapiens OX=9606 GN=ALB PE=1 SV=2;sp|P02768-3|ALBU_HUMAN Isoform 3 of Serum albumin OS=Homo sapiens OX=9606 GN=ALB;sp|P02768-2|ALBU_HUMAN Isoform 2 of Serum albumin OS=Homo sapiens OX=9606 GN=ALB	3	6	6	5	5	5	5	10.5	10.5	7.1	69.366	609	609;396;417	0	43.268	7.1	6362500	6362500	7	512	1452;2527;12642;25311;26799;27000	True;True;True;True;True;True	2596;13036;26186;27725;27726;27932	3244;16400;16401;16402;32778;34735;34736;34737;34738;34980;34981	3244;16400;16401;16402;32778;34735;34736;34737;34738;34980;34981	3244;16401;32778;34735;34981	67;778		291;292		9606;9606;9606
P02771	P02771	2	2	2	Alpha-fetoprotein	AFP	sp|P02771|FETA_HUMAN Alpha-fetoprotein OS=Homo sapiens OX=9606 GN=AFP PE=1 SV=1	1	2	2	2	2	2	2	3.8	3.8	3.8	68.677	609	609	0	15.054	3.8	162970	162970	2	513	13702;20306	True;True	14127;20996	17774;26253	17774;26253	17774;26253					9606
P02774;P02774-2;P02774-3	P02774;P02774-2;P02774-3	4;4;4	4;4;4	4;4;4	Vitamin D-binding protein	GC	sp|P02774|VTDB_HUMAN Vitamin D-binding protein OS=Homo sapiens OX=9606 GN=GC PE=1 SV=2;sp|P02774-2|VTDB_HUMAN Isoform 2 of Vitamin D-binding protein OS=Homo sapiens OX=9606 GN=GC;sp|P02774-3|VTDB_HUMAN Isoform 3 of Vitamin D-binding protein OS=Homo sapiens	3	4	4	4	4	4	4	10.1	10.1	10.1	52.917	474	474;352;493	0	31.997	10.1	346530	346530	4	514	8665;8666;9618;13007	True;True;True;True	8920;8921;9907;13416	11073;11074;12340;16877	11073;11074;12340;16877	11073;11074;12340;16877					9606;9606;9606
P02786	P02786	17	17	17	Transferrin receptor protein 1;Transferrin receptor protein 1, serum form	TFRC	sp|P02786|TFR1_HUMAN Transferrin receptor protein 1 OS=Homo sapiens OX=9606 GN=TFRC PE=1 SV=2	1	17	17	17	17	17	17	28.7	28.7	28.7	84.87	760	760	0	164.62	28.7	1641200	1641200	19	515	5453;9599;9740;10802;12972;13503;14507;15668;15895;16037;19978;20220;20761;21590;24221;25468;27079	True;True;True;True;True;True;True;True;True;True;True;True;True;True;True;True;True	5603;9885;10033;11134;13378;13379;13922;14948;16144;16376;16527;20666;20911;21466;22321;25044;26345;28015	6941;12303;12304;12504;13935;16833;16834;17526;18830;20317;20318;20612;20815;25850;26151;26823;27867;31306;31307;32970;35081	6941;12303;12304;12504;13935;16833;16834;17526;18830;20317;20318;20612;20815;25850;26151;26823;27867;31306;31307;32970;35081	6941;12304;12504;13935;16833;17526;18830;20318;20612;20815;25850;26151;26823;27867;31307;32970;35081	68;69		50;51		9606
P02788;P02788-2	P02788;P02788-2	2;2	2;2	2;2	Lactotransferrin;Lactoferricin-H;Kaliocin-1;Lactoferroxin-A;Lactoferroxin-B;Lactoferroxin-C	LTF	sp|P02788|TRFL_HUMAN Lactotransferrin OS=Homo sapiens OX=9606 GN=LTF PE=1 SV=6;sp|P02788-2|TRFL_HUMAN Isoform DeltaLf of Lactotransferrin OS=Homo sapiens OX=9606 GN=LTF	2	2	2	2	2	2	2	3.4	3.4	3.4	78.181	710	710;666	0	12.631	3.4	295230	295230	2	516	2621;20085	True;True	2693;20775	3361;25982	3361;25982	3361;25982					9606;9606
P02792	P02792	11	11	11	Ferritin light chain	FTL	sp|P02792|FRIL_HUMAN Ferritin light chain OS=Homo sapiens OX=9606 GN=FTL PE=1 SV=2	1	11	11	11	11	11	11	54.9	54.9	54.9	20.019	175	175	0	110.58	54.9	22622000	22622000	25	517	1248;3091;12296;12361;12397;12398;13725;14834;16466;18381;22210	True;True;True;True;True;True;True;True;True;True;True	1281;3178;12684;12749;12786;12787;12788;14150;15286;16973;16974;19036;22963	1617;3937;15935;15936;15937;15938;16019;16020;16021;16066;16067;16068;16069;16070;17799;19253;19254;21327;21328;21329;21330;23920;28652;28653;28654	1617;3937;15935;15936;15937;15938;16019;16020;16021;16066;16067;16068;16069;16070;17799;19253;19254;21327;21328;21329;21330;23920;28652;28653;28654	1617;3937;15937;16020;16066;16068;17799;19253;21327;23920;28654		43;44		97;145	9606
P02794	P02794	11	11	11	Ferritin heavy chain;Ferritin heavy chain, N-terminally processed	FTH1	sp|P02794|FRIH_HUMAN Ferritin heavy chain OS=Homo sapiens OX=9606 GN=FTH1 PE=1 SV=2	1	11	11	11	11	11	11	67.2	67.2	67.2	21.225	183	183	0	103.03	67.2	2743800	2743800	14	518	5228;5229;10266;12403;12959;16462;16463;17268;18263;19327;26628	True;True;True;True;True;True;True;True;True;True;True	5375;5376;10580;12793;13365;16969;16970;17827;18918;20002;27550	6678;6679;6680;13206;16076;16077;16818;21323;21324;22406;23753;23754;25079;34518	6678;6679;6680;13206;16076;16077;16818;21323;21324;22406;23753;23754;25079;34518	6678;6680;13206;16076;16818;21323;21324;22406;23754;25079;34518					9606
P02795;P80297;Q8N339;P13640;P04732;P13640-2	P02795;P80297;Q8N339;P13640;P04732;P13640-2	1;1;1;1;1;1	1;1;1;1;1;1	1;1;1;1;1;1	Metallothionein-2;Metallothionein-1X;Metallothionein-1M;Metallothionein-1G;Metallothionein-1E	MT2A;MT1X;MT1M;MT1G;MT1E	sp|P02795|MT2_HUMAN Metallothionein-2 OS=Homo sapiens OX=9606 GN=MT2A PE=1 SV=1;sp|P80297|MT1X_HUMAN Metallothionein-1X OS=Homo sapiens OX=9606 GN=MT1X PE=1 SV=1;sp|Q8N339|MT1M_HUMAN Metallothionein-1M OS=Homo sapiens OX=9606 GN=MT1M PE=1 SV=2;sp|P13640|MT	6	1	1	1	1	1	1	19.7	19.7	19.7	6.0422	61	61;61;61;62;61;61	0	13.155	19.7	43122	43122	1	519	20300	TRUE	20990	26247	26247	26247					9606;9606;9606;9606;9606;9606
P03886	P03886	3	3	3	NADH-ubiquinone oxidoreductase chain 1	MT-ND1	sp|P03886|NU1M_HUMAN NADH-ubiquinone oxidoreductase chain 1 OS=Homo sapiens OX=9606 GN=MT-ND1 PE=1 SV=1	1	3	3	3	3	3	3	8.8	8.8	8.8	35.66	318	318	0	19.048	8.8	307920	307920	3	520	8621;10744;12079	True;True;True	8875;11076;12461	11014;13862;15648	11014;13862;15648	11014;13862;15648					9606
P03891	P03891	1	1	1	NADH-ubiquinone oxidoreductase chain 2	MT-ND2	sp|P03891|NU2M_HUMAN NADH-ubiquinone oxidoreductase chain 2 OS=Homo sapiens OX=9606 GN=MT-ND2 PE=1 SV=2	1	1	1	1	1	1	1	2.6	2.6	2.6	38.96	347	347	0.0011541	6.9078	2.6	76468	76468	1	521	26063	TRUE	26970	33797	33797	33797					9606
P03897	P03897	1	1	1	NADH-ubiquinone oxidoreductase chain 3	MT-ND3	sp|P03897|NU3M_HUMAN NADH-ubiquinone oxidoreductase chain 3 OS=Homo sapiens OX=9606 GN=MT-ND3 PE=1 SV=1	1	1	1	1	1	1	1	13	13	13	13.186	115	115	0.0003202	10.224	13	220360	220360	1	522	21765	TRUE	22502	28082	28082	28082					9606
P03905	P03905	2	2	2	NADH-ubiquinone oxidoreductase chain 4	MT-ND4	sp|P03905|NU4M_HUMAN NADH-ubiquinone oxidoreductase chain 4 OS=Homo sapiens OX=9606 GN=MT-ND4 PE=1 SV=1	1	2	2	2	2	2	2	6.3	6.3	6.3	51.58	459	459	0	15.443	6.3	52527	52527	2	523	945;15690	True;True	970;16166	1216;20346	1216;20346	1216;20346					9606
P03915	P03915	4	4	4	NADH-ubiquinone oxidoreductase chain 5	MT-ND5	sp|P03915|NU5M_HUMAN NADH-ubiquinone oxidoreductase chain 5 OS=Homo sapiens OX=9606 GN=MT-ND5 PE=1 SV=2	1	4	4	4	4	4	4	8	8	8	67.026	603	603	0	34.439	8	221270	221270	5	524	7031;7032;16559;22661	True;True;True;True	7226;7227;17069;23431	8940;8941;21445;29225;29226	8940;8941;21445;29225;29226	8940;8941;21445;29225					9606
P03928	P03928	5	5	5	ATP synthase protein 8	MT-ATP8	sp|P03928|ATP8_HUMAN ATP synthase protein 8 OS=Homo sapiens OX=9606 GN=MT-ATP8 PE=1 SV=1	1	5	5	5	5	5	5	55.9	55.9	55.9	7.9916	68	68	0	37.552	55.9	3394900	3394900	11	525	9997;16606;16679;16680;18361	True;True;True;True;True	10302;17118;17194;17195;19016	12852;12853;12854;12855;21510;21511;21602;21603;21604;21605;21606;23895;23896	12852;12853;12854;12855;21510;21511;21602;21603;21604;21605;21606;23895;23896	12855;21511;21603;21605;23896	70		46		9606
P04040	P04040	22	22	22	Catalase	CAT	sp|P04040|CATA_HUMAN Catalase OS=Homo sapiens OX=9606 GN=CAT PE=1 SV=3	1	22	22	22	22	22	22	46.7	46.7	46.7	59.755	527	527	0	222.88	46.7	4177700	4177700	25	526	432;449;450;3566;3832;3854;6985;7213;7214;7500;8610;8611;9536;13016;13448;14871;15515;15936;17144;17410;24256;25959	True;True;True;True;True;True;True;True;True;True;True;True;True;True;True;True;True;True;True;True;True;True	446;463;464;3664;3941;3964;7180;7410;7411;7707;8863;8864;9821;13425;13867;15323;15983;16420;16421;17690;17979;25083;26864	580;599;600;4557;4904;4936;8886;9164;9165;9166;9538;9539;10998;10999;12222;12223;16887;16888;17464;17465;19301;20115;20664;20665;22223;22224;22589;31366;33667	580;599;600;4557;4904;4936;8886;9164;9165;9166;9538;9539;10998;10999;12222;12223;16887;16888;17464;17465;19301;20115;20664;20665;22223;22224;22589;31366;33667	580;599;600;4557;4904;4936;8886;9164;9166;9538;10998;10999;12222;16888;17465;19301;20115;20664;22224;22589;31366;33667	71;72		213;226		9606
P04062;P04062-4;P04062-2;P04062-5;P04062-3	P04062;P04062-4;P04062-2;P04062-5;P04062-3	10;10;10;9;6	10;10;10;9;6	10;10;10;9;6	Glucosylceramidase	GBA	sp|P04062|GLCM_HUMAN Lysosomal acid glucosylceramidase OS=Homo sapiens OX=9606 GN=GBA PE=1 SV=3;sp|P04062-4|GLCM_HUMAN Isoform 4 of Lysosomal acid glucosylceramidase OS=Homo sapiens OX=9606 GN=GBA;sp|P04062-2|GLCM_HUMAN Isoform Short of Lysosomal acid gluc	5	10	10	10	10	10	10	26.3	26.3	26.3	59.716	536	536;449;516;487;263	0	70.986	26.3	769370	769370	11	527	6765;7910;8703;13557;14483;14501;17260;17414;18569;24429	True;True;True;True;True;True;True;True;True;True	6948;8134;8958;13977;14924;14942;17819;17983;19225;25262	8568;8569;10068;11120;17593;18804;18824;22396;22593;24136;31584	8568;8569;10068;11120;17593;18804;18824;22396;22593;24136;31584	8569;10068;11120;17593;18804;18824;22396;22593;24136;31584					9606;9606;9606;9606;9606
P04066	P04066	14	14	14	Tissue alpha-L-fucosidase	FUCA1	sp|P04066|FUCO_HUMAN Tissue alpha-L-fucosidase OS=Homo sapiens OX=9606 GN=FUCA1 PE=1 SV=4	1	14	14	14	14	14	14	32.4	32.4	32.4	53.688	466	466	0	105.22	32.4	5872500	5872500	19	528	3249;3706;3824;6480;6748;6749;9359;11465;26109;26238;26239;27287;27288;27364	True;True;True;True;True;True;True;True;True;True;True;True;True;True	3338;3806;3933;6655;6931;6932;9639;11832;27017;27150;27151;28230;28231;28309	4145;4731;4896;8201;8202;8550;8551;8552;11983;14823;33856;34023;34024;34025;34026;35349;35350;35351;35456	4145;4731;4896;8201;8202;8550;8551;8552;11983;14823;33856;34023;34024;34025;34026;35349;35350;35351;35456	4145;4731;4896;8202;8550;8551;11983;14823;33856;34023;34024;35349;35350;35456					9606
P04075;P04075-2	P04075;P04075-2	26;25	26;25	23;22	Fructose-bisphosphate aldolase A	ALDOA	sp|P04075|ALDOA_HUMAN Fructose-bisphosphate aldolase A OS=Homo sapiens OX=9606 GN=ALDOA PE=1 SV=2;sp|P04075-2|ALDOA_HUMAN Isoform 2 of Fructose-bisphosphate aldolase A OS=Homo sapiens OX=9606 GN=ALDOA	2	26	26	23	26	26	23	82.7	82.7	73.1	39.42	364	364;418	0	264.81	82.7	13889000	13889000	39	529	196;342;1147;1402;2780;2817;5373;7161;7162;8183;9080;10345;11949;15275;15276;18578;19162;19163;19707;19963;23549;24011;25179;26446;26447;27290	True;True;True;True;True;True;True;True;True;True;True;True;True;True;True;True;True;True;True;True;True;True;True;True;True;True	198;354;1178;1179;1439;2858;2895;5521;7357;7358;8418;9347;10662;10663;12329;15738;15739;19235;19832;19833;20390;20651;24346;24825;26050;27361;27362;27363;27364;28233	248;465;466;467;1483;1484;1813;3561;3607;6851;9100;9101;9102;9103;9104;9105;10430;11624;11625;13313;13314;13315;13316;13317;15474;15475;19813;19814;19815;24147;24879;24880;25533;25835;30401;30402;30403;31034;32600;32601;34289;34290;34291;34292;34293;34294;34295;35353	248;465;466;467;1483;1484;1813;3561;3607;6851;9100;9101;9102;9103;9104;9105;10430;11624;11625;13313;13314;13315;13316;13317;15474;15475;19813;19814;19815;24147;24879;24880;25533;25835;30401;30402;30403;31034;32600;32601;34289;34290;34291;34292;34293;34294;34295;35353	248;467;1483;1813;3561;3607;6851;9101;9105;10430;11625;13313;15474;19813;19815;24147;24879;24880;25533;25835;30403;31034;32600;34289;34292;35353	73;74	45	181;335	165	9606;9606
P04080	P04080	5	5	5	Cystatin-B	CSTB	sp|P04080|CYTB_HUMAN Cystatin-B OS=Homo sapiens OX=9606 GN=CSTB PE=1 SV=2	1	5	5	5	5	5	5	70.4	70.4	70.4	11.139	98	98	0	67.296	70.4	8823700	8823700	11	530	16256;16743;21525;24312;24538	True;True;True;True;True	16755;17261;17262;22254;25142;25143;25376	21085;21689;21690;21691;21692;27787;27788;31440;31441;31442;31729;31730;31731;31732	21085;21689;21690;21691;21692;27787;27788;31440;31441;31442;31729;31730;31731;31732	21085;21690;27788;31441;31730	75	46;47	84	1;2	9606
P04083	P04083	21	21	21	Annexin A1	ANXA1	sp|P04083|ANXA1_HUMAN Annexin A1 OS=Homo sapiens OX=9606 GN=ANXA1 PE=1 SV=2	1	21	21	21	21	21	21	58.1	58.1	58.1	38.714	346	346	0	227.29	58.1	9686300	9686300	30	531	269;270;1419;1472;2520;2718;3437;7724;8035;8365;8876;8970;8971;12092;17094;17095;18383;20437;23040;24756;24757	True;True;True;True;True;True;True;True;True;True;True;True;True;True;True;True;True;True;True;True;True	276;277;1456;1508;2589;2792;3533;7942;8263;8608;9135;9231;9232;12475;17639;17640;19038;21134;23821;25604;25605	346;347;348;349;350;1833;1834;1892;1893;3234;3235;3484;4395;9838;10226;10660;11349;11471;11472;15671;15672;22156;22157;22158;23922;26435;29723;32038;32039;32040	346;347;348;349;350;1833;1834;1892;1893;3234;3235;3484;4395;9838;10226;10660;11349;11471;11472;15671;15672;22156;22157;22158;23922;26435;29723;32038;32039;32040	346;350;1834;1892;3234;3484;4395;9838;10226;10660;11349;11471;11472;15671;22156;22158;23922;26435;29723;32038;32040					9606
P04156	P04156	2	2	2	Major prion protein	PRNP	sp|P04156|PRIO_HUMAN Major prion protein OS=Homo sapiens OX=9606 GN=PRNP PE=1 SV=1	1	2	2	2	2	2	2	9.5	9.5	9.5	27.661	253	253	0	14.808	9.5	163670	163670	2	532	18467;25795	True;True	19123;26694	24019;33448	24019;33448	24019;33448					9606
P04179;P04179-4;P04179-2;P04179-3	P04179;P04179-4;P04179-2;P04179-3	15;14;13;8	15;14;13;8	15;14;13;8	Superoxide dismutase [Mn], mitochondrial	SOD2	sp|P04179|SODM_HUMAN Superoxide dismutase [Mn], mitochondrial OS=Homo sapiens OX=9606 GN=SOD2 PE=1 SV=3;sp|P04179-4|SODM_HUMAN Isoform 4 of Superoxide dismutase [Mn], mitochondrial OS=Homo sapiens OX=9606 GN=SOD2;sp|P04179-2|SODM_HUMAN Isoform 2 of Superox	4	15	15	15	15	15	15	68	68	68	24.75	222	222;176;183;162	0	303.92	68	32288000	32288000	22	533	1077;3152;3153;5121;6958;7743;7810;9355;9356;9657;15590;18278;19738;19739;27128	True;True;True;True;True;True;True;True;True;True;True;True;True;True;True	1107;3240;3241;5267;7150;7151;7152;7961;8029;9633;9634;9635;9636;9946;16061;18933;20422;20423;28066	1395;1396;4013;4014;6558;8836;8837;8838;8839;8840;8841;8842;8843;8844;8845;8846;8847;8848;8849;8850;9863;9942;9943;11968;11969;11970;11971;11972;11973;11974;11975;11976;11977;11978;12387;12388;20205;20206;20207;20208;20209;20210;20211;23786;23787;25570;25571;35149	1395;1396;4013;4014;6558;8836;8837;8838;8839;8840;8841;8842;8843;8844;8845;8846;8847;8848;8849;8850;9863;9942;9943;11968;11969;11970;11971;11972;11973;11974;11975;11976;11977;11978;12387;12388;20205;20206;20207;20208;20209;20210;20211;23786;23787;25570;25571;35149	1396;4013;4014;6558;8836;9863;9942;11969;11976;12387;20210;23787;25570;25571;35149	76;77;78;79;80		60;91;97;104;108		9606;9606;9606;9606
P04181;P04181-2	P04181;P04181-2	14;7	14;7	14;7	Ornithine aminotransferase, mitochondrial;Ornithine aminotransferase, hepatic form;Ornithine aminotransferase, renal form	OAT	sp|P04181|OAT_HUMAN Ornithine aminotransferase, mitochondrial OS=Homo sapiens OX=9606 GN=OAT PE=1 SV=1;sp|P04181-2|OAT_HUMAN Isoform 2 of Ornithine aminotransferase, mitochondrial OS=Homo sapiens OX=9606 GN=OAT	2	14	14	14	14	14	14	42.4	42.4	42.4	48.534	439	439;301	0	106.91	42.4	2320600	2320600	17	534	712;3790;6232;8252;8386;9628;11557;12590;12705;15006;23553;23778;24932;26661	True;True;True;True;True;True;True;True;True;True;True;True;True;True	733;3898;6399;8494;8629;9917;11928;12983;13100;15464;24350;24583;25784;27584	918;4850;7895;7896;10528;10689;12352;14934;16331;16481;19481;30408;30706;32249;32250;34563;34564	918;4850;7895;7896;10528;10689;12352;14934;16331;16481;19481;30408;30706;32249;32250;34563;34564	918;4850;7896;10528;10689;12352;14934;16331;16481;19481;30408;30706;32250;34564					9606;9606
P04233;P04233-2;P04233-3	P04233;P04233-2;P04233-3	4;3;2	4;3;2	4;3;2	HLA class II histocompatibility antigen gamma chain	CD74	sp|P04233|HG2A_HUMAN HLA class II histocompatibility antigen gamma chain OS=Homo sapiens OX=9606 GN=CD74 PE=1 SV=3;sp|P04233-2|HG2A_HUMAN Isoform 2 of HLA class II histocompatibility antigen gamma chain OS=Homo sapiens OX=9606 GN=CD74;sp|P04233-3|HG2A_HUMA	3	4	4	4	4	4	4	16.6	16.6	16.6	33.515	296	296;232;160	0	112.11	16.6	663270	663270	5	535	2801;9654;13138;15790	True;True;True;True	2879;9943;13550;16269	3584;3585;12384;17075;20479	3584;3585;12384;17075;20479	3585;12384;17075;20479					9606;9606;9606
P04264;Q7Z794	P04264	27;1	27;1	24;0	Keratin, type II cytoskeletal 1	KRT1	sp|P04264|K2C1_HUMAN Keratin, type II cytoskeletal 1 OS=Homo sapiens OX=9606 GN=KRT1 PE=1 SV=6	2	27	27	24	27	27	24	50.6	50.6	46.1	66.038	644	644;578	0	238.62	50.6	3804500	3804500	28	536	457;1862;4256;6788;7204;8002;8856;10153;12844;14576;14769;15370;16911;17638;17639;17650;17857;19026;19027;20109;21008;21128;21129;22559;22807;22976;26108	True;True;True;True;True;True;True;True;True;True;True;True;True;True;True;True;True;True;True;True;True;True;True;True;True;True;True	471;1914;4376;6971;7401;8229;9112;10465;13247;15018;15216;15834;17439;18247;18248;18259;18473;19693;19694;20799;21719;21840;21841;23324;23580;23754;27016	607;2399;5456;8596;9154;10180;11314;13069;16666;18912;19162;19930;21906;22946;22947;22959;23212;24716;24717;26010;27139;27284;27285;29098;29424;29633;29634;33855	607;2399;5456;8596;9154;10180;11314;13069;16666;18912;19162;19930;21906;22946;22947;22959;23212;24716;24717;26010;27139;27284;27285;29098;29424;29633;29634;33855	607;2399;5456;8596;9154;10180;11314;13069;16666;18912;19162;19930;21906;22946;22947;22959;23212;24716;24717;26010;27139;27284;27285;29098;29424;29634;33855					9606;9606
P04271	P04271	2	2	2	Protein S100-B	S100B	sp|P04271|S100B_HUMAN Protein S100-B OS=Homo sapiens OX=9606 GN=S100B PE=1 SV=2	1	2	2	2	2	2	2	40.2	40.2	40.2	10.713	92	92	0	20.617	40.2	517830	517830	4	537	1556;5267	True;True	1601;5414	2013;2014;6724;6725	2013;2014;6724;6725	2014;6725					9606
P04406;P04406-2;O14556	P04406;P04406-2	20;19;1	20;19;1	20;19;1	Glyceraldehyde-3-phosphate dehydrogenase	GAPDH	sp|P04406|G3P_HUMAN Glyceraldehyde-3-phosphate dehydrogenase OS=Homo sapiens OX=9606 GN=GAPDH PE=1 SV=3;sp|P04406-2|G3P_HUMAN Isoform 2 of Glyceraldehyde-3-phosphate dehydrogenase OS=Homo sapiens OX=9606 GN=GAPDH	3	20	20	20	20	20	20	72.2	72.2	72.2	36.053	335	335;293;408	0	323.31	72.2	22223000	22223000	28	538	552;7541;8189;10581;10638;13344;14109;15662;15908;15909;18659;20140;24473;24594;24600;24601;25321;25775;25776;26138	True;True;True;True;True;True;True;True;True;True;True;True;True;True;True;True;True;True;True;True	567;7751;8424;10905;10906;10966;13760;14547;14548;16138;16389;16390;16391;16392;19316;20830;20831;25308;25309;25435;25436;25437;25443;25444;25445;25446;26196;26673;26674;26675;27048;27049	720;9594;10436;10437;10438;13625;13626;13627;13628;13629;13630;13631;13717;17339;18305;18306;20310;20626;20627;20628;20629;20630;20631;20632;20633;24242;24243;26045;26046;26047;26048;31639;31640;31641;31808;31809;31810;31811;31812;31813;31814;31815;31822;31823;31824;31825;31826;31827;31828;32790;32791;32792;33419;33420;33421;33422;33423;33891;33892;33893;33894;33895;33896	720;9594;10436;10437;10438;13625;13626;13627;13628;13629;13630;13631;13717;17339;18305;18306;20310;20626;20627;20628;20629;20630;20631;20632;20633;24242;24243;26045;26046;26047;26048;31639;31640;31641;31808;31809;31810;31811;31812;31813;31814;31815;31822;31823;31824;31825;31826;31827;31828;32790;32791;32792;33419;33420;33421;33422;33423;33891;33892;33893;33894;33895;33896	720;9594;10437;13626;13717;17339;18305;20310;20628;20631;24243;26046;31639;31813;31823;31828;32792;33420;33421;33893	81;82;83;84;85;86;87;88	48;49;50;51;52	9;64;70;136;149;155;167;316	105;130;133;175;331	9606;9606;9606
P04424;P04424-3;P04424-2	P04424;P04424-3;P04424-2	1;1;1	1;1;1	1;1;1	Argininosuccinate lyase	ASL	sp|P04424|ARLY_HUMAN Argininosuccinate lyase OS=Homo sapiens OX=9606 GN=ASL PE=1 SV=4;sp|P04424-3|ARLY_HUMAN Isoform 3 of Argininosuccinate lyase OS=Homo sapiens OX=9606 GN=ASL;sp|P04424-2|ARLY_HUMAN Isoform 2 of Argininosuccinate lyase OS=Homo sapiens OX=	3	1	1	1	1	1	1	3	3	3	51.657	464	464;438;444	0.0036151	6.0417	3	16697	16697	1	539	14853	TRUE	15305	19279	19279	19279					9606;9606;9606
P04439;P04439-2	P04439;P04439-2	11;11	11;11	4;4	HLA class I histocompatibility antigen, A-3 alpha chain	HLA-A	sp|P04439|HLAA_HUMAN HLA class I histocompatibility antigen, A alpha chain OS=Homo sapiens OX=9606 GN=HLA-A PE=1 SV=2;sp|P04439-2|HLAA_HUMAN Isoform 2 of HLA class I histocompatibility antigen, A alpha chain OS=Homo sapiens OX=9606 GN=HLA-A	2	11	11	4	11	11	4	37.5	37.5	15.3	40.84	365	365;371	0	136.68	37.5	2295900	2295900	13	540	1730;3220;3221;6655;18710;21925;22555;26621;26913;27259;27260	True;True;True;True;True;True;True;True;True;True;True	1780;3309;3310;6834;19370;22667;23319;27543;27844;27845;28202;28203	2231;4098;4099;4100;8419;24313;28282;29093;34509;34877;34878;34879;34880;34881;34882;35313;35314;35315;35316	2231;4098;4099;4100;8419;24313;28282;29093;34509;34877;34878;34879;34880;34881;34882;35313;35314;35315;35316	2231;4098;4100;8419;24313;28282;29093;34509;34882;35313;35316	64		198		9606;9606
P04440	P04440	7	7	6	HLA class II histocompatibility antigen, DP beta 1 chain	HLA-DPB1	sp|P04440|DPB1_HUMAN HLA class II histocompatibility antigen, DP beta 1 chain OS=Homo sapiens OX=9606 GN=HLA-DPB1 PE=1 SV=1	1	7	7	6	7	7	6	37.2	37.2	33.7	29.159	258	258	0	53.083	37.2	555300	555300	6	541	2121;6352;8614;9566;18373;26130;26847	True;True;True;True;True;True;True	2181;6523;8867;9851;19028;27038;27039;27775	2722;8047;11002;12262;23908;33879;33880;34794	2722;8047;11002;12262;23908;33879;33880;34794	2722;8047;11002;12262;23908;33879;34794	89		161		9606
P04632;Q96L46	P04632	6;1	6;1	6;1	Calpain small subunit 1	CAPNS1	sp|P04632|CPNS1_HUMAN Calpain small subunit 1 OS=Homo sapiens OX=9606 GN=CAPNS1 PE=1 SV=1	2	6	6	6	6	6	6	31	31	31	28.315	268	268;248	0	42.426	31	316450	316450	7	542	13445;13706;16448;22186;22570;27186	True;True;True;True;True;True	13864;14131;16954;22939;23335;28125	17460;17461;17779;21305;28622;29111;35221	17460;17461;17779;21305;28622;29111;35221	17460;17779;21305;28622;29111;35221					9606;9606
P04792	P04792	9	9	9	Heat shock protein beta-1	HSPB1	sp|P04792|HSPB1_HUMAN Heat shock protein beta-1 OS=Homo sapiens OX=9606 GN=HSPB1 PE=1 SV=2	1	9	9	9	9	9	9	57.1	57.1	57.1	22.782	205	205	0	67.853	57.1	982370	982370	9	543	8636;8637;12723;12967;13460;19223;22692;25255;25524	True;True;True;True;True;True;True;True;True	8890;8891;13121;13373;13879;19894;23463;26128;26403;26404	11032;11033;11034;16509;16827;17478;24950;29269;32703;33051;33052;33053	11032;11033;11034;16509;16827;17478;24950;29269;32703;33051;33052;33053	11032;11034;16509;16827;17478;24950;29269;32703;33052	90		102		9606
P04839;Q9Y5S8;Q9Y5S8-2;Q9Y5S8-3	P04839	18;1;1;1	18;1;1;1	18;1;1;1	Cytochrome b-245 heavy chain	CYBB	sp|P04839|CY24B_HUMAN Cytochrome b-245 heavy chain OS=Homo sapiens OX=9606 GN=CYBB PE=1 SV=2	4	18	18	18	18	18	18	31.8	31.8	31.8	65.335	570	570;564;190;515	0	155.94	31.8	25300000	25300000	25	544	1617;4486;8995;8996;10412;10615;11566;11567;11703;14409;16422;17748;18773;19442;22582;22935;26188;26470	True;True;True;True;True;True;True;True;True;True;True;True;True;True;True;True;True;True	1667;4612;4613;9258;9259;9260;10730;10942;10943;11937;11938;12079;14850;16928;18358;19434;20117;23349;23711;27100;27387;27388	2092;2093;5739;5740;5741;11504;11505;11506;11507;11508;13396;13684;13685;14946;14947;15146;18715;21276;23077;24390;25206;29127;29128;29129;29130;29582;29583;33960;34323;34324	2092;2093;5739;5740;5741;11504;11505;11506;11507;11508;13396;13684;13685;14946;14947;15146;18715;21276;23077;24390;25206;29127;29128;29129;29130;29582;29583;33960;34323;34324	2092;5740;11505;11507;13396;13684;14946;14947;15146;18715;21276;23077;24390;25206;29129;29583;33960;34323	91;92	53	429;566	268	9606;9606;9606;9606
P04843	P04843	33	33	33	Dolichyl-diphosphooligosaccharide--protein glycosyltransferase subunit 1	RPN1	sp|P04843|RPN1_HUMAN Dolichyl-diphosphooligosaccharide--protein glycosyltransferase subunit 1 OS=Homo sapiens OX=9606 GN=RPN1 PE=1 SV=1	1	33	33	33	33	33	33	58.2	58.2	58.2	68.569	607	607	0	323.31	58.2	16689000	16689000	48	545	1429;1629;1630;1631;2134;3431;4160;7015;7301;7763;9264;10036;11392;12384;12833;13109;13110;14233;15024;17541;17818;18874;19337;20118;20440;22271;22627;23455;23707;23708;24544;24578;25600	True;True;True;True;True;True;True;True;True;True;True;True;True;True;True;True;True;True;True;True;True;True;True;True;True;True;True;True;True;True;True;True;True	1466;1679;1680;1681;2194;3526;4279;7210;7498;7981;7982;9540;10343;11755;12773;13236;13521;13522;14673;15482;18149;18428;19537;20012;20808;21138;23028;23396;24249;24511;24512;25383;25418;26485	1845;2108;2109;2110;2111;2112;2737;4385;5328;8920;9268;9269;9270;9885;9886;9887;11856;12909;14715;14716;14717;16052;16652;17038;17039;18484;18485;19501;22822;23157;23158;24521;24522;25091;26020;26440;28732;29185;30273;30274;30617;30618;30619;30620;31747;31748;31787;31788;31789;33155;33156	1845;2108;2109;2110;2111;2112;2737;4385;5328;8920;9268;9269;9270;9885;9886;9887;11856;12909;14715;14716;14717;16052;16652;17038;17039;18484;18485;19501;22822;23157;23158;24521;24522;25091;26020;26440;28732;29185;30273;30274;30617;30618;30619;30620;31747;31748;31787;31788;31789;33155;33156	1845;2108;2110;2112;2737;4385;5328;8920;9270;9885;11856;12909;14717;16052;16652;17038;17039;18485;19501;22822;23158;24522;25091;26020;26440;28732;29185;30274;30618;30620;31748;31787;33155	93;94		96;97		9606
P04844;P04844-2	P04844;P04844-2	24;22	24;22	24;22	Dolichyl-diphosphooligosaccharide--protein glycosyltransferase subunit 2	RPN2	sp|P04844|RPN2_HUMAN Dolichyl-diphosphooligosaccharide--protein glycosyltransferase subunit 2 OS=Homo sapiens OX=9606 GN=RPN2 PE=1 SV=3;sp|P04844-2|RPN2_HUMAN Isoform 2 of Dolichyl-diphosphooligosaccharide--protein glycosyltransferase subunit 2 OS=Homo sap	2	24	24	24	24	24	24	54	54	54	69.283	631	631;615	0	321.83	54	9672600	9672600	37	546	1951;4566;4670;6425;6999;7206;11386;11387;11764;12373;14688;15320;15461;16625;17372;17960;18784;20928;21300;22498;22499;23256;26787;26797	True;True;True;True;True;True;True;True;True;True;True;True;True;True;True;True;True;True;True;True;True;True;True;True	2004;4694;4804;6599;7194;7403;11749;11750;12142;12761;15130;15784;15927;17137;17939;18588;19445;21640;22024;23260;23261;24042;24043;27713;27723	2511;5837;5967;5968;8134;8903;8904;9156;14704;14705;15231;16036;19054;19055;19056;19869;19870;20044;20045;20046;21539;22544;22545;23347;24402;24403;27042;27513;29020;29021;30000;30001;30002;34720;34721;34722;34733	2511;5837;5967;5968;8134;8903;8904;9156;14704;14705;15231;16036;19054;19055;19056;19869;19870;20044;20045;20046;21539;22544;22545;23347;24402;24403;27042;27513;29020;29021;30000;30001;30002;34720;34721;34722;34733	2511;5837;5967;8134;8903;9156;14704;14705;15231;16036;19054;19870;20046;21539;22544;23347;24403;27042;27513;29020;29021;30001;34721;34733		54		337	9606;9606
P04899;P04899-6;P04899-3;P04899-5;P04899-2;P04899-4;P09471-2;P09471;P19087;A8MTJ3;P11488	P04899;P04899-6;P04899-3;P04899-5;P04899-2;P04899-4	22;21;21;21;21;21;5;2;2;1;1	22;21;21;21;21;21;5;2;2;1;1	13;13;13;13;13;13;0;0;0;0;0	Guanine nucleotide-binding protein G(i) subunit alpha-2	GNAI2	sp|P04899|GNAI2_HUMAN Guanine nucleotide-binding protein G(i) subunit alpha-2 OS=Homo sapiens OX=9606 GN=GNAI2 PE=1 SV=3;sp|P04899-6|GNAI2_HUMAN Isoform 6 of Guanine nucleotide-binding protein G(i) subunit alpha-2 OS=Homo sapiens OX=9606 GN=GNAI2;sp|P04899	11	22	22	13	22	22	13	65.9	65.9	42	40.45	355	355;303;318;339;339;366;354;354;354;354;350	0	323.31	65.9	28441000	28441000	31	547	1514;1515;2384;5076;6157;9931;10531;11443;11444;11867;13461;14475;16040;18272;19112;19976;21538;23364;23365;26132;26133;26489	True;True;True;True;True;True;True;True;True;True;True;True;True;True;True;True;True;True;True;True;True;True	1557;1558;1559;2449;2450;2451;5223;6319;6320;10235;10852;11810;11811;12245;13880;14916;16530;18927;19782;20664;22267;22268;24156;24157;27042;27043;27409	1963;1964;1965;3065;3066;3067;3068;3069;6496;6497;7791;7792;7793;7794;7795;7796;7797;7798;12765;13550;13551;14792;14793;14794;14795;14796;15368;17479;18795;18796;20819;20820;23779;23780;24821;24822;25848;27803;27804;30143;30144;30145;33883;33884;33885;34349	1963;1964;1965;3065;3066;3067;3068;3069;6496;6497;7791;7792;7793;7794;7795;7796;7797;7798;12765;13550;13551;14792;14793;14794;14795;14796;15368;17479;18795;18796;20819;20820;23779;23780;24821;24822;25848;27803;27804;30143;30144;30145;33883;33884;33885;34349	1963;1965;3066;6496;7797;12765;13550;14792;14796;15368;17479;18796;20819;23780;24821;25848;27803;30144;30145;33883;33885;34349	95;96;97	55;56	76;150;158	82;88	9606;9606;9606;9606;9606;9606;9606;9606;9606;9606;9606
Q93077;Q7L7L0;P04908	Q93077;Q7L7L0;P04908	7;7;7	1;1;1	1;1;1	Histone H2A type 1-C;Histone H2A type 3;Histone H2A type 1-B/E	HIST1H2AC;HIST3H2A;HIST1H2AB	sp|Q93077|H2A1C_HUMAN Histone H2A type 1-C OS=Homo sapiens OX=9606 GN=H2AC6 PE=1 SV=3;sp|Q7L7L0|H2A3_HUMAN Histone H2A type 3 OS=Homo sapiens OX=9606 GN=H2AW PE=1 SV=3;sp|P04908|H2A1B_HUMAN Histone H2A type 1-B/E OS=Homo sapiens OX=9606 GN=H2AC4 PE=1 SV=2	3	7	1	1	7	1	1	36.2	8.5	8.5	14.105	130	130;130;130	0.00088679	7.3211	36.2	18592	18592	1	548	810;9494;9495;17241;17244;25662;25663	False;False;False;False;True;False;False	834;9777;9778;9779;17798;17802;26551;26552;26553	1042;1043;12163;12164;12165;12166;12167;22366;22367;22368;22373;33243;33244;33245;33246;33247;33248;33249;33250;33251;33252	1042;1043;12163;12164;12165;12166;12167;22366;22367;22368;22373;33243;33244;33245;33246;33247;33248;33249;33250;33251;33252	1043;12165;12166;22366;22373;33245;33252	98;99;779;780		90;105;111;113		9606;9606;9606
P04920;P04920-2;P04920-3	P04920;P04920-2;P04920-3	2;2;2	2;2;2	2;2;2	Anion exchange protein 2	SLC4A2	sp|P04920|B3A2_HUMAN Anion exchange protein 2 OS=Homo sapiens OX=9606 GN=SLC4A2 PE=1 SV=4;sp|P04920-2|B3A2_HUMAN Isoform B1 of Anion exchange protein 2 OS=Homo sapiens OX=9606 GN=SLC4A2;sp|P04920-3|B3A2_HUMAN Isoform 3 of Anion exchange protein 2 OS=Homo s	3	2	2	2	2	2	2	2	2	2	137.01	1241	1241;1227;1232	0	11.219	2	31430	31430	2	549	9111;15576	True;True	9378;16047	11659;20188	11659;20188	11659;20188					9606;9606;9606
P05023;P05023-4;P05023-3;P05023-2;P13637;P13637-2;P13637-3;P50993;Q13733;P54707;P20648;P54707-2	P05023;P05023-4;P05023-3;P05023-2	33;33;31;20;13;13;13;11;6;3;3;3	33;33;31;20;13;13;13;11;6;3;3;3	33;33;31;20;13;13;13;11;6;3;3;3	Sodium/potassium-transporting ATPase subunit alpha-1	ATP1A1	sp|P05023|AT1A1_HUMAN Sodium/potassium-transporting ATPase subunit alpha-1 OS=Homo sapiens OX=9606 GN=ATP1A1 PE=1 SV=1;sp|P05023-4|AT1A1_HUMAN Isoform 4 of Sodium/potassium-transporting ATPase subunit alpha-1 OS=Homo sapiens OX=9606 GN=ATP1A1;sp|P05023-3|A	12	33	33	33	33	33	33	38.9	38.9	38.9	112.89	1023	1023;1023;992;681;1013;1024;1026;1020;1029;1039;1035;1045	0	311.67	38.9	6817500	6817500	41	550	324;377;2169;2241;2841;3262;3503;3770;8991;11768;14020;14042;14810;15464;15465;16920;16989;17524;17685;17867;17968;18585;18879;18880;21351;23236;24030;24622;26181;26573;26746;26781;27152	True;True;True;True;True;True;True;True;True;True;True;True;True;True;True;True;True;True;True;True;True;True;True;True;True;True;True;True;True;True;True;True;True	335;388;2230;2304;2921;3353;3601;3877;9254;12146;14455;14478;15259;15930;15931;17450;17526;18132;18294;18484;18597;19242;19543;19544;22076;24022;24844;25466;27093;27494;27670;27705;28090	440;510;511;512;513;2782;2880;3638;4167;4480;4827;11499;15237;18179;18204;19214;20049;20050;20051;20052;21921;21922;22019;22798;23001;23225;23358;23359;24155;24529;24530;24531;27571;29975;31057;31853;33952;34451;34664;34707;35178	440;510;511;512;513;2782;2880;3638;4167;4480;4827;11499;15237;18179;18204;19214;20049;20050;20051;20052;21921;21922;22019;22798;23001;23225;23358;23359;24155;24529;24530;24531;27571;29975;31057;31853;33952;34451;34664;34707;35178	440;512;2782;2880;3638;4167;4480;4827;11499;15237;18179;18204;19214;20049;20051;21921;22019;22798;23001;23225;23358;24155;24529;24530;27571;29975;31057;31853;33952;34451;34664;34707;35178					9606;9606;9606;9606;9606;9606;9606;9606;9606;9606;9606;9606
P05026;P05026-2	P05026;P05026-2	7;7	7;7	7;7	Sodium/potassium-transporting ATPase subunit beta-1	ATP1B1	sp|P05026|AT1B1_HUMAN Sodium/potassium-transporting ATPase subunit beta-1 OS=Homo sapiens OX=9606 GN=ATP1B1 PE=1 SV=1;sp|P05026-2|AT1B1_HUMAN Isoform 2 of Sodium/potassium-transporting ATPase subunit beta-1 OS=Homo sapiens OX=9606 GN=ATP1B1	2	7	7	7	7	7	7	23.4	23.4	23.4	35.061	303	303;301	0	51.873	23.4	1037200	1037200	8	551	2441;2442;3075;4821;12000;21942;23832	True;True;True;True;True;True;True	2508;2509;3161;4958;12381;22684;24642	3131;3132;3133;3919;6161;15538;28303;30788	3131;3132;3133;3919;6161;15538;28303;30788	3131;3132;3919;6161;15538;28303;30788					9606;9606
P05067;P05067-8;P05067-7;P05067-11;P05067-9;P05067-4;P05067-2;P05067-10;P05067-3;P05067-5;P05067-6	P05067;P05067-8;P05067-7;P05067-11;P05067-9;P05067-4;P05067-2;P05067-10;P05067-3;P05067-5;P05067-6	2;2;2;2;2;1;1;1;1;1;1	2;2;2;2;2;1;1;1;1;1;1	2;2;2;2;2;1;1;1;1;1;1	Amyloid beta A4 protein;N-APP;Soluble APP-alpha;Soluble APP-beta;C99;Beta-amyloid protein 42;Beta-amyloid protein 40;C83;P3(42);P3(40);C80;Gamma-secretase C-terminal fragment 59;Gamma-secretase C-terminal fragment 57;Gamma-secretase C-terminal fragment 50;C31	APP	sp|P05067|A4_HUMAN Amyloid-beta precursor protein OS=Homo sapiens OX=9606 GN=APP PE=1 SV=3;sp|P05067-8|A4_HUMAN Isoform APP751 of Amyloid-beta precursor protein OS=Homo sapiens OX=9606 GN=APP;sp|P05067-7|A4_HUMAN Isoform L-APP733 of Amyloid-beta precursor	11	2	2	2	2	2	2	3.8	3.8	3.8	86.942	770	770;751;733;746;752;695;305;639;677;696;714	0	19.417	3.8	33324	33324	2	552	2724;5965	True;True	2799;6124	3492;7557	3492;7557	3492;7557					9606;9606;9606;9606;9606;9606;9606;9606;9606;9606;9606
P05091;P05091-2	P05091;P05091-2	3;2	3;2	3;2	Aldehyde dehydrogenase, mitochondrial	ALDH2	sp|P05091|ALDH2_HUMAN Aldehyde dehydrogenase, mitochondrial OS=Homo sapiens OX=9606 GN=ALDH2 PE=1 SV=2;sp|P05091-2|ALDH2_HUMAN Isoform 2 of Aldehyde dehydrogenase, mitochondrial OS=Homo sapiens OX=9606 GN=ALDH2	2	3	3	3	3	3	3	11.4	11.4	11.4	56.381	517	517;470	0	25.615	11.4	105810	105810	3	553	9131;22308;22394	True;True;True	9400;23066;23155	11684;28779;28887	11684;28779;28887	11684;28779;28887					9606;9606
P05106;P05106-2;P05106-3	P05106;P05106-2;P05106-3	4;4;4	4;4;4	4;4;4	Integrin beta-3	ITGB3	sp|P05106|ITB3_HUMAN Integrin beta-3 OS=Homo sapiens OX=9606 GN=ITGB3 PE=1 SV=2;sp|P05106-2|ITB3_HUMAN Isoform Beta-3B of Integrin beta-3 OS=Homo sapiens OX=9606 GN=ITGB3;sp|P05106-3|ITB3_HUMAN Isoform Beta-3C of Integrin beta-3 OS=Homo sapiens OX=9606 GN=	3	4	4	4	4	4	4	8	8	8	87.057	788	788;780;784	0	28.068	8	80465	80465	4	554	3779;7762;8773;22222	True;True;True;True	3886;7980;9029;22976	4837;9884;11212;28671	4837;9884;11212;28671	4837;9884;11212;28671					9606;9606;9606
P05107	P05107	38	38	38	Integrin beta-2	ITGB2	sp|P05107|ITB2_HUMAN Integrin beta-2 OS=Homo sapiens OX=9606 GN=ITGB2 PE=1 SV=2	1	38	38	38	38	38	38	58	58	58	84.781	769	769	0	323.31	58	29014000	29014000	55	555	1252;1347;2558;2559;2629;2630;2632;2760;3965;4478;4489;5088;5720;7619;7665;7929;8301;12260;12796;13630;14134;14636;15625;19143;20091;20273;21278;21527;21651;23352;23528;23529;24281;25608;25735;26829;26936;27050	True;True;True;True;True;True;True;True;True;True;True;True;True;True;True;True;True;True;True;True;True;True;True;True;True;True;True;True;True;True;True;True;True;True;True;True;True;True	1285;1382;2628;2629;2701;2702;2704;2837;4077;4604;4617;5235;5876;7835;7836;7883;8154;8543;12647;13198;13199;14051;14574;15078;16097;19813;20781;20963;22000;22256;22384;24144;24325;24326;25109;26493;26631;26632;27756;27868;27983;27984	1622;1623;1743;3281;3282;3283;3370;3371;3372;3375;3376;3534;5075;5076;5730;5746;6516;6517;7258;9704;9705;9706;9707;9708;9771;10093;10584;15893;16599;16600;16601;16602;17678;17679;18339;18340;18983;18984;18985;18986;20256;20257;24859;25988;26216;27477;27478;27479;27791;27943;27944;30131;30372;30373;30374;30375;31398;31399;33165;33166;33167;33168;33352;33353;33354;33355;33356;33357;33358;33359;3477…	1622;1623;1743;3281;3282;3283;3370;3371;3372;3375;3376;3534;5075;5076;5730;5746;6516;6517;7258;9704;9705;9706;9707;9708;9771;10093;10584;15893;16599;16600;16601;16602;17678;17679;18339;18340;18983;18984;18985;18986;20256;20257;24859;25988;26216;27477;27478;27479;27791;27943;27944;30131;30372;30373;30374;30375;31398;31399;33165;33166;33167;33168;33352;33353;33354;33355;33356;33357;33358;33359;3477…	1622;1743;3281;3282;3370;3372;3375;3534;5076;5730;5746;6517;7258;9704;9771;10093;10584;15893;16600;17679;18340;18985;20256;24859;25988;26216;27479;27791;27944;30131;30373;30374;31399;33166;33356;34772;34907;35043	100;101;102;103		92;315;388;545		9606
P05109	P05109	3	3	3	Protein S100-A8;Protein S100-A8, N-terminally processed	S100A8	sp|P05109|S10A8_HUMAN Protein S100-A8 OS=Homo sapiens OX=9606 GN=S100A8 PE=1 SV=1	1	3	3	3	3	3	3	31.2	31.2	31.2	10.834	93	93	0	21.233	31.2	277040	277040	4	556	1354;14361;16714	True;True;True	1389;14801;17229	1752;1753;18649;21649	1752;1753;18649;21649	1753;18649;21649					9606
P05141;Q9H0C2	P05141	25;5	25;5	12;0	ADP/ATP translocase 2;ADP/ATP translocase 2, N-terminally processed	SLC25A5	sp|P05141|ADT2_HUMAN ADP/ATP translocase 2 OS=Homo sapiens OX=9606 GN=SLC25A5 PE=1 SV=7	2	25	25	12	25	25	12	48.3	48.3	23.5	32.852	298	298;315	0	190.82	48.3	37522000	37522000	36	557	266;3163;5640;7613;8172;8354;8540;8873;8874;12090;12091;14490;16754;16956;18992;18994;22104;22157;22158;22159;24702;26642;26643;26644;26864	True;True;True;True;True;True;True;True;True;True;True;True;True;True;True;True;True;True;True;True;True;True;True;True;True	273;3251;5795;7829;8407;8597;8790;9131;9132;9133;12472;12473;12474;14931;17275;17489;19658;19660;22854;22908;22909;22910;25549;27564;27565;27566;27567;27792	343;4025;4026;4027;4028;7167;9698;10411;10642;10905;11342;11343;11344;11345;11346;11347;15667;15668;15669;15670;18812;18813;21708;21971;24672;24675;24676;28524;28587;28588;28589;31968;34535;34536;34537;34538;34539;34540;34541;34542;34813	343;4025;4026;4027;4028;7167;9698;10411;10642;10905;11342;11343;11344;11345;11346;11347;15667;15668;15669;15670;18812;18813;21708;21971;24672;24675;24676;28524;28587;28588;28589;31968;34535;34536;34537;34538;34539;34540;34541;34542;34813	343;4027;7167;9698;10411;10642;10905;11344;11347;15667;15670;18813;21708;21971;24672;24676;28524;28587;28588;28589;31968;34536;34541;34542;34813	104;781	57	85;88	250	9606;9606
P05161	P05161	5	5	5	Ubiquitin-like protein ISG15	ISG15	sp|P05161|ISG15_HUMAN Ubiquitin-like protein ISG15 OS=Homo sapiens OX=9606 GN=ISG15 PE=1 SV=5	1	5	5	5	5	5	5	35.2	35.2	35.2	17.887	165	165	0	33.666	35.2	791840	791840	6	558	9089;10414;12976;15747;25277	True;True;True;True;True	9356;10732;13384;16225;26150	11636;13398;16839;16840;20419;32727	11636;13398;16839;16840;20419;32727	11636;13398;16840;20419;32727					9606
P05165;P05165-2;P05165-3	P05165;P05165-2;P05165-3	17;17;16	17;17;16	17;17;16	Propionyl-CoA carboxylase alpha chain, mitochondrial	PCCA	sp|P05165|PCCA_HUMAN Propionyl-CoA carboxylase alpha chain, mitochondrial OS=Homo sapiens OX=9606 GN=PCCA PE=1 SV=4;sp|P05165-2|PCCA_HUMAN Isoform 2 of Propionyl-CoA carboxylase alpha chain, mitochondrial OS=Homo sapiens OX=9606 GN=PCCA;sp|P05165-3|PCCA_HU	3	17	17	17	17	17	17	34.2	34.2	34.2	80.058	728	728;702;681	0	132.5	34.2	1356700	1356700	18	559	1512;4337;6875;9337;9957;15303;15529;15543;16196;16197;16841;21836;21970;23439;24052;25787;27231	True;True;True;True;True;True;True;True;True;True;True;True;True;True;True;True;True	1551;4459;7059;9614;10261;15766;15997;16013;16687;16688;17364;22574;22713;24233;24866;26686;28174	1944;5557;8712;11945;12796;19846;20130;20148;21007;21008;21815;28170;28345;28346;30253;31086;33437;35281	1944;5557;8712;11945;12796;19846;20130;20148;21007;21008;21815;28170;28345;28346;30253;31086;33437;35281	1944;5557;8712;11945;12796;19846;20130;20148;21007;21008;21815;28170;28346;30253;31086;33437;35281					9606;9606;9606
P05166;P05166-2	P05166;P05166-2	14;14	14;14	14;14	Propionyl-CoA carboxylase beta chain, mitochondrial	PCCB	sp|P05166|PCCB_HUMAN Propionyl-CoA carboxylase beta chain, mitochondrial OS=Homo sapiens OX=9606 GN=PCCB PE=1 SV=3;sp|P05166-2|PCCB_HUMAN Isoform 2 of Propionyl-CoA carboxylase beta chain, mitochondrial OS=Homo sapiens OX=9606 GN=PCCB	2	14	14	14	14	14	14	39	39	39	58.215	539	539;559	0	112.99	39	1183400	1183400	16	560	628;2467;3147;4080;6230;8081;9963;10895;11131;11332;14666;15951;21890;23850	True;True;True;True;True;True;True;True;True;True;True;True;True;True	646;2536;3234;4198;6397;8309;10267;11235;11485;11693;15108;16437;22632;24660	812;3166;3167;4004;5226;7893;10283;12804;14064;14373;14639;19025;20687;20688;28238;30811	812;3166;3167;4004;5226;7893;10283;12804;14064;14373;14639;19025;20687;20688;28238;30811	812;3167;4004;5226;7893;10283;12804;14064;14373;14639;19025;20688;28238;30811					9606;9606
P05198	P05198	15	15	15	Eukaryotic translation initiation factor 2 subunit 1	EIF2S1	sp|P05198|IF2A_HUMAN Eukaryotic translation initiation factor 2 subunit 1 OS=Homo sapiens OX=9606 GN=EIF2S1 PE=1 SV=3	1	15	15	15	15	15	15	57.8	57.8	57.8	36.112	315	315	0	133.28	57.8	1787600	1787600	18	561	375;806;5500;7003;8984;9198;9726;17296;19871;20023;22113;22114;22270;25540;27349	True;True;True;True;True;True;True;True;True;True;True;True;True;True;True	386;830;5652;7198;9247;9468;10019;17856;20558;20712;22863;22864;23027;26422;28293	505;506;1038;6997;8908;11491;11764;12489;12490;22442;25723;25903;28538;28539;28540;28731;33079;35434	505;506;1038;6997;8908;11491;11764;12489;12490;22442;25723;25903;28538;28539;28540;28731;33079;35434	505;1038;6997;8908;11491;11764;12490;22442;25723;25903;28538;28540;28731;33079;35434					9606
P05204;Q15651;Q15651-2	P05204;Q15651;Q15651-2	1;1;1	1;1;1	1;1;1	Non-histone chromosomal protein HMG-17;High mobility group nucleosome-binding domain-containing protein 3	HMGN2;HMGN3	sp|P05204|HMGN2_HUMAN Non-histone chromosomal protein HMG-17 OS=Homo sapiens OX=9606 GN=HMGN2 PE=1 SV=3;sp|Q15651|HMGN3_HUMAN High mobility group nucleosome-binding domain-containing protein 3 OS=Homo sapiens OX=9606 GN=HMGN3 PE=1 SV=2;sp|Q15651-2|HMGN3_HU	3	1	1	1	1	1	1	10	10	10	9.3926	90	90;99;77	0.0044029	5.8846	10	30023	30023	1	562	18400	TRUE	19055	23943	23943	23943					9606;9606;9606
P05362	P05362	14	14	14	Intercellular adhesion molecule 1	ICAM1	sp|P05362|ICAM1_HUMAN Intercellular adhesion molecule 1 OS=Homo sapiens OX=9606 GN=ICAM1 PE=1 SV=2	1	14	14	14	14	14	14	35	35	35	57.825	532	532	0	130.89	35	4239500	4239500	16	563	2020;2815;3284;3549;8055;11945;11946;14395;19800;20618;22384;24149;25680;25985	True;True;True;True;True;True;True;True;True;True;True;True;True;True	2078;2893;3378;3647;8283;12325;12326;14836;20484;21319;23145;24967;26570;26571;26890	2607;3605;4199;4200;4536;10249;15470;15471;18699;25638;25639;26651;28876;31209;33273;33274;33702;33703	2607;3605;4199;4200;4536;10249;15470;15471;18699;25638;25639;26651;28876;31209;33273;33274;33702;33703	2607;3605;4200;4536;10249;15470;15471;18699;25639;26651;28876;31209;33273;33703	105		343		9606
P05386	P05386	4	3	3	60S acidic ribosomal protein P1	RPLP1	sp|P05386|RLA1_HUMAN 60S acidic ribosomal protein P1 OS=Homo sapiens OX=9606 GN=RPLP1 PE=1 SV=1	1	4	3	3	4	3	3	67.5	52.6	52.6	11.514	114	114	0	84.351	67.5	3336200	3336200	5	564	111;1148;1149;11918	True;True;True;False	112;1180;1181;12298	140;1485;1486;1487;1488;15435	140;1485;1486;1487;1488;15435	140;1486;1487;15435					9606
P05387;P05386-2	P05387	9;1	9;1	8;0	60S acidic ribosomal protein P2	RPLP2	sp|P05387|RLA2_HUMAN 60S acidic ribosomal protein P2 OS=Homo sapiens OX=9606 GN=RPLP2 PE=1 SV=1	2	9	9	8	9	9	8	88.7	88.7	73.9	11.665	115	115;89	0	123.44	88.7	3575400	3575400	13	565	10686;10687;11918;12153;12950;12951;12952;17537;27311	True;True;True;True;True;True;True;True;True	11018;11019;12298;12537;13356;13357;13358;18145;28254;28255	13785;13786;13787;15435;15749;15750;16805;16806;16807;16808;16809;16810;22817;35378;35379;35380;35381;35382;35383;35384	13785;13786;13787;15435;15749;15750;16805;16806;16807;16808;16809;16810;22817;35378;35379;35380;35381;35382;35383;35384	13785;13786;15435;15750;16807;16809;16810;22817;35379	106		15		9606;9606
P05388;P05388-2;Q8NHW5	P05388;P05388-2;Q8NHW5	14;13;9	14;13;9	14;13;9	60S acidic ribosomal protein P0;60S acidic ribosomal protein P0-like	RPLP0;RPLP0P6	sp|P05388|RLA0_HUMAN 60S acidic ribosomal protein P0 OS=Homo sapiens OX=9606 GN=RPLP0 PE=1 SV=1;sp|P05388-2|RLA0_HUMAN Isoform 2 of 60S acidic ribosomal protein P0 OS=Homo sapiens OX=9606 GN=RPLP0;sp|Q8NHW5|RLA0L_HUMAN 60S acidic ribosomal protein P0-like	3	14	14	14	14	14	14	58	58	58	34.273	317	317;255;317	0	122.76	58	5508800	5508800	21	566	656;724;2602;3759;4548;4549;8092;8564;8903;10573;18187;18188;23251;24724	True;True;True;True;True;True;True;True;True;True;True;True;True;True	674;746;2674;3866;4676;4677;8321;8815;9162;10897;18838;18839;24037;25571	846;847;848;935;936;3339;4815;5815;5816;5817;5818;10300;10933;11380;13616;23655;23656;23657;29992;31996;31997	846;847;848;935;936;3339;4815;5815;5816;5817;5818;10300;10933;11380;13616;23655;23656;23657;29992;31996;31997	846;936;3339;4815;5816;5818;10300;10933;11380;13616;23655;23657;29992;31996					9606;9606;9606
P05413	P05413	8	8	8	Fatty acid-binding protein, heart	FABP3	sp|P05413|FABPH_HUMAN Fatty acid-binding protein, heart OS=Homo sapiens OX=9606 GN=FABP3 PE=1 SV=4	1	8	8	8	8	8	8	59.4	59.4	59.4	14.858	133	133	0	68.614	59.4	2041700	2041700	11	567	13865;14065;17000;17428;19539;21072;23957;26084	True;True;True;True;True;True;True;True	14297;14503;17538;18002;18003;20219;21785;24770;26991	17987;17988;18237;18238;22033;22623;22624;25325;25326;27215;30965;33821;33822	17987;17988;18237;18238;22033;22623;22624;25325;25326;27215;30965;33821;33822	17987;18237;22033;22624;25325;27215;30965;33822	107		46		9606
P05452	P05452	1	1	1	Tetranectin	CLEC3B	sp|P05452|TETN_HUMAN Tetranectin OS=Homo sapiens OX=9606 GN=CLEC3B PE=1 SV=3	1	1	1	1	1	1	1	10.4	10.4	10.4	22.537	202	202	0.0036131	6.0319	10.4	11854	11854	1	568	8057	TRUE	8285	10252	10252	10252					9606
P05455	P05455	7	7	7	Lupus La protein	SSB	sp|P05455|LA_HUMAN Lupus La protein OS=Homo sapiens OX=9606 GN=SSB PE=1 SV=2	1	7	7	7	7	7	7	23	23	23	46.836	408	408	0	51.906	23	410850	410850	8	569	534;7149;7150;8783;9982;13091;15765	True;True;True;True;True;True;True	549;7345;7346;9039;10287;13503;16243	701;702;9084;9085;11223;12833;17016;20446	701;702;9084;9085;11223;12833;17016;20446	701;9084;9085;11223;12833;17016;20446					9606
P05556;P05556-2;P05556-5;P05556-4;P05556-3	P05556;P05556-2;P05556-5;P05556-4;P05556-3	19;19;19;19;19	19;19;19;19;19	19;19;19;19;19	Integrin beta-1	ITGB1	sp|P05556|ITB1_HUMAN Integrin beta-1 OS=Homo sapiens OX=9606 GN=ITGB1 PE=1 SV=2;sp|P05556-2|ITB1_HUMAN Isoform 2 of Integrin beta-1 OS=Homo sapiens OX=9606 GN=ITGB1;sp|P05556-5|ITB1_HUMAN Isoform 5 of Integrin beta-1 OS=Homo sapiens OX=9606 GN=ITGB1;sp|P05	5	19	19	19	19	19	19	29.6	29.6	29.6	88.414	798	798;789;801;819;825	0	181.99	29.6	6685100	6685100	28	570	2530;3485;6265;7061;7843;8127;9202;12025;14212;14637;15418;15428;18255;18256;19759;20666;21069;21289;23539	True;True;True;True;True;True;True;True;True;True;True;True;True;True;True;True;True;True;True	2599;3582;6433;7256;8066;8360;9472;12406;14652;15079;15883;15893;18910;18911;20443;21367;21782;22011;22012;24336	3247;3248;4450;4451;4452;4453;7936;8979;9986;10353;11768;11769;15572;15573;18450;18451;18987;18988;19989;20000;20001;23742;23743;23744;25592;26711;27212;27494;27495;27496;30386	3247;3248;4450;4451;4452;4453;7936;8979;9986;10353;11768;11769;15572;15573;18450;18451;18987;18988;19989;20000;20001;23742;23743;23744;25592;26711;27212;27494;27495;27496;30386	3247;4453;7936;8979;9986;10353;11769;15573;18451;18988;19989;20000;23742;23744;25592;26711;27212;27494;30386	108;109		564;571		9606;9606;9606;9606;9606
P05771;P05771-2	P05771;P05771-2	14;14	14;14	9;9	Protein kinase C beta type	PRKCB	sp|P05771|KPCB_HUMAN Protein kinase C beta type OS=Homo sapiens OX=9606 GN=PRKCB PE=1 SV=4;sp|P05771-2|KPCB_HUMAN Isoform Beta-II of Protein kinase C beta type OS=Homo sapiens OX=9606 GN=PRKCB	2	14	14	9	14	14	9	29.5	29.5	20.1	76.868	671	671;673	0	110.24	29.5	819670	819670	15	571	413;2011;2557;2838;2883;3599;10472;13170;15565;15610;17247;17822;18894;22334	True;True;True;True;True;True;True;True;True;True;True;True;True;True	427;2069;2627;2917;2964;3698;10790;13582;16035;16082;17805;18432;19559;23094	559;2598;3280;3631;3685;4598;13471;17116;17117;20175;20239;22376;23162;24550;28812	559;2598;3280;3631;3685;4598;13471;17116;17117;20175;20239;22376;23162;24550;28812	559;2598;3280;3631;3685;4598;13471;17117;20175;20239;22376;23162;24550;28812					9606;9606
P08590;P05976;P05976-2	P08590;P05976;P05976-2	2;2;2	2;2;2	2;2;2	Myosin light chain 3;Myosin light chain 1/3, skeletal muscle isoform	MYL3;MYL1	sp|P08590|MYL3_HUMAN Myosin light chain 3 OS=Homo sapiens OX=9606 GN=MYL3 PE=1 SV=3;sp|P05976|MYL1_HUMAN Myosin light chain 1/3, skeletal muscle isoform OS=Homo sapiens OX=9606 GN=MYL1 PE=1 SV=3;sp|P05976-2|MYL1_HUMAN Isoform MLC3 of Myosin light chain 1/3	3	2	2	2	2	2	2	8.2	8.2	8.2	21.932	195	195;194;150	0	14.956	8.2	959170	959170	3	572	4840;24242	True;True	4981;25068	6192;31344;31345	6192;31344;31345	6192;31345					9606;9606;9606
P06132	P06132	7	7	7	Uroporphyrinogen decarboxylase	UROD	sp|P06132|DCUP_HUMAN Uroporphyrinogen decarboxylase OS=Homo sapiens OX=9606 GN=UROD PE=1 SV=2	1	7	7	7	7	7	7	31.1	31.1	31.1	40.786	367	367	0	51.808	31.1	281860	281860	7	573	194;4339;6224;8628;21358;23576;26796	True;True;True;True;True;True;True	196;4461;6391;8882;22083;24376;27722	246;5560;7886;11023;27579;30447;34732	246;5560;7886;11023;27579;30447;34732	246;5560;7886;11023;27579;30447;34732					9606
P06280	P06280	9	9	9	Alpha-galactosidase A	GLA	sp|P06280|AGAL_HUMAN Alpha-galactosidase A OS=Homo sapiens OX=9606 GN=GLA PE=1 SV=1	1	9	9	9	9	9	9	24.2	24.2	24.2	48.766	429	429	0	69.042	24.2	756590	756590	10	574	1324;6315;6917;8955;8956;12259;13716;20868;23120	True;True;True;True;True;True;True;True;True	1358;6485;7105;9216;9217;12646;14141;21579;23902	1710;1711;8000;8775;11450;11451;15892;17790;26968;29826	1710;1711;8000;8775;11450;11451;15892;17790;26968;29826	1711;8000;8775;11450;11451;15892;17790;26968;29826					9606
P06396-2;P06396;P06396-4;P06396-3	P06396-2;P06396;P06396-4;P06396-3	30;28;28;28	30;28;28;28	30;28;28;28	Gelsolin	GSN	sp|P06396-2|GELS_HUMAN Isoform 2 of Gelsolin OS=Homo sapiens OX=9606 GN=GSN;sp|P06396|GELS_HUMAN Gelsolin OS=Homo sapiens OX=9606 GN=GSN PE=1 SV=1;sp|P06396-4|GELS_HUMAN Isoform 4 of Gelsolin OS=Homo sapiens OX=9606 GN=GSN;sp|P06396-3|GELS_HUMAN Isoform 3	4	30	30	30	30	30	30	43.8	43.8	43.8	80.64	731	731;782;739;742	0	323.31	43.8	35190000	35190000	58	575	725;797;1825;3842;4004;4795;5574;5575;6049;9772;17062;18323;18392;18393;19515;20114;20171;20172;20435;20436;22082;23087;23114;24540;24541;24542;25249;25536;25790;26804	True;True;True;True;True;True;True;True;True;True;True;True;True;True;True;True;True;True;True;True;True;True;True;True;True;True;True;True;True;True	747;748;821;1876;3952;4119;4931;5728;5729;6210;10068;17605;17606;18978;19047;19048;20195;20804;20862;20863;21132;21133;22830;23869;23896;25379;25380;25381;26121;26122;26415;26416;26417;26418;26689;27731	937;938;1023;1024;2349;2350;2351;4921;4922;5127;5128;5129;6126;7083;7084;7085;7086;7661;7662;7663;12552;12553;22117;22118;23846;23847;23932;23933;23934;23935;25298;26016;26087;26088;26428;26429;26430;26431;26432;26433;26434;28494;29783;29817;29818;31738;31739;31740;31741;31742;31743;31744;31745;32695;32696;32697;33066;33067;33068;33069;33070;33071;33072;33073;33074;33440;33441;34743;34744	937;938;1023;1024;2349;2350;2351;4921;4922;5127;5128;5129;6126;7083;7084;7085;7086;7661;7662;7663;12552;12553;22117;22118;23846;23847;23932;23933;23934;23935;25298;26016;26087;26088;26428;26429;26430;26431;26432;26433;26434;28494;29783;29817;29818;31738;31739;31740;31741;31742;31743;31744;31745;32695;32696;32697;33066;33067;33068;33069;33070;33071;33072;33073;33074;33440;33441;34743;34744	937;1023;2351;4922;5128;6126;7083;7084;7663;12553;22118;23846;23932;23933;25298;26016;26087;26088;26430;26431;28494;29783;29817;31739;31744;31745;32695;33066;33441;34743	110;111	58;59	254;538	259;388	9606;9606;9606;9606
P06454;P06454-2	P06454;P06454-2	4;4	4;4	4;4	Prothymosin alpha;Prothymosin alpha, N-terminally processed;Thymosin alpha-1	PTMA	sp|P06454|PTMA_HUMAN Prothymosin alpha OS=Homo sapiens OX=9606 GN=PTMA PE=1 SV=2;sp|P06454-2|PTMA_HUMAN Isoform 2 of Prothymosin alpha OS=Homo sapiens OX=9606 GN=PTMA	2	4	4	4	4	4	4	26.1	26.1	26.1	12.203	111	111;110	0	35.1	26.1	253510	253510	4	576	72;19691;19692;20342	True;True;True;True	71;20374;20375;21033	87;25513;25514;26298	87;25513;25514;26298	87;25513;25514;26298					9606;9606
P06576	P06576	27	27	27	ATP synthase subunit beta, mitochondrial	ATP5B	sp|P06576|ATPB_HUMAN ATP synthase subunit beta, mitochondrial OS=Homo sapiens OX=9606 GN=ATP5F1B PE=1 SV=3	1	27	27	27	27	27	27	73.5	73.5	73.5	56.559	529	529	0	323.31	73.5	84729000	84729000	58	577	914;952;3892;4839;6886;7272;7948;8789;10375;10894;10926;10927;11082;11095;12086;15919;15957;18837;21149;22574;23223;23524;23808;23811;24769;24770;25772	True;True;True;True;True;True;True;True;True;True;True;True;True;True;True;True;True;True;True;True;True;True;True;True;True;True;True	937;977;4003;4978;4979;4980;7072;7073;7074;7469;8174;9045;10693;11233;11234;11269;11270;11432;11433;11434;11448;12468;16403;16443;19499;19500;21861;21862;23339;23340;24009;24010;24320;24321;24614;24617;24618;25617;25618;26670	1174;1175;1176;1177;1224;1225;1226;4986;4987;6186;6187;6188;6189;6190;6191;8731;8732;8733;8734;8735;8736;8737;9235;10116;11231;13357;14059;14060;14061;14062;14063;14106;14107;14306;14307;14308;14309;14310;14311;14312;14313;14314;14329;15657;15658;15659;15660;15661;20645;20646;20647;20694;24466;24467;27313;27314;27315;29115;29116;29117;29118;29959;29960;29961;29962;29963;30363;30364;30365;30366;30…	1174;1175;1176;1177;1224;1225;1226;4986;4987;6186;6187;6188;6189;6190;6191;8731;8732;8733;8734;8735;8736;8737;9235;10116;11231;13357;14059;14060;14061;14062;14063;14106;14107;14306;14307;14308;14309;14310;14311;14312;14313;14314;14329;15657;15658;15659;15660;15661;20645;20646;20647;20694;24466;24467;27313;27314;27315;29115;29116;29117;29118;29959;29960;29961;29962;29963;30363;30364;30365;30366;30…	1177;1224;4987;6187;8732;9235;10116;11231;13357;14059;14106;14107;14309;14329;15661;20647;20694;24466;27314;29116;29961;30364;30748;30753;32055;32056;33416	112;113;114;782;783	60;61;62;63;64;65;66;67;68	221;222;244;466;469	113;174;250;272;339;342;408;443;478	9606
P06681;P06681-3;P06681-2	P06681;P06681-3;P06681-2	16;15;13	16;15;13	16;15;13	Complement C2;Complement C2b fragment;Complement C2a fragment	C2	sp|P06681|CO2_HUMAN Complement C2 OS=Homo sapiens OX=9606 GN=C2 PE=1 SV=2;sp|P06681-3|CO2_HUMAN Isoform 3 of Complement C2 OS=Homo sapiens OX=9606 GN=C2;sp|P06681-2|CO2_HUMAN Isoform 2 of Complement C2 OS=Homo sapiens OX=9606 GN=C2	3	16	16	16	16	16	16	29.1	29.1	29.1	83.267	752	752;620;538	0	121.29	29.1	803740	803740	15	578	1270;2270;2843;3312;3769;4488;6083;7535;9180;9183;14399;18462;18959;21594;23142;24905	True;True;True;True;True;True;True;True;True;True;True;True;True;True;True;True	1303;2333;2923;3406;3876;4615;4616;6245;7744;9450;9453;14840;19118;19625;22325;23927;25755	1644;2917;3640;4237;4826;5744;5745;7707;9584;11741;11744;18703;24013;24630;27871;29856;32211	1644;2917;3640;4237;4826;5744;5745;7707;9584;11741;11744;18703;24013;24630;27871;29856;32211	1644;2917;3640;4237;4826;5744;7707;9584;11741;11744;18703;24013;24630;27871;29856;32211	115		194		9606;9606;9606
P06702	P06702	4	4	4	Protein S100-A9	S100A9	sp|P06702|S10A9_HUMAN Protein S100-A9 OS=Homo sapiens OX=9606 GN=S100A9 PE=1 SV=1	1	4	4	4	4	4	4	44.7	44.7	44.7	13.242	114	114	0	40.027	44.7	774280	774280	5	579	11870;13741;17543;24572	True;True;True;True	12248;14167;18151;25412	15372;17825;17826;22824;31780	15372;17825;17826;22824;31780	15372;17826;22824;31780					9606
P06703	P06703	2	2	2	Protein S100-A6	S100A6	sp|P06703|S10A6_HUMAN Protein S100-A6 OS=Homo sapiens OX=9606 GN=S100A6 PE=1 SV=1	1	2	2	2	2	2	2	16.7	16.7	16.7	10.18	90	90	0	11.781	16.7	405300	405300	2	580	14698;15086	True;True	15140;15545	19068;19581	19068;19581	19068;19581					9606
P06730;P06730-3;P06730-2	P06730;P06730-3;P06730-2	3;3;3	3;3;3	3;3;3	Eukaryotic translation initiation factor 4E	EIF4E	sp|P06730|IF4E_HUMAN Eukaryotic translation initiation factor 4E OS=Homo sapiens OX=9606 GN=EIF4E PE=1 SV=2;sp|P06730-3|IF4E_HUMAN Isoform 3 of Eukaryotic translation initiation factor 4E OS=Homo sapiens OX=9606 GN=EIF4E;sp|P06730-2|IF4E_HUMAN Isoform 2 of	3	3	3	3	3	3	3	14.7	14.7	14.7	25.097	217	217;237;248	0	21.571	14.7	172330	172330	4	581	9887;11584;26211	True;True;True	10189;11955;27123	12704;14971;14972;33989	12704;14971;14972;33989	12704;14972;33989					9606;9606;9606
P06733;P06733-2;P13929;P13929-3;P13929-2	P06733;P06733-2	25;16;3;3;3	25;16;3;3;3	22;14;0;0;0	Alpha-enolase	ENO1	sp|P06733|ENOA_HUMAN Alpha-enolase OS=Homo sapiens OX=9606 GN=ENO1 PE=1 SV=2;sp|P06733-2|ENOA_HUMAN Isoform MBP-1 of Alpha-enolase OS=Homo sapiens OX=9606 GN=ENO1	5	25	25	22	25	25	22	66.8	66.8	54.1	47.168	434	434;341;434;391;406	0	323.31	66.8	26565000	26565000	42	582	253;900;3004;3005;4255;4824;6522;7227;8547;9371;10045;10320;12299;12300;12887;12909;14711;14873;14874;20319;20667;20700;22575;25190;25823	True;True;True;True;True;True;True;True;True;True;True;True;True;True;True;True;True;True;True;True;True;True;True;True;True	260;923;3086;3087;4375;4961;6699;7424;8798;9651;9652;9653;10352;10636;12687;12688;13291;13292;13314;13315;15153;15154;15325;15326;21009;21368;21404;23341;26062;26722;26723	329;1156;3823;3824;5455;6164;8252;8253;8254;9181;9182;9183;10914;12002;12003;12004;12005;12006;12007;12008;12009;12010;12011;12918;12919;13282;13283;15941;15942;15943;15944;16718;16719;16720;16721;16722;16749;16750;16751;16752;16753;16754;19083;19084;19085;19303;19304;26268;26712;26713;26756;29119;32617;33486;33487;33488;33489;33490	329;1156;3823;3824;5455;6164;8252;8253;8254;9181;9182;9183;10914;12002;12003;12004;12005;12006;12007;12008;12009;12010;12011;12918;12919;13282;13283;15941;15942;15943;15944;16718;16719;16720;16721;16722;16749;16750;16751;16752;16753;16754;19083;19084;19085;19303;19304;26268;26712;26713;26756;29119;32617;33486;33487;33488;33489;33490	329;1156;3823;3824;5455;6164;8254;9183;10914;12002;12919;13283;15943;15944;16719;16750;19084;19303;19304;26268;26713;26756;29119;32617;33489	116;117;118;119	69;70;71;72	140;154;161;363	94;165;169;244	9606;9606;9606;9606;9606
P06737;P06737-2	P06737;P06737-2	43;43	43;43	38;38	Glycogen phosphorylase, liver form	PYGL	sp|P06737|PYGL_HUMAN Glycogen phosphorylase, liver form OS=Homo sapiens OX=9606 GN=PYGL PE=1 SV=4;sp|P06737-2|PYGL_HUMAN Isoform 2 of Glycogen phosphorylase, liver form OS=Homo sapiens OX=9606 GN=PYGL	2	43	43	38	43	43	38	57.3	57.3	50.8	97.147	847	847;813	0	323.31	57.3	8994800	8994800	52	583	1108;1109;2401;2408;3180;3192;3388;4269;6118;6172;7198;7511;8242;8243;9447;9464;10015;10303;10304;10979;10989;11220;13946;14119;14226;15902;16923;19166;19986;19987;20159;21543;22333;24226;24279;24634;25050;25555;26174;26217;26287;26598;26725	True;True;True;True;True;True;True;True;True;True;True;True;True;True;True;True;True;True;True;True;True;True;True;True;True;True;True;True;True;True;True;True;True;True;True;True;True;True;True;True;True;True;True	1138;1139;2468;2475;3268;3280;3484;4390;6280;6335;7395;7719;8483;8484;9729;9746;10322;10619;10620;11324;11325;11337;11577;14379;14558;14559;14666;16383;17453;19836;20674;20675;20850;22273;23092;23093;25051;25107;25478;25479;25904;26440;27085;27129;27200;27519;27649	1436;1437;3088;3095;4048;4063;4064;4333;5472;7746;7814;9147;9555;10512;10513;10514;12106;12127;12882;12883;13258;13259;13260;14175;14176;14177;14189;14486;18088;18089;18318;18319;18320;18474;18475;18476;20619;21926;21927;24883;24884;25858;25859;26069;26070;27809;27810;28809;28810;28811;31320;31396;31869;31870;31871;32401;33104;33942;33997;34085;34482;34641	1436;1437;3088;3095;4048;4063;4064;4333;5472;7746;7814;9147;9555;10512;10513;10514;12106;12127;12882;12883;13258;13259;13260;14175;14176;14177;14189;14486;18088;18089;18318;18319;18320;18474;18475;18476;20619;21926;21927;24883;24884;25858;25859;26069;26070;27809;27810;28809;28810;28811;31320;31396;31869;31870;31871;32401;33104;33942;33997;34085;34482;34641	1436;1437;3088;3095;4048;4064;4333;5472;7746;7814;9147;9555;10512;10513;12106;12127;12882;13258;13260;14175;14189;14486;18089;18319;18476;20619;21926;24883;25858;25859;26069;27810;28810;31320;31396;31869;32401;33104;33942;33997;34085;34482;34641	120;121;122;123	73	377;454;632;748	680	9606;9606
P06744;P06744-2;Q8N196	P06744;P06744-2	23;22;1	23;22;1	23;22;1	Glucose-6-phosphate isomerase	GPI	sp|P06744|G6PI_HUMAN Glucose-6-phosphate isomerase OS=Homo sapiens OX=9606 GN=GPI PE=1 SV=4;sp|P06744-2|G6PI_HUMAN Isoform 2 of Glucose-6-phosphate isomerase OS=Homo sapiens OX=9606 GN=GPI	3	23	23	23	23	23	23	54.5	54.5	54.5	63.146	558	558;569;739	0	264.86	54.5	6094200	6094200	25	584	2291;6100;6180;6960;9302;10172;10775;12138;15725;16569;16570;16718;17824;21327;21328;21359;22410;22411;22666;22730;24003;24253;25966	True;True;True;True;True;True;True;True;True;True;True;True;True;True;True;True;True;True;True;True;True;True;True	2355;6262;6343;6344;7154;9579;10484;10485;11107;12522;16203;17079;17080;17233;18434;22052;22053;22084;23171;23172;23436;23503;24816;24817;25079;25080;26871	2943;7725;7824;7825;7826;8852;8853;11898;13090;13091;13092;13093;13904;13905;15732;15733;20396;21456;21457;21458;21459;21653;23164;27543;27544;27580;28908;28909;29232;29330;31023;31024;31025;31358;31359;31360;33676;33677	2943;7725;7824;7825;7826;8852;8853;11898;13090;13091;13092;13093;13904;13905;15732;15733;20396;21456;21457;21458;21459;21653;23164;27543;27544;27580;28908;28909;29232;29330;31023;31024;31025;31358;31359;31360;33676;33677	2943;7725;7824;8852;11898;13090;13905;15732;20396;21456;21458;21653;23164;27543;27544;27580;28908;28909;29232;29330;31024;31358;33676	124;125;126;127		360;386;475;543		9606;9606;9606
P06748;P06748-2;P06748-3	P06748;P06748-2;P06748-3	8;8;8	8;8;8	8;8;8	Nucleophosmin	NPM1	sp|P06748|NPM_HUMAN Nucleophosmin OS=Homo sapiens OX=9606 GN=NPM1 PE=1 SV=2;sp|P06748-2|NPM_HUMAN Isoform 2 of Nucleophosmin OS=Homo sapiens OX=9606 GN=NPM1;sp|P06748-3|NPM_HUMAN Isoform 3 of Nucleophosmin OS=Homo sapiens OX=9606 GN=NPM1	3	8	8	8	8	8	8	45.2	45.2	45.2	32.575	294	294;265;259	0	94.071	45.2	3508900	3508900	14	585	2624;3116;8633;16347;16950;23565;24026;25672	True;True;True;True;True;True;True;True	2696;3203;8887;16853;17482;17483;24363;24840;26562	3364;3965;3966;3967;11029;21191;21962;21963;21964;30428;30429;31052;31053;33262	3364;3965;3966;3967;11029;21191;21962;21963;21964;30428;30429;31052;31053;33262	3364;3965;11029;21191;21962;30428;31052;33262		74		81	9606;9606;9606
P06753-2;P06753-3;P06753-5;P06753-4;P06753-7	P06753-2;P06753-3;P06753-5;P06753-4	27;25;25;23;11	27;25;25;23;11	2;0;2;0;2	Tropomyosin alpha-3 chain	TPM3	sp|P06753-2|TPM3_HUMAN Isoform 2 of Tropomyosin alpha-3 chain OS=Homo sapiens OX=9606 GN=TPM3;sp|P06753-3|TPM3_HUMAN Isoform 3 of Tropomyosin alpha-3 chain OS=Homo sapiens OX=9606 GN=TPM3;sp|P06753-5|TPM3_HUMAN Isoform 5 of Tropomyosin alpha-3 chain OS=Hom	5	27	27	2	27	27	2	68.1	68.1	8.9	29.032	248	248;247;248;247;158	0	238.29	68.1	9596800	9596800	37	586	795;1294;1870;2715;2819;4532;5618;5619;9372;11170;11171;11205;11206;12166;12167;12340;12341;12956;13279;15903;15904;16388;16637;19896;19897;22588;27226	True;True;True;True;True;True;True;True;True;True;True;True;True;True;True;True;True;True;True;True;True;True;True;True;True;True;True	819;1327;1922;2789;2897;4660;5773;5774;9654;11525;11526;11562;11563;12550;12551;12728;12729;13362;13694;16384;16385;16895;17149;20583;20584;23355;28168	1021;1671;2408;3480;3481;3609;5797;7138;7139;12012;14424;14425;14426;14467;14468;15766;15767;15768;15769;15995;15996;15997;16815;17254;17255;20620;20621;21240;21241;21553;25755;25756;29136;29137;35272;35273;35274	1021;1671;2408;3480;3481;3609;5797;7138;7139;12012;14424;14425;14426;14467;14468;15766;15767;15768;15769;15995;15996;15997;16815;17254;17255;20620;20621;21240;21241;21553;25755;25756;29136;29137;35272;35273;35274	1021;1671;2408;3481;3609;5797;7138;7139;12012;14424;14426;14467;14468;15766;15769;15995;15997;16815;17254;20620;20621;21240;21553;25755;25756;29137;35274					9606;9606;9606;9606;9606
P06753-6;P06753	P06753-6;P06753	26;16	1;1	1;1	Tropomyosin alpha-3 chain	TPM3	sp|P06753-6|TPM3_HUMAN Isoform 6 of Tropomyosin alpha-3 chain OS=Homo sapiens OX=9606 GN=TPM3;sp|P06753|TPM3_HUMAN Tropomyosin alpha-3 chain OS=Homo sapiens OX=9606 GN=TPM3 PE=1 SV=2	2	26	1	1	26	1	1	64.5	5.2	5.2	28.922	248	248;285	0.00091185	8.0227	64.5	63071	63071	1	587	795;1294;1870;2715;2819;4532;5618;5619;9372;11170;11171;11205;11206;12166;12167;12340;12341;12956;13279;15903;15904;16388;19896;19897;22587;27226	False;False;False;False;False;False;False;False;False;False;False;False;False;False;False;False;False;False;False;False;False;False;False;False;True;False	819;1327;1922;2789;2897;4660;5773;5774;9654;11525;11526;11562;11563;12550;12551;12728;12729;13362;13694;16384;16385;16895;20583;20584;23354;28168	1021;1671;2408;3480;3481;3609;5797;7138;7139;12012;14424;14425;14426;14467;14468;15766;15767;15768;15769;15995;15996;15997;16815;17254;17255;20620;20621;21240;21241;25755;25756;29135;35272;35273;35274	1021;1671;2408;3480;3481;3609;5797;7138;7139;12012;14424;14425;14426;14467;14468;15766;15767;15768;15769;15995;15996;15997;16815;17254;17255;20620;20621;21240;21241;25755;25756;29135;35272;35273;35274	1021;1671;2408;3481;3609;5797;7138;7139;12012;14424;14426;14467;14468;15766;15769;15995;15997;16815;17254;20620;20621;21240;25755;25756;29135;35274					9606;9606
P06756;P06756-3;P06756-2	P06756;P06756-3;P06756-2	27;27;26	27;27;26	26;26;25	Integrin alpha-V;Integrin alpha-V heavy chain;Integrin alpha-V light chain	ITGAV	sp|P06756|ITAV_HUMAN Integrin alpha-V OS=Homo sapiens OX=9606 GN=ITGAV PE=1 SV=2;sp|P06756-3|ITAV_HUMAN Isoform 3 of Integrin alpha-V OS=Homo sapiens OX=9606 GN=ITGAV;sp|P06756-2|ITAV_HUMAN Isoform 2 of Integrin alpha-V OS=Homo sapiens OX=9606 GN=ITGAV	3	27	27	26	26	26	26	32.1	32.1	32.1	116.04	1048	1048;1002;1012	0	204.42	32.1	1848300	1848300	28	588	1529;2809;3512;5545;5612;6335;7218;7588;8026;10643;11714;12295;13432;13433;14793;15141;15726;16445;17491;18625;18809;21118;21720;22148;22780;23474;24883	True;True;True;True;True;True;True;True;True;True;True;True;True;True;True;True;True;True;True;True;True;True;True;True;True;True;True	1573;2887;3610;5699;5767;6506;7415;7802;8254;10972;12092;12683;13851;13852;15241;15602;16204;16951;19282;19470;21830;22454;22899;23553;24268;25733	1982;3597;4489;7051;7131;8028;9171;9172;9660;10215;13725;15161;15934;17443;17444;17445;19194;19648;20397;21302;24202;24430;27273;28027;28576;29389;30297;32188	1982;3597;4489;7051;7131;8028;9171;9172;9660;10215;13725;15161;15934;17443;17444;17445;19194;19648;20397;21302;24202;24430;27273;28027;28576;29389;30297;32188	1982;3597;4489;7051;7131;8028;9172;9660;10215;13725;15161;15934;17443;17445;19194;19648;20397;21302;24202;24430;27273;28027;28576;29389;30297;32188					9606;9606;9606
P06858	P06858	2	2	2	Lipoprotein lipase	LPL	sp|P06858|LIPL_HUMAN Lipoprotein lipase OS=Homo sapiens OX=9606 GN=LPL PE=1 SV=1	1	2	2	2	2	2	2	7.6	7.6	7.6	53.162	475	475	0	16.435	7.6	113640	113640	2	589	11437;15496	True;True	11803;15964	14784;20095	14784;20095	14784;20095					9606
P06865;P06865-2	P06865	15;4	15;4	15;4	Beta-hexosaminidase subunit alpha	HEXA	sp|P06865|HEXA_HUMAN Beta-hexosaminidase subunit alpha OS=Homo sapiens OX=9606 GN=HEXA PE=1 SV=2	2	15	15	15	15	15	15	30.2	30.2	30.2	60.702	529	529;168	0	130.4	30.2	3391300	3391300	16	590	3210;8330;8382;8858;9044;9165;9811;11178;11401;12051;12088;15751;19874;21313;22275	True;True;True;True;True;True;True;True;True;True;True;True;True;True;True	3299;8572;8625;9114;9310;9434;10112;11534;11766;12433;12470;16229;20561;22038;23032	4086;10615;10683;11317;11579;11723;12619;14434;14740;15608;15664;15665;20423;25727;27527;28737	4086;10615;10683;11317;11579;11723;12619;14434;14740;15608;15664;15665;20423;25727;27527;28737	4086;10615;10683;11317;11579;11723;12619;14434;14740;15608;15665;20423;25727;27527;28737					9606;9606
P33778;Q16778;P23527;P06899;Q8N257;Q6DRA6;Q6DN03	P33778;Q16778;P23527;P06899;Q8N257	8;8;8;8;6;3;3	2;2;2;2;2;2;2	2;2;2;2;2;2;2	Histone H2B type 1-B;Histone H2B type 2-E;Histone H2B type 1-O;Histone H2B type 1-J;Histone H2B type 3-B	HIST1H2BB;HIST2H2BE;HIST1H2BO;HIST1H2BJ;HIST3H2BB	sp|P33778|H2B1B_HUMAN Histone H2B type 1-B OS=Homo sapiens OX=9606 GN=H2BC3 PE=1 SV=2;sp|Q16778|H2B2E_HUMAN Histone H2B type 2-E OS=Homo sapiens OX=9606 GN=H2BC21 PE=1 SV=3;sp|P23527|H2B1O_HUMAN Histone H2B type 1-O OS=Homo sapiens OX=9606 GN=H2BC17 PE=1 S	7	8	2	2	8	2	2	49.2	7.9	7.9	13.95	126	126;126;126;126;126;164;193	0	13.411	49.2	5909100	5909100	2	591	1513;5043;5840;9876;11971;14482;19567;24870	False;False;True;False;True;False;False;False	1552;1553;1554;1555;1556;5188;5998;10178;12352;14923;20247;25720	1945;1946;1947;1948;1949;1950;1951;1952;1953;1954;1955;1956;1957;1958;1959;1960;1961;1962;6450;7401;12690;12691;15502;18803;25360;25361;32174	1945;1946;1947;1948;1949;1950;1951;1952;1953;1954;1955;1956;1957;1958;1959;1960;1961;1962;6450;7401;12690;12691;15502;18803;25360;25361;32174	1948;6450;7401;12690;15502;18803;25361;32174	36;37	15;16	64;68	60;63	9606;9606;9606;9606;9606;9606;9606
[truncated: 3,157 more rows]
