# Supplementary material for: An integrated toolkit for human microglia functional genomics
Source: Stem Cell Res Ther. 2024 Apr 10;15:104. doi: 10.1186/s13287-024-03700-9 (PMC11005142; doi:10.1186/s13287-024-03700-9)
Supplement: Supplementary file 5 — Supplementary Material 5 [file 13287_2024_3700_MOESM5_ESM.xlsx]

## Sheet: Test_DIA_NN.pg_matrix
Protein.Group	Protein.Ids	Protein.Names	Genes	Protein.Description	Abundance
P09382	P09382	LEG1_HUMAN	LGALS1	Galectin-1	2588230
P04908;P0C0S5;P0C0S8;P20671;Q16777;Q6FI13;Q71UI9;Q71UI9-3;Q71UI9-4;Q7L7L0;Q93077;Q96KK5;Q99878;Q9BTM1	Q9BTM1;Q9BTM1-2;Q96KK5;Q93077;P04908;P0C0S8;Q71UI9;Q71UI9-2;Q71UI9-3;Q71UI9-4;Q16777;Q7L7L0;P0C0S5;P20671;Q99878;P16104;Q96QV6;Q6FI13	H2A1B_HUMAN;H2A1C_HUMAN;H2A1D_HUMAN;H2A1H_HUMAN;H2A1J_HUMAN;H2A1_HUMAN;H2A2A_HUMAN;H2A2C_HUMAN;H2A3_HUMAN;H2AJ_HUMAN;H2AV_HUMAN;H2AZ_HUMAN	H2AC11;H2AC12;H2AC14;H2AC18;H2AC20;H2AC4;H2AC6;H2AC7;H2AJ;H2AW;H2AZ1;H2AZ2	Histone H2A type 1-B/E	2501210
P60709	P60709	ACTB_HUMAN	ACTB	Actin, cytoplasmic 1	2183460
P38646	P38646	GRP75_HUMAN	HSPA9	Stress-70 protein, mitochondrial	1428220
P07339	P07339	CATD_HUMAN	CTSD	Cathepsin D	1406240
P07203	P07203	GPX1_HUMAN	GPX1	Glutathione peroxidase 1	1354770
P04179	P04179;P04179-2;P04179-3;P04179-4	SODM_HUMAN	SOD2	Superoxide dismutase [Mn], mitochondrial	1296660
P68133	P62736;P68032;P68133;P63267	ACTS_HUMAN	ACTA1	Actin, alpha skeletal muscle	1276080
P51572;P51572-2	P51572;P51572-2	BAP31_HUMAN	BCAP31	B-cell receptor-associated protein 31	1258750
P0CG38;P0CG39;P60709;P63261;P68133	P0CG38;Q6S8J3;P0CG39;A5A3E0;P60709;P63261;P68032;P68133;Q9BYX7	ACTB_HUMAN;ACTG_HUMAN;ACTS_HUMAN;POTEI_HUMAN;POTEJ_HUMAN	ACTA1;ACTB;ACTG1;POTEI;POTEJ	POTE ankyrin domain family member I	1252210
P09622	P09622;P09622-2	DLDH_HUMAN	DLD	Dihydrolipoyl dehydrogenase, mitochondrial	1166570
P06733;P09104;P13929;P13929-3	P13929;P13929-2;P13929-3;P09104;P09104-2;P06733;P06733-2	ENOA_HUMAN;ENOB_HUMAN;ENOG_HUMAN	ENO1;ENO2;ENO3	Alpha-enolase	1113090
Q99536	Q99536;Q99536-2;Q99536-3	VAT1_HUMAN	VAT1	Synaptic vesicle membrane protein VAT-1 homolog	1112100
P63261	P63261	ACTG_HUMAN	ACTG1	Actin, cytoplasmic 2	1108480
P62328	P62328	TYB4_HUMAN	TMSB4X	Thymosin beta-4	1107930
Q96Q89;Q96Q89-2;Q96Q89-3;Q96Q89-4	Q96Q89;Q96Q89-2;Q96Q89-3;Q96Q89-4	KI20B_HUMAN	KIF20B	Kinesin-like protein KIF20B	1103030
P05141;P12235;P12236	P05141;P12236;P12235;Q9H0C2	ADT1_HUMAN;ADT2_HUMAN;ADT3_HUMAN	SLC25A4;SLC25A5;SLC25A6	ADP/ATP translocase 2	1099670
P25705	P25705;P25705-2	ATPA_HUMAN	ATP5F1A	ATP synthase subunit alpha, mitochondrial	1063680
P51659	P51659;P51659-2;P51659-3	DHB4_HUMAN	HSD17B4	Peroxisomal multifunctional enzyme type 2	1018500
P06576	P06576	ATPB_HUMAN	ATP5F1B	ATP synthase subunit beta, mitochondrial	1001880
P62805	P62805	H4_HUMAN	H4C1	Histone H4	1000030
P51149	P51149	RAB7A_HUMAN	RAB7A	Ras-related protein Rab-7a	978162
P53634	P53634	CATC_HUMAN	CTSC	Dipeptidyl peptidase 1	977512
P26447	P26447	S10A4_HUMAN	S100A4	Protein S100-A4	948185
P27348;P31946;P31946-2;P61981;P62258;P63104;Q04917	P62258;P27348;P31946;P31946-2;Q04917;P63104;P31947;P31947-2;P61981	1433B_HUMAN;1433E_HUMAN;1433F_HUMAN;1433G_HUMAN;1433T_HUMAN;1433Z_HUMAN	YWHAB;YWHAE;YWHAG;YWHAH;YWHAQ;YWHAZ	14-3-3 protein theta	928015
P11142	P11142;P11142-2;P54652	HSP7C_HUMAN	HSPA8	Heat shock cognate 71 kDa protein	922232
Q6NUK1	Q6NUK1	SCMC1_HUMAN	SLC25A24	Calcium-binding mitochondrial carrier protein SCaMC-1	890478
P13473	P13473;P13473-2;P13473-3	LAMP2_HUMAN	LAMP2	Lysosome-associated membrane glycoprotein 2	844961
P27797	P27797	CALR_HUMAN	CALR	Calreticulin	841357
P60709;P63261;Q562R1	P60709;P63261;Q562R1	ACTBL_HUMAN;ACTB_HUMAN;ACTG_HUMAN	ACTB;ACTBL2;ACTG1	Actin, cytoplasmic 1	831359
P07237	P07237	PDIA1_HUMAN	P4HB	Protein disulfide-isomerase	829897
Q9NQC3-2;Q9NQC3-3;Q9NQC3-5	Q9NQC3;Q9NQC3-2;Q9NQC3-3;Q9NQC3-4;Q9NQC3-5;Q9NQC3-6	RTN4_HUMAN	RTN4	Isoform B of Reticulon-4	816978
O75947	O75947	ATP5H_HUMAN	ATP5PD	ATP synthase subunit d, mitochondrial	815825
P08133	P08133	ANXA6_HUMAN	ANXA6	Annexin A6	811212
P40939	P40939	ECHA_HUMAN	HADHA	Trifunctional enzyme subunit alpha, mitochondrial	807046
P02768	P02768	ALBU_HUMAN	ALB	Albumin	792265
P36542	P36542;P36542-2	ATPG_HUMAN	ATP5F1C	ATP synthase subunit gamma, mitochondrial	782296
P09669	P09669	COX6C_HUMAN	COX6C	Cytochrome c oxidase subunit 6C	773624
P13284	P13284	GILT_HUMAN	IFI30	Gamma-interferon-inducible lysosomal thiol reductase	747004
Q13162	Q13162	PRDX4_HUMAN	PRDX4	Peroxiredoxin-4	739278
P00488	P00488	F13A_HUMAN	F13A1	Coagulation factor XIII A chain	737962
P55084;P55084-2	P55084;P55084-2	ECHB_HUMAN	HADHB	Trifunctional enzyme subunit beta, mitochondrial	732639
Q5VT25;Q5VT25-2;Q5VT25-3;Q5VT25-4;Q5VT25-5;Q5VT25-6	Q5VT25;Q5VT25-2;Q5VT25-3;Q5VT25-4;Q5VT25-5;Q5VT25-6	MRCKA_HUMAN	CDC42BPA	Serine/threonine-protein kinase MRCK alpha	722846
P14625	P14625	ENPL_HUMAN	HSP90B1	Endoplasmin	722466
P27824;P27824-2	P27824;P27824-2;P27824-3	CALX_HUMAN	CANX	Calnexin	720230
P30101	P30101	PDIA3_HUMAN	PDIA3	Protein disulfide-isomerase A3	699179
P60709;P63261	P60709;P63261	ACTB_HUMAN;ACTG_HUMAN	ACTB;ACTG1	Actin, cytoplasmic 1	693838
P07355	P07355;P07355-2;A6NMY6	ANXA2_HUMAN	ANXA2	Annexin A2	691902
P60953	P60953	CDC42_HUMAN	CDC42	Cell division control protein 42 homolog	683401
P14618	P14618;P14618-3	KPYM_HUMAN	PKM	Pyruvate kinase PKM	682038
P07737	P07737	PROF1_HUMAN	PFN1	Profilin-1	668835
Q9UKD2	Q9UKD2	MRT4_HUMAN	MRTO4	mRNA turnover protein 4 homolog	653154
Q99798	Q99798	ACON_HUMAN	ACO2	Aconitate hydratase, mitochondrial	649361
Q9UM00;Q9UM00-1;Q9UM00-2	Q9UM00;Q9UM00-2;Q9UM00-1	TMCO1_HUMAN	TMCO1	Calcium load-activated calcium channel	648416
P28838;P28838-2	P28838;P28838-2	AMPL_HUMAN	LAP3	Cytosol aminopeptidase	644712
P35579	P35579;P35579-2	MYH9_HUMAN	MYH9	Myosin-9	643905
P62979	P0CG48;P0CG47;P62979;P62987	RS27A_HUMAN	RPS27A	Ubiquitin-40S ribosomal protein S27a	636100
Q5TEC6	P68431;Q16695;P84243;Q5TEC6;Q6NXT2;Q71DI3	H3PS2_HUMAN	H3-2	Histone HIST2H3PS2	630230
Q93050;Q93050-1	Q93050;Q93050-1	VPP1_HUMAN	ATP6V0A1	V-type proton ATPase 116 kDa subunit a1	629649
Q9BTU6	Q9BTU6	P4K2A_HUMAN	PI4K2A	Phosphatidylinositol 4-kinase type 2-alpha	627750
P06733	P06733;P06733-2	ENOA_HUMAN	ENO1	Alpha-enolase	609869
P30048;P30048-2	P30048;P30048-2	PRDX3_HUMAN	PRDX3	Thioredoxin-dependent peroxide reductase, mitochondrial	606520
P0CG38;P0CG39;P60709;P63261	P0CG38;Q6S8J3;P0CG39;A5A3E0;P60709;P63261;Q9BYX7	ACTB_HUMAN;ACTG_HUMAN;POTEI_HUMAN;POTEJ_HUMAN	ACTB;ACTG1;POTEI;POTEJ	POTE ankyrin domain family member I	605842
P08758	P08758	ANXA5_HUMAN	ANXA5	Annexin A5	595858
P28799	P28799;P28799-2;P28799-3	GRN_HUMAN	GRN	Progranulin	587023
P62328;P63313	P62328;P63313	TYB10_HUMAN;TYB4_HUMAN	TMSB10;TMSB4X	Thymosin beta-4	580190
P56385	P56385	ATP5I_HUMAN	ATP5ME	ATP synthase subunit e, mitochondrial	564245
P04843	P04843	RPN1_HUMAN	RPN1	Dolichyl-diphosphooligosaccharide--protein glycosyltransferase subunit 1	561323
P10809	P10809;P10809-2	CH60_HUMAN	HSPD1	60 kDa heat shock protein, mitochondrial	555619
P08571	P08571	CD14_HUMAN	CD14	Monocyte differentiation antigen CD14	543906
P17931	P17931	LEG3_HUMAN	LGALS3	Galectin-3	543758
P06396-2	P06396;P06396-2;P06396-3;P06396-4	GELS_HUMAN	GSN	Isoform 2 of Gelsolin	540057
Q96BM9	Q96BM9	ARL8A_HUMAN	ARL8A	ADP-ribosylation factor-like protein 8A	539875
P27348;P31946;P31946-2;P63104	P27348;P31946;P31946-2;P63104;P63104-2	1433B_HUMAN;1433T_HUMAN;1433Z_HUMAN	YWHAB;YWHAQ;YWHAZ	14-3-3 protein theta	538934
P21281	P21281	VATB2_HUMAN	ATP6V1B2	V-type proton ATPase subunit B, brain isoform	535348
P67812;P67812-3;P67812-4	P67812;P67812-2;P67812-3;P67812-4	SC11A_HUMAN	SEC11A	Signal peptidase complex catalytic subunit SEC11A	534375
P49755	P49755	TMEDA_HUMAN	TMED10	Transmembrane emp24 domain-containing protein 10	529511
P14649;P60660;P60660-2	P60660;P60660-2;P14649	MYL6B_HUMAN;MYL6_HUMAN	MYL6;MYL6B	Myosin light chain 6B	524603
O75531	O75531	BAF_HUMAN	BANF1	Barrier-to-autointegration factor	505288
Q9BTE6-2;Q9BTE6-3	Q9BTE6-2;Q9BTE6-3;E9PB15-2	AASD1_HUMAN	AARSD1	Isoform 2 of Alanyl-tRNA editing protein Aarsd1	504549
P60709;P63261;P68133;Q562R1	Q6S8J3;A5A3E0;P60709;P62736;P63261;P68032;Q562R1;P68133;Q9BYX7;P63267;P63267-2	ACTBL_HUMAN;ACTB_HUMAN;ACTG_HUMAN;ACTS_HUMAN	ACTA1;ACTB;ACTBL2;ACTG1	Actin, cytoplasmic 1	499445
P61604	P61604	CH10_HUMAN	HSPE1	10 kDa heat shock protein, mitochondrial	492033
Q14697;Q14697-2	Q14697;Q14697-2	GANAB_HUMAN	GANAB	Neutral alpha-glucosidase AB	489609
O75348;O95670;O95670-2	O75348;O95670;O95670-2	VATG1_HUMAN;VATG2_HUMAN	ATP6V1G1;ATP6V1G2	V-type proton ATPase subunit G 1	488364
O75874	O75874	IDHC_HUMAN	IDH1	Isocitrate dehydrogenase [NADP] cytoplasmic	486003
Q9Y305;Q9Y305-2;Q9Y305-3;Q9Y305-4	Q9Y305;Q9Y305-2;Q9Y305-3;Q9Y305-4	ACOT9_HUMAN	ACOT9	Acyl-coenzyme A thioesterase 9, mitochondrial	474586
P04406;P04406-2	P04406;P04406-2	G3P_HUMAN	GAPDH	Glyceraldehyde-3-phosphate dehydrogenase	471562
Q9UHQ9	Q9UHQ9	NB5R1_HUMAN	CYB5R1	NADH-cytochrome b5 reductase 1	471151
P11021	P11021	BIP_HUMAN	HSPA5	Endoplasmic reticulum chaperone BiP	471074
P33121	P33121;P33121-2;P33121-3	ACSL1_HUMAN	ACSL1	Long-chain-fatty-acid--CoA ligase 1	470051
Q8IUE6	P16104;Q8IUE6;Q96QV6	H2A2B_HUMAN	H2AC21	Histone H2A type 2-B	467890
Q00610;Q00610-2	Q00610;Q00610-2	CLH1_HUMAN	CLTC	Clathrin heavy chain 1	461236
P24539	P24539	AT5F1_HUMAN	ATP5PB	ATP synthase F(0) complex subunit B1, mitochondrial	456911
Q9Y2Q3	Q9Y2Q3;Q9Y2Q3-2;Q9Y2Q3-3;Q9Y2Q3-4	GSTK1_HUMAN	GSTK1	Glutathione S-transferase kappa 1	454780
P40926	P40926;P40926-2	MDHM_HUMAN	MDH2	Malate dehydrogenase, mitochondrial	453803
P31949	P31949	S10AB_HUMAN	S100A11	Protein S100-A11	445325
P62269	P62269	RS18_HUMAN	RPS18	40S ribosomal protein S18	442367
P78417	P78417;P78417-3	GSTO1_HUMAN	GSTO1	Glutathione S-transferase omega-1	442269
P43897	P43897;P43897-2	EFTS_HUMAN	TSFM	Elongation factor Ts, mitochondrial	437982
P56134;P56134-2;P56134-3;P56134-4	P56134;P56134-2;P56134-3;P56134-4	ATPK_HUMAN	ATP5MF	ATP synthase subunit f, mitochondrial	437154
P11233	P11233	RALA_HUMAN	RALA	Ras-related protein Ral-A	435362
Q16891;Q16891-2;Q16891-4	Q16891;Q16891-2;Q16891-3;Q16891-4	MIC60_HUMAN	IMMT	MICOS complex subunit MIC60	432649
P42765	P42765	THIM_HUMAN	ACAA2	3-ketoacyl-CoA thiolase, mitochondrial	430750
O75368	O75368	SH3L1_HUMAN	SH3BGRL	SH3 domain-binding glutamic acid-rich-like protein	427454
P14927	P14927	QCR7_HUMAN	UQCRB	Cytochrome b-c1 complex subunit 7	426897
P62873;P62879;Q9HAV0	P62879;P62873;P62873-2;Q9HAV0	GBB1_HUMAN;GBB2_HUMAN;GBB4_HUMAN	GNB1;GNB2;GNB4	Guanine nucleotide-binding protein G(I)/G(S)/G(T) subunit beta-1	426558
Q9NX40	Q9NX40	OCAD1_HUMAN	OCIAD1	OCIA domain-containing protein 1	426447
P38606;P38606-2	P38606;P38606-2	VATA_HUMAN	ATP6V1A	V-type proton ATPase catalytic subunit A	422024
O14880	O14880	MGST3_HUMAN	MGST3	Microsomal glutathione S-transferase 3	421460
O60814;P06899;P23527;P33778;P57053;P58876;P62807;Q16778;Q5QNW6;Q5QNW6-2;Q8N257;Q93079;Q99877;Q99879;Q99880	Q99880;Q93079;Q8N257;Q96A08;P06899;P33778;Q99879;O60814;Q99877;Q16778;P57053;Q5QNW6;Q5QNW6-2;P23527;P62807;P58876	H2B1B_HUMAN;H2B1C_HUMAN;H2B1D_HUMAN;H2B1H_HUMAN;H2B1J_HUMAN;H2B1K_HUMAN;H2B1L_HUMAN;H2B1M_HUMAN;H2B1N_HUMAN;H2B1O_HUMAN;H2B2E_HUMAN;H2B2F_HUMAN;H2B3B_HUMAN;H2BFS_HUMAN	H2BC11;H2BC12;H2BC13;H2BC14;H2BC15;H2BC17;H2BC18;H2BC21;H2BC3;H2BC4;H2BC5;H2BC9;H2BS1;H2BU1	Histone H2B type 1-K	417893
P22307	P22307;P22307-3;P22307-4;P22307-7;P22307-8	NLTP_HUMAN	SCP2	Non-specific lipid-transfer protein	417785
P10606	P10606	COX5B_HUMAN	COX5B	Cytochrome c oxidase subunit 5B, mitochondrial	415677
Q9H3Z4;Q9H3Z4-2	Q9H3Z4;Q9H3Z4-2	DNJC5_HUMAN	DNAJC5	DnaJ homolog subfamily C member 5	415437
P15121	P15121	ALDR_HUMAN	AKR1B1	Aldo-keto reductase family 1 member B1	412144
P68104;Q5VTE0	P68104;Q5VTE0	EF1A1_HUMAN;EF1A3_HUMAN	EEF1A1;EEF1A1P5	Elongation factor 1-alpha 1	409359
P00367;P49448	P49448;P00367;P00367-3	DHE3_HUMAN;DHE4_HUMAN	GLUD1;GLUD2	Glutamate dehydrogenase 1, mitochondrial	408731
P08574	P08574	CY1_HUMAN	CYC1	Cytochrome c1, heme protein, mitochondrial	407905
O00754	O00754;O00754-2	MA2B1_HUMAN	MAN2B1	Lysosomal alpha-mannosidase	405597
P50995;P50995-2	P50995;P50995-2	ANX11_HUMAN	ANXA11	Annexin A11	404698
P36957	P36957;P36957-2	ODO2_HUMAN	DLST	Dihydrolipoyllysine-residue succinyltransferase component of 2-oxoglutarate dehydrogenase complex, mitochondrial	404484
P04908;P0C0S8;P20671;Q16777;Q6FI13;Q7L7L0;Q93077;Q96KK5;Q99878;Q9BTM1	Q9BTM1;Q96KK5;Q93077;P04908;P0C0S8;Q16777;Q7L7L0;P20671;Q99878;Q6FI13	H2A1B_HUMAN;H2A1C_HUMAN;H2A1D_HUMAN;H2A1H_HUMAN;H2A1J_HUMAN;H2A1_HUMAN;H2A2A_HUMAN;H2A2C_HUMAN;H2A3_HUMAN;H2AJ_HUMAN	H2AC11;H2AC12;H2AC14;H2AC18;H2AC20;H2AC4;H2AC6;H2AC7;H2AJ;H2AW	Histone H2A type 1-B/E	402498
Q9UJS0;Q9UJS0-2	Q9UJS0;Q9UJS0-2	CMC2_HUMAN	SLC25A13	Calcium-binding mitochondrial carrier protein Aralar2	401540
P05107	P05107	ITB2_HUMAN	ITGB2	Integrin beta-2	397275
P26038	P26038	MOES_HUMAN	MSN	Moesin	397136
Q9H2V7;Q9H2V7-2;Q9H2V7-3	Q9H2V7;Q9H2V7-2;Q9H2V7-3;Q9H2V7-5	SPNS1_HUMAN	SPNS1	Protein spinster homolog 1	396429
P09110	P09110;P09110-2	THIK_HUMAN	ACAA1	3-ketoacyl-CoA thiolase, peroxisomal	396088
P07858	P07858	CATB_HUMAN	CTSB	Cathepsin B	395005
P14854	P14854	CX6B1_HUMAN	COX6B1	Cytochrome c oxidase subunit 6B1	394271
P04066	P04066	FUCO_HUMAN	FUCA1	Tissue alpha-L-fucosidase	393524
Q9NX63	Q9NX63	MIC19_HUMAN	CHCHD3	MICOS complex subunit MIC19	390053
Q9Y6N5	Q9Y6N5	SQOR_HUMAN	SQOR	Sulfide:quinone oxidoreductase, mitochondrial	388622
P04083	P04083	ANXA1_HUMAN	ANXA1	Annexin A1	388249
P35579;P35580;P35580-3	P35579;P35580;P35580-2;P35580-3;P35580-4;P35580-5	MYH10_HUMAN;MYH9_HUMAN	MYH10;MYH9	Myosin-9	387549
P07686	P07686	HEXB_HUMAN	HEXB	Beta-hexosaminidase subunit beta	385077
P00367	P00367;P00367-2;P00367-3	DHE3_HUMAN	GLUD1	Glutamate dehydrogenase 1, mitochondrial	384814
P23528	P23528	COF1_HUMAN	CFL1	Cofilin-1	384590
P47985	P0C7P4;P47985	UCRI_HUMAN	UQCRFS1	Cytochrome b-c1 complex subunit Rieske, mitochondrial	381655
Q07021	Q07021	C1QBP_HUMAN	C1QBP	Complement component 1 Q subcomponent-binding protein, mitochondrial	381222
P08238	P08238	HS90B_HUMAN	HSP90AB1	Heat shock protein HSP 90-beta	380634
Q14019	Q14019	COTL1_HUMAN	COTL1	Coactosin-like protein	379409
P21912	P21912	SDHB_HUMAN	SDHB	Succinate dehydrogenase [ubiquinone] iron-sulfur subunit, mitochondrial	375279
P04899;P04899-2;P04899-3;P04899-5;P04899-6	P04899;P04899-2;P04899-3;P04899-4;P04899-5;P04899-6	GNAI2_HUMAN	GNAI2	Guanine nucleotide-binding protein G(i) subunit alpha-2	374931
P30040	P30040	ERP29_HUMAN	ERP29	Endoplasmic reticulum resident protein 29	374687
Q6DD88	Q6DD88	ATLA3_HUMAN	ATL3	Atlastin-3	373951
P21796	P21796	VDAC1_HUMAN	VDAC1	Voltage-dependent anion-selective channel protein 1	373295
Q96JJ7	Q96JJ7;Q96JJ7-2	TMX3_HUMAN	TMX3	Protein disulfide-isomerase TMX3	373236
P05141	P05141	ADT2_HUMAN	SLC25A5	ADP/ATP translocase 2	370401
P07437	P07437	TBB5_HUMAN	TUBB	Tubulin beta chain	367632
P48735	P48735;P48735-2	IDHP_HUMAN	IDH2	Isocitrate dehydrogenase [NADP], mitochondrial	366910
P09525	P09525	ANXA4_HUMAN	ANXA4	Annexin A4	366470
P11117	P11117;P11117-2	PPAL_HUMAN	ACP2	Lysosomal acid phosphatase	365346
P21397;P21397-2	P21397;P21397-2	AOFA_HUMAN	MAOA	Amine oxidase [flavin-containing] A	361891
P08236	P08236;P08236-2;P08236-3	BGLR_HUMAN	GUSB	Beta-glucuronidase	361841
Q16822	Q16822;Q16822-2	PCKGM_HUMAN	PCK2	Phosphoenolpyruvate carboxykinase [GTP], mitochondrial	356978
P31930	P31930	QCR1_HUMAN	UQCRC1	Cytochrome b-c1 complex subunit 1, mitochondrial	356813
P06737;P06737-2;P11217-2	P06737;P06737-2;P11217;P11217-2	PYGL_HUMAN;PYGM_HUMAN	PYGL;PYGM	Glycogen phosphorylase, liver form	356466
O15145	O15145	ARPC3_HUMAN	ARPC3	Actin-related protein 2/3 complex subunit 3	356316
Q9NZ01	Q9NZ01	TECR_HUMAN	TECR	Very-long-chain enoyl-CoA reductase	356230
P15531;P15531-2;P22392-2	P22392-2;P15531;P15531-2	NDKA_HUMAN;NDKB_HUMAN	NME1;NME2	Nucleoside diphosphate kinase A	355624
P07900;P07900-2	P07900;P07900-2	HS90A_HUMAN	HSP90AA1	Heat shock protein HSP 90-alpha	355426
Q9P0J0	Q9P0J0;Q9P0J0-2	NDUAD_HUMAN	NDUFA13	NADH dehydrogenase [ubiquinone] 1 alpha subcomplex subunit 13	354562
P06737;P06737-2	P06737;P06737-2	PYGL_HUMAN	PYGL	Glycogen phosphorylase, liver form	352854
Q16658	Q16658	FSCN1_HUMAN	FSCN1	Fascin	351909
P19397	P19397	CD53_HUMAN	CD53	Leukocyte surface antigen CD53	348545
Q15904	Q15904	VAS1_HUMAN	ATP6AP1	V-type proton ATPase subunit S1	344152
P13667	P13667	PDIA4_HUMAN	PDIA4	Protein disulfide-isomerase A4	341852
O60814;P57053;P58876;P62807;Q5QNW6;Q5QNW6-2;Q93079;Q99877;Q99879;Q99880	Q99880;Q93079;Q99879;O60814;Q99877;P57053;Q5QNW6;Q5QNW6-2;P62807;P58876	H2B1C_HUMAN;H2B1D_HUMAN;H2B1H_HUMAN;H2B1K_HUMAN;H2B1L_HUMAN;H2B1M_HUMAN;H2B1N_HUMAN;H2B2F_HUMAN;H2BFS_HUMAN	H2BC12;H2BC13;H2BC14;H2BC15;H2BC18;H2BC4;H2BC5;H2BC9;H2BS1	Histone H2B type 1-K	341713
Q9NZ08;Q9NZ08-2	Q9NZ08;Q9NZ08-2	ERAP1_HUMAN	ERAP1	Endoplasmic reticulum aminopeptidase 1	337033
Q96KP4	Q96KP4;Q96KP4-2	CNDP2_HUMAN	CNDP2	Cytosolic non-specific dipeptidase	336859
P07602	P07602;P07602-2;P07602-3	SAP_HUMAN	PSAP	Prosaposin	335865
Q9BVK6	Q9BVK6	TMED9_HUMAN	TMED9	Transmembrane emp24 domain-containing protein 9	335711
P62277	P62277	RS13_HUMAN	RPS13	40S ribosomal protein S13	335348
P39656	P39656;P39656-2;P39656-3	OST48_HUMAN	DDOST	Dolichyl-diphosphooligosaccharide--protein glycosyltransferase 48 kDa subunit	333074
P25325;P25325-2	P25325;P25325-2	THTM_HUMAN	MPST	3-mercaptopyruvate sulfurtransferase	333036
P46777	P46777	RL5_HUMAN	RPL5	60S ribosomal protein L5	332904
Q9BV40	Q9BV40	VAMP8_HUMAN	VAMP8	Vesicle-associated membrane protein 8	330684
P10253	P10253	LYAG_HUMAN	GAA	Lysosomal alpha-glucosidase	330088
O43852;O43852-3;O43852-8	O43852;O43852-2;O43852-3;O43852-4;O43852-5;O43852-6;O43852-8;O43852-9;O43852-15	CALU_HUMAN	CALU	Calumenin	327824
Q9NS69	Q9NS69	TOM22_HUMAN	TOMM22	Mitochondrial import receptor subunit TOM22 homolog	327122
P04080	P04080	CYTB_HUMAN	CSTB	Cystatin-B	327060
P02792	P02792	FRIL_HUMAN	FTL	Ferritin light chain	326971
P04844;P04844-2	P04844;P04844-2	RPN2_HUMAN	RPN2	Dolichyl-diphosphooligosaccharide--protein glycosyltransferase subunit 2	326447
P60174;P60174-3	P60174;P60174-3;P60174-4	TPIS_HUMAN	TPI1	Triosephosphate isomerase	324135
P30084	P30084	ECHM_HUMAN	ECHS1	Enoyl-CoA hydratase, mitochondrial	323426
P62937	P62937	PPIA_HUMAN	PPIA	Peptidyl-prolyl cis-trans isomerase A	322227
P00558;P00558-2	P00558;P00558-2	PGK1_HUMAN	PGK1	Phosphoglycerate kinase 1	320833
P07099	P07099	HYEP_HUMAN	EPHX1	Epoxide hydrolase 1	318411
P05141;P12235	P05141;P12235	ADT1_HUMAN;ADT2_HUMAN	SLC25A4;SLC25A5	ADP/ATP translocase 2	318030
P61225	P61225	RAP2B_HUMAN	RAP2B	Ras-related protein Rap-2b	314768
Q16836;Q16836-2;Q16836-3	Q16836;Q16836-2;Q16836-3	HCDH_HUMAN	HADH	Hydroxyacyl-coenzyme A dehydrogenase, mitochondrial	313284
O60488;O60488-2;O95573	O60488;O60488-2;O95573	ACSL3_HUMAN;ACSL4_HUMAN	ACSL3;ACSL4	Long-chain-fatty-acid--CoA ligase 4	312130
P0DMV8;P0DMV9	P0DMV9;P0DMV8;P0DMV8-2	HS71A_HUMAN;HS71B_HUMAN	HSPA1A;HSPA1B	Heat shock 70 kDa protein 1A	311431
Q99467	Q99467	CD180_HUMAN	CD180	CD180 antigen	308436
P40121	P40121;P40121-2	CAPG_HUMAN	CAPG	Macrophage-capping protein	307614
P12236	P12236	ADT3_HUMAN	SLC25A6	ADP/ATP translocase 3	306389
P22392-2	P22392;P22392-2;O60361	NDKB_HUMAN	NME2	Isoform 3 of Nucleoside diphosphate kinase B	304199
O96000	O96000	NDUBA_HUMAN	NDUFB10	NADH dehydrogenase [ubiquinone] 1 beta subcomplex subunit 10	303911
Q01469	Q01469	FABP5_HUMAN	FABP5	Fatty acid-binding protein 5	302476
P07919	P07919	QCR6_HUMAN	UQCRH	Cytochrome b-c1 complex subunit 6, mitochondrial	300886
P19971	P19971;P19971-2	TYPH_HUMAN	TYMP	Thymidine phosphorylase	300098
P49257	P49257	LMAN1_HUMAN	LMAN1	Protein ERGIC-53	299736
P13674;P13674-3	P13674;P13674-2;P13674-3	P4HA1_HUMAN	P4HA1	Prolyl 4-hydroxylase subunit alpha-1	299710
P08670;P08729;P17661	P08670;P05787;P05787-2;P41219;P41219-2;P08729;P17661	DESM_HUMAN;K2C7_HUMAN;VIME_HUMAN	DES;KRT7;VIM	Vimentin	299649
Q14696	Q14696	MESD_HUMAN	MESD	LRP chaperone MESD	299602
P30044;P30044-2	P30044;P30044-2;P30044-3	PRDX5_HUMAN	PRDX5	Peroxiredoxin-5, mitochondrial	297750
Q02218	Q02218;Q02218-2	ODO1_HUMAN	OGDH	2-oxoglutarate dehydrogenase, mitochondrial	291617
P46977	P46977;P46977-2	STT3A_HUMAN	STT3A	Dolichyl-diphosphooligosaccharide--protein glycosyltransferase subunit STT3A	289609
O00217	O00217	NDUS8_HUMAN	NDUFS8	NADH dehydrogenase [ubiquinone] iron-sulfur protein 8, mitochondrial	288139
O43169	O43169	CYB5B_HUMAN	CYB5B	Cytochrome b5 type B	287680
O95831	O95831;O95831-2;O95831-3;O95831-5	AIFM1_HUMAN	AIFM1	Apoptosis-inducing factor 1, mitochondrial	287667
Q9Y5K8	Q9Y5K8	VATD_HUMAN	ATP6V1D	V-type proton ATPase subunit D	286598
Q13277;Q13277-2;Q13277-3	Q13277;Q13277-2;Q13277-3	STX3_HUMAN	STX3	Syntaxin-3	286342
P31146	P31146	COR1A_HUMAN	CORO1A	Coronin-1A	285911
P13498	P13498	CY24A_HUMAN	CYBA	Cytochrome b-245 light chain	285574
P24752	P24752	THIL_HUMAN	ACAT1	Acetyl-CoA acetyltransferase, mitochondrial	283496
Q13488	Q13488	VPP3_HUMAN	TCIRG1	V-type proton ATPase 116 kDa subunit a3	282670
P51571	P51571	SSRD_HUMAN	SSR4	Translocon-associated protein subunit delta	281838
P13796	P13796;P13796-2	PLSL_HUMAN	LCP1	Plastin-2	280602
P02765	P02765	FETUA_HUMAN	AHSG	Alpha-2-HS-glycoprotein	279627
P25774;P25774-2	P25774;P25774-2	CATS_HUMAN	CTSS	Cathepsin S	279335
Q99623	Q99623;Q99623-2	PHB2_HUMAN	PHB2	Prohibitin-2	277284
P36578	P36578	RL4_HUMAN	RPL4	60S ribosomal protein L4	276521
O95139	O95139	NDUB6_HUMAN	NDUFB6	NADH dehydrogenase [ubiquinone] 1 beta subcomplex subunit 6	276267
Q9NSE4	Q9NSE4	SYIM_HUMAN	IARS2	Isoleucine--tRNA ligase, mitochondrial	275612
O75390	O75390	CISY_HUMAN	CS	Citrate synthase, mitochondrial	275407
P15311;P26038;P35241;P35241-5	P26038;P35241;P35241-3;P35241-5;P15311	EZRI_HUMAN;MOES_HUMAN;RADI_HUMAN	EZR;MSN;RDX	Ezrin	275345
P08134;P61586	P61586;P08134	RHOA_HUMAN;RHOC_HUMAN	RHOA;RHOC	Rho-related GTP-binding protein RhoC	274772
Q01518;Q01518-2	P40123;P40123-2;P40123-3;Q01518;Q01518-2	CAP1_HUMAN	CAP1	Adenylyl cyclase-associated protein 1	274634
Q16698;Q16698-2	Q16698;Q16698-2	DECR_HUMAN	DECR1	2,4-dienoyl-CoA reductase, mitochondrial	273597
P52815	P52815	RM12_HUMAN	MRPL12	39S ribosomal protein L12, mitochondrial	272564
P24311	P24311	COX7B_HUMAN	COX7B	Cytochrome c oxidase subunit 7B, mitochondrial	271706
P30086	P30086	PEBP1_HUMAN	PEBP1	Phosphatidylethanolamine-binding protein 1	271095
P00387;P00387-2;P00387-3	P00387;P00387-2;P00387-3	NB5R3_HUMAN	CYB5R3	NADH-cytochrome b5 reductase 3	269896
P06753-2;P07951;P09493-10;P09493-3;P09493-4;P09493-5;P09493-8;P67936	P09493;P09493-2;P09493-3;P09493-4;P09493-5;P09493-6;P09493-7;P09493-8;P09493-9;P09493-10;P07951;P07951-2;P07951-3;P67936;P67936-2;P06753;P06753-2;P06753-3;P06753-4;P06753-5;P06753-6	TPM1_HUMAN;TPM2_HUMAN;TPM3_HUMAN;TPM4_HUMAN	TPM1;TPM2;TPM3;TPM4	Isoform 2 of Tropomyosin alpha-3 chain	269686
Q8N2K0;Q8N2K0-2	Q8N2K0;Q8N2K0-2;Q8N2K0-3	ABD12_HUMAN	ABHD12	Lysophosphatidylserine lipase ABHD12	266068
Q9P0I2	Q9P0I2;Q9P0I2-2	EMC3_HUMAN	EMC3	ER membrane protein complex subunit 3	265932
O43707;P12814;P12814-3	P12814;P12814-2;P12814-3;P12814-4;O43707;O43707-2;O43707-3	ACTN1_HUMAN;ACTN4_HUMAN	ACTN1;ACTN4	Alpha-actinin-4	265127
P62879;Q9HAV0	P62879;Q9HAV0	GBB2_HUMAN;GBB4_HUMAN	GNB2;GNB4	Guanine nucleotide-binding protein G(I)/G(S)/G(T) subunit beta-2	264742
P30533	P30533	AMRP_HUMAN	LRPAP1	Alpha-2-macroglobulin receptor-associated protein	264719
Q96A26	Q96A26	F162A_HUMAN	FAM162A	Protein FAM162A	262084
P16278;P16278-3	P16278;P16278-2;P16278-3	BGAL_HUMAN	GLB1	Beta-galactosidase	261978
P04899;P04899-2;P04899-3;P04899-5;P04899-6;P08754;P09471-2;P63096;P63096-2	P09471;P09471-2;P08754;P63096;P63096-2;P04899;P04899-2;P04899-3;P04899-4;P04899-5;P04899-6	GNAI1_HUMAN;GNAI2_HUMAN;GNAI3_HUMAN;GNAO_HUMAN	GNAI1;GNAI2;GNAI3;GNAO1	Guanine nucleotide-binding protein G(i) subunit alpha-2	261336
O43852;O43852-3	O43852;O43852-3;O43852-5;O43852-6;O43852-10;O43852-11;O43852-13;O43852-14	CALU_HUMAN	CALU	Calumenin	260244
P52209;P52209-2	P52209;P52209-2	6PGD_HUMAN	PGD	6-phosphogluconate dehydrogenase, decarboxylating	259391
P35914	P35914;P35914-2;P35914-3	HMGCL_HUMAN	HMGCL	Hydroxymethylglutaryl-CoA lyase, mitochondrial	258553
Q86UE4	Q86UE4	LYRIC_HUMAN	MTDH	Protein LYRIC	258308
P61421	P61421	VA0D1_HUMAN	ATP6V0D1	V-type proton ATPase subunit d 1	257827
P20700	P20700	LMNB1_HUMAN	LMNB1	Lamin-B1	257663
O75695	O75695	XRP2_HUMAN	RP2	Protein XRP2	257440
P48047	P48047	ATPO_HUMAN	ATP5PO	ATP synthase subunit O, mitochondrial	257282
P50213	P50213;P50213-2	IDH3A_HUMAN	IDH3A	Isocitrate dehydrogenase [NAD] subunit alpha, mitochondrial	257089
P46782	P46782	RS5_HUMAN	RPS5	40S ribosomal protein S5	256943
Q15907;Q15907-2	Q15907;Q15907-2;P62491;P62491-2	RB11B_HUMAN	RAB11B	Ras-related protein Rab-11B	256265
P12955	P12955;P12955-2	PEPD_HUMAN	PEPD	Xaa-Pro dipeptidase	254857
P01889;P04439;P04439-2	P04439;P04439-2;P01889	HLAA_HUMAN;HLAB_HUMAN	HLA-A;HLA-B	HLA class I histocompatibility antigen, B alpha chain	254693
P03928	P03928	ATP8_HUMAN	MT-ATP8	ATP synthase protein 8	254183
P0C0S5;Q71UI9;Q71UI9-3;Q71UI9-4	Q71UI9;Q71UI9-2;Q71UI9-3;Q71UI9-4;P0C0S5	H2AV_HUMAN;H2AZ_HUMAN	H2AZ1;H2AZ2	Histone H2A.Z	254174
Q16555	Q16555;Q16555-2	DPYL2_HUMAN	DPYSL2	Dihydropyrimidinase-related protein 2	253505
Q15155	P69849;Q15155;Q5JPE7;Q5JPE7-2	NOMO1_HUMAN	NOMO1	Nodal modulator 1	252738
P49748;P49748-3	P49748;P49748-2;P49748-3	ACADV_HUMAN	ACADVL	Very long-chain specific acyl-CoA dehydrogenase, mitochondrial	252535
P08575;P08575-10;P08575-4;P08575-5;P08575-6;P08575-7;P08575-8;P08575-9	P08575;P08575-4;P08575-5;P08575-6;P08575-7;P08575-8;P08575-9;P08575-10	PTPRC_HUMAN	PTPRC	Receptor-type tyrosine-protein phosphatase C	252440
P34897;P34897-3	P34897;P34897-2;P34897-3	GLYM_HUMAN	SHMT2	Serine hydroxymethyltransferase, mitochondrial	252397
P08670	P08670	VIME_HUMAN	VIM	Vimentin	250541
P22695	P22695	QCR2_HUMAN	UQCRC2	Cytochrome b-c1 complex subunit 2, mitochondrial	250149
P55209;P55209-2;Q99733;Q99733-2	Q99733;Q99733-2;P55209;P55209-2;P55209-3	NP1L1_HUMAN;NP1L4_HUMAN	NAP1L1;NAP1L4	Nucleosome assembly protein 1-like 1	249037
P20340-2	P20340;P20340-2;P20340-3	RAB6A_HUMAN	RAB6A	Isoform 2 of Ras-related protein Rab-6A	248388
P11177;P11177-2	P11177;P11177-2	ODPB_HUMAN	PDHB	Pyruvate dehydrogenase E1 component subunit beta, mitochondrial	247922
P50440;P50440-2	P50440;P50440-2;P50440-3	GATM_HUMAN	GATM	Glycine amidinotransferase, mitochondrial	247540
P61224;P62834	P61224;P61224-2;P61224-3;P62834	RAP1A_HUMAN;RAP1B_HUMAN	RAP1A;RAP1B	Ras-related protein Rap-1b	246135
P13073	P13073	COX41_HUMAN	COX4I1	Cytochrome c oxidase subunit 4 isoform 1, mitochondrial	245731
Q02878	Q02878	RL6_HUMAN	RPL6	60S ribosomal protein L6	244878
Q15363	Q15363	TMED2_HUMAN	TMED2	Transmembrane emp24 domain-containing protein 2	244814
P62820;Q9H0U4	Q9H0U4;P62820;P62820-2	RAB1A_HUMAN;RAB1B_HUMAN	RAB1A;RAB1B	Ras-related protein Rab-1A	244650
Q9Y6C9	Q9Y6C9	MTCH2_HUMAN	MTCH2	Mitochondrial carrier homolog 2	244143
P17050	P17050	NAGAB_HUMAN	NAGA	Alpha-N-acetylgalactosaminidase	244115
P30041	P30041	PRDX6_HUMAN	PRDX6	Peroxiredoxin-6	243317
Q9H3G5	Q9H3G5	CPVL_HUMAN	CPVL	Probable serine carboxypeptidase CPVL	242161
P18669	P18669	PGAM1_HUMAN	PGAM1	Phosphoglycerate mutase 1	241558
Q9Y3Z3	Q9Y3Z3;Q9Y3Z3-3;Q9Y3Z3-4	SAMH1_HUMAN	SAMHD1	Deoxynucleoside triphosphate triphosphohydrolase SAMHD1	239987
O00264	O00264;O00264-2	PGRC1_HUMAN	PGRMC1	Membrane-associated progesterone receptor component 1	239484
P62263	P62263	RS14_HUMAN	RPS14	40S ribosomal protein S14	238664
P36776;P36776-2;P36776-3	P36776;P36776-2;P36776-3	LONM_HUMAN	LONP1	Lon protease homolog, mitochondrial	238611
P49821;P49821-2	P49821;P49821-2	NDUV1_HUMAN	NDUFV1	NADH dehydrogenase [ubiquinone] flavoprotein 1, mitochondrial	237174
P00390;P00390-2;P00390-4	P00390;P00390-2;P00390-3;P00390-4;P00390-5	GSHR_HUMAN	GSR	Glutathione reductase, mitochondrial	236757
P13693	Q56UQ5;P13693;P13693-2	TCTP_HUMAN	TPT1	Translationally-controlled tumor protein	236728
P00403	P00403	COX2_HUMAN	MT-CO2	Cytochrome c oxidase subunit 2	235979
O75880	O75880	SCO1_HUMAN	SCO1	Protein SCO1 homolog, mitochondrial	235706
P60660;P60660-2	P60660;P60660-2	MYL6_HUMAN	MYL6	Myosin light polypeptide 6	235250
P14618;P14618-2	P14618;P14618-2;P14618-3	KPYM_HUMAN	PKM	Pyruvate kinase PKM	234760
O75431	O75431;O75431-2	MTX2_HUMAN	MTX2	Metaxin-2	234570
Q99538;Q99538-2	Q99538;Q99538-2;Q99538-3	LGMN_HUMAN	LGMN	Legumain	233881
Q9HC21;Q9HC21-2	Q9HC21;Q9HC21-2	TPC_HUMAN	SLC25A19	Mitochondrial thiamine pyrophosphate carrier	232873
Q86VB7;Q86VB7-2;Q86VB7-3;Q86VB7-4	Q86VB7;Q86VB7-2;Q86VB7-3;Q86VB7-4	C163A_HUMAN	CD163	Scavenger receptor cysteine-rich type 1 protein M130	232638
P61353	P61353	RL27_HUMAN	RPL27	60S ribosomal protein L27	232198
Q9BRR6;Q9BRR6-2	Q9BRR6;Q9BRR6-2;Q9BRR6-3;Q9BRR6-4	ADPGK_HUMAN	ADPGK	ADP-dependent glucokinase	232188
Q9P1F3	Q9P1F3	ABRAL_HUMAN	ABRACL	Costars family protein ABRACL	230485
P25398	P25398	RS12_HUMAN	RPS12	40S ribosomal protein S12	229324
Q02978	Q02978;Q02978-2	M2OM_HUMAN	SLC25A11	Mitochondrial 2-oxoglutarate/malate carrier protein	227089
Q8NBJ5	Q8NBJ5	GT251_HUMAN	COLGALT1	Procollagen galactosyltransferase 1	226656
Q9NRA2	Q9NRA2	S17A5_HUMAN	SLC17A5	Sialin	226655
P61019	P61019;P61019-2	RAB2A_HUMAN	RAB2A	Ras-related protein Rab-2A	224962
Q13724	Q13724;Q13724-2	MOGS_HUMAN	MOGS	Mannosyl-oligosaccharide glucosidase	223194
P28068	P28068	DMB_HUMAN	HLA-DMB	HLA class II histocompatibility antigen, DM beta chain	221621
Q96QK1	Q96QK1	VPS35_HUMAN	VPS35	Vacuolar protein sorting-associated protein 35	221466
P05141;P12236	P05141;P12236	ADT2_HUMAN;ADT3_HUMAN	SLC25A5;SLC25A6	ADP/ATP translocase 2	220461
Q8TCT8	Q8TCT8	SPP2A_HUMAN	SPPL2A	Signal peptide peptidase-like 2A	219634
P04350;P07437;Q13509;Q9BUF5	Q13509;Q13509-2;P07437;P68371;P04350;Q9BVA1;Q13885;Q9BUF5	TBB3_HUMAN;TBB4A_HUMAN;TBB5_HUMAN;TBB6_HUMAN	TUBB;TUBB3;TUBB4A;TUBB6	Tubulin beta-4A chain	218322
Q13510;Q13510-2	Q13510;Q13510-2;Q13510-3	ASAH1_HUMAN	ASAH1	Acid ceramidase	217296
P07900;P07900-2;P08238	P08238;Q14568;P07900;P07900-2;Q58FF8	HS90A_HUMAN;HS90B_HUMAN	HSP90AA1;HSP90AB1	Heat shock protein HSP 90-alpha	216398
Q8NBS9	Q8NBS9	TXND5_HUMAN	TXNDC5	Thioredoxin domain-containing protein 5	215524
P06744	P06744;P06744-2	G6PI_HUMAN	GPI	Glucose-6-phosphate isomerase	214776
P62258	P62258;P62258-2	1433E_HUMAN	YWHAE	14-3-3 protein epsilon	212764
Q14956;Q14956-2	Q14956;Q14956-2	GPNMB_HUMAN	GPNMB	Transmembrane glycoprotein NMB	211972
P04075	P04075;P04075-2	ALDOA_HUMAN	ALDOA	Fructose-bisphosphate aldolase A	210595
P04350;P07437;Q9BUF5	P07437;P68371;P04350;Q3ZCM7;A6NNZ2;Q9BVA1;Q13885;Q9BUF5	TBB4A_HUMAN;TBB5_HUMAN;TBB6_HUMAN	TUBB;TUBB4A;TUBB6	Tubulin beta-4A chain	210203
P49368	P49368;P49368-2	TCPG_HUMAN	CCT3	T-complex protein 1 subunit gamma	209760
Q86UX7;Q86UX7-2	Q86UX7;Q86UX7-2	URP2_HUMAN	FERMT3	Fermitin family homolog 3	209710
O00330;O00330-3	O00330;O00330-3	ODPX_HUMAN	PDHX	Pyruvate dehydrogenase protein X component, mitochondrial	209015
P62273;P62273-2	P62273;P62273-2	RS29_HUMAN	RPS29	40S ribosomal protein S29	208584
P30038	P30038;P30038-2;P30038-3	AL4A1_HUMAN	ALDH4A1	Delta-1-pyrroline-5-carboxylate dehydrogenase, mitochondrial	206247
P05556;P05556-2;P05556-3;P05556-4;P05556-5	P05556;P05556-2;P05556-3;P05556-4;P05556-5	ITB1_HUMAN	ITGB1	Integrin beta-1	206114
O95168;O95168-2	O95168;O95168-2	NDUB4_HUMAN	NDUFB4	NADH dehydrogenase [ubiquinone] 1 beta subcomplex subunit 4	206092
Q04837	Q04837	SSBP_HUMAN	SSBP1	Single-stranded DNA-binding protein, mitochondrial	205848
P62072	P62072	TIM10_HUMAN	TIMM10	Mitochondrial import inner membrane translocase subunit Tim10	205399
P13804;P13804-2	P13804;P13804-2	ETFA_HUMAN	ETFA	Electron transfer flavoprotein subunit alpha, mitochondrial	204122
Q9NRP0;Q9NRP0-2	Q9NRP0;Q9NRP0-2	OSTC_HUMAN	OSTC	Oligosaccharyltransferase complex subunit OSTC	204011
Q99714	Q99714	HCD2_HUMAN	HSD17B10	3-hydroxyacyl-CoA dehydrogenase type-2	203819
P62829	P62829	RL23_HUMAN	RPL23	60S ribosomal protein L23	203683
Q9BS26	Q9BS26	ERP44_HUMAN	ERP44	Endoplasmic reticulum resident protein 44	203007
P53801	P53801	PTTG_HUMAN	PTTG1IP	Pituitary tumor-transforming gene 1 protein-interacting protein	202920
P46976;P46976-2	P46976;P46976-2	GLYG_HUMAN	GYG1	Glycogenin-1	202468
Q9BVC6	Q9BVC6	TM109_HUMAN	TMEM109	Transmembrane protein 109	202027
Q96BM9;Q9NVJ2	Q96BM9;Q9NVJ2	ARL8A_HUMAN;ARL8B_HUMAN	ARL8A;ARL8B	ADP-ribosylation factor-like protein 8A	201749
Q04760;Q04760-2	Q04760;Q04760-2	LGUL_HUMAN	GLO1	Lactoylglutathione lyase	201716
Q16851	Q16851;Q16851-2	UGPA_HUMAN	UGP2	UTP--glucose-1-phosphate uridylyltransferase	200880
P62081	P62081	RS7_HUMAN	RPS7	40S ribosomal protein S7	200594
O95571	O95571	ETHE1_HUMAN	ETHE1	Persulfide dioxygenase ETHE1, mitochondrial	200514
P30049	P30049	ATPD_HUMAN	ATP5F1D	ATP synthase subunit delta, mitochondrial	200425
P43304	P43304;P43304-2	GPDM_HUMAN	GPD2	Glycerol-3-phosphate dehydrogenase, mitochondrial	200019
O60613	O60613	SEP15_HUMAN	SELENOF	Selenoprotein F	199662
P39019	P39019	RS19_HUMAN	RPS19	40S ribosomal protein S19	199537
Q9UI12;Q9UI12-2	Q9UI12;Q9UI12-2	VATH_HUMAN	ATP6V1H	V-type proton ATPase subunit H	198249
P31937	P31937	3HIDH_HUMAN	HIBADH	3-hydroxyisobutyrate dehydrogenase, mitochondrial	197493
O75915	O75915	PRAF3_HUMAN	ARL6IP5	PRA1 family protein 3	196731
P30050	P30050	RL12_HUMAN	RPL12	60S ribosomal protein L12	196026
P15586	P15586;P15586-2	GNS_HUMAN	GNS	N-acetylglucosamine-6-sulfatase	196014
Q9Y6M9	Q9Y6M9	NDUB9_HUMAN	NDUFB9	NADH dehydrogenase [ubiquinone] 1 beta subcomplex subunit 9	195995
P10515	P10515	ODP2_HUMAN	DLAT	Dihydrolipoyllysine-residue acetyltransferase component of pyruvate dehydrogenase complex, mitochondrial	195345
P55072	P55072	TERA_HUMAN	VCP	Transitional endoplasmic reticulum ATPase	195074
P38117	P38117;P38117-2	ETFB_HUMAN	ETFB	Electron transfer flavoprotein subunit beta	194928
P67936	P67936;P67936-2	TPM4_HUMAN	TPM4	Tropomyosin alpha-4 chain	193765
Q9NVJ2	Q9NVJ2	ARL8B_HUMAN	ARL8B	ADP-ribosylation factor-like protein 8B	193460
P10114;P61225;Q9Y3L5	Q9Y3L5;P61225;P10114	RAP2A_HUMAN;RAP2B_HUMAN;RAP2C_HUMAN	RAP2A;RAP2B;RAP2C	Ras-related protein Rap-2a	192849
Q9H845	Q9H845	ACAD9_HUMAN	ACAD9	Complex I assembly factor ACAD9, mitochondrial	192772
P31146;Q7L014	P31146;Q7L014	COR1A_HUMAN;DDX46_HUMAN	CORO1A;DDX46	Coronin-1A	191716
P63104	P63104;P63104-2	1433Z_HUMAN	YWHAZ	14-3-3 protein zeta/delta	191314
Q9Y4W6	Q9Y4W6	AFG32_HUMAN	AFG3L2	AFG3-like protein 2	191224
Q9UJZ1	Q9UJZ1;Q9UJZ1-2	STML2_HUMAN	STOML2	Stomatin-like protein 2, mitochondrial	190961
Q13637	Q13637	RAB32_HUMAN	RAB32	Ras-related protein Rab-32	190626
P08865	P08865	RSSA_HUMAN	RPSA	40S ribosomal protein SA	190354
Q9Y3E5	Q9Y3E5	PTH2_HUMAN	PTRH2	Peptidyl-tRNA hydrolase 2, mitochondrial	190323
P07910;P07910-2	O60812;B7ZW38;B2RXH8;P0DMR1;P07910;P07910-2;P07910-3;P07910-4	HNRPC_HUMAN	HNRNPC	Heterogeneous nuclear ribonucleoproteins C1/C2	190023
P07954;P07954-2	P07954;P07954-2	FUMH_HUMAN	FH	Fumarate hydratase, mitochondrial	189348
P62899;P62899-2;P62899-3	P62899;P62899-2;P62899-3	RL31_HUMAN	RPL31	60S ribosomal protein L31	188987
P83111	P83111;P83111-2	LACTB_HUMAN	LACTB	Serine beta-lactamase-like protein LACTB, mitochondrial	188614
P29401;P29401-2	P29401;P29401-2	TKT_HUMAN	TKT	Transketolase	187803
Q9BPW8	Q9BPW8	NIPS1_HUMAN	NIPSNAP1	Protein NipSnap homolog 1	187686
P62910	P62910	RL32_HUMAN	RPL32	60S ribosomal protein L32	186567
Q15084;Q15084-2;Q15084-3;Q15084-4;Q15084-5	Q15084;Q15084-2;Q15084-3;Q15084-4;Q15084-5	PDIA6_HUMAN	PDIA6	Protein disulfide-isomerase A6	186239
P62266	P62266	RS23_HUMAN	RPS23	40S ribosomal protein S23	184809
P46940	P46940	IQGA1_HUMAN	IQGAP1	Ras GTPase-activating-like protein IQGAP1	184555
O00560	O00560;O00560-3	SDCB1_HUMAN	SDCBP	Syntenin-1	183489
P61619	P61619;P61619-3	S61A1_HUMAN	SEC61A1	Protein transport protein Sec61 subunit alpha isoform 1	183424
P26583	P26583	HMGB2_HUMAN	HMGB2	High mobility group protein B2	183176
P12235	P12235	ADT1_HUMAN	SLC25A4	ADP/ATP translocase 1	183090
Q02809	Q02809;Q02809-2	PLOD1_HUMAN	PLOD1	Procollagen-lysine,2-oxoglutarate 5-dioxygenase 1	182616
Q06830	Q06830	PRDX1_HUMAN	PRDX1	Peroxiredoxin-1	182218
P11177;P11177-2;P11177-3	P11177;P11177-2;P11177-3	ODPB_HUMAN	PDHB	Pyruvate dehydrogenase E1 component subunit beta, mitochondrial	180600
Q8TED4;Q8TED4-2;Q8TED4-3	Q8TED4;Q8TED4-2;Q8TED4-3	G6PT3_HUMAN	SLC37A2	Glucose-6-phosphate exchanger SLC37A2	180060
Q6P587	Q6P587;Q6P587-2;Q6P587-3	FAHD1_HUMAN	FAHD1	Acylpyruvase FAHD1, mitochondrial	179307
P52565	P52565;P52565-2	GDIR1_HUMAN	ARHGDIA	Rho GDP-dissociation inhibitor 1	178822
Q9UBS4	Q9UBS4	DJB11_HUMAN	DNAJB11	DnaJ homolog subfamily B member 11	178218
Q9UBR2	Q9UBR2	CATZ_HUMAN	CTSZ	Cathepsin Z	178140
Q9BQE3	Q9BQE3;P68363;P68363-2;Q6PEY2;Q71U36;Q71U36-2;P68366;P68366-2;P0DPH8;Q9NY65;Q9NY65-2;P0DPH7;P0DPH7-2	TBA1C_HUMAN	TUBA1C	Tubulin alpha-1C chain	178110
P53701	P53701	CCHL_HUMAN	HCCS	Cytochrome c-type heme lyase	178045
P02747	P02747	C1QC_HUMAN	C1QC	Complement C1q subcomponent subunit C	177751
P31150;P50395	P50395;P50395-2;P31150	GDIA_HUMAN;GDIB_HUMAN	GDI1;GDI2	Rab GDP dissociation inhibitor alpha	177304
O75367;O75367-2;O75367-3	O75367;O75367-2;O75367-3	H2AY_HUMAN	MACROH2A1	Core histone macro-H2A.1	177012
Q9HAV0	Q9HAV0	GBB4_HUMAN	GNB4	Guanine nucleotide-binding protein subunit beta-4	177002
Q13423	Q13423	NNTM_HUMAN	NNT	NAD(P) transhydrogenase, mitochondrial	176866
P51970	P51970	NDUA8_HUMAN	NDUFA8	NADH dehydrogenase [ubiquinone] 1 alpha subcomplex subunit 8	176504
P52907	P52907	CAZA1_HUMAN	CAPZA1	F-actin-capping protein subunit alpha-1	176447
P08670;P17661	P08670;P17661	DESM_HUMAN;VIME_HUMAN	DES;VIM	Vimentin	176308
P11310;P11310-2	P11310;P11310-2	ACADM_HUMAN	ACADM	Medium-chain specific acyl-CoA dehydrogenase, mitochondrial	176266
P34932	P34932	HSP74_HUMAN	HSPA4	Heat shock 70 kDa protein 4	175965
P24557	P24557;P24557-2;P24557-3;P24557-4	THAS_HUMAN	TBXAS1	Thromboxane-A synthase	174318
P11279	P11279;P11279-2	LAMP1_HUMAN	LAMP1	Lysosome-associated membrane glycoprotein 1	174198
P16615	P16615;P16615-2;P16615-3;P16615-4;P16615-5	AT2A2_HUMAN	ATP2A2	Sarcoplasmic/endoplasmic reticulum calcium ATPase 2	174169
P30405	P30405;P30405-2	PPIF_HUMAN	PPIF	Peptidyl-prolyl cis-trans isomerase F, mitochondrial	173295
O00299	O00299	CLIC1_HUMAN	CLIC1	Chloride intracellular channel protein 1	173191
Q00765	Q00765;Q00765-2	REEP5_HUMAN	REEP5	Receptor expression-enhancing protein 5	172600
Q96I99	Q96I99;Q96I99-2	SUCB2_HUMAN	SUCLG2	Succinate--CoA ligase [GDP-forming] subunit beta, mitochondrial	172555
P23284	P23284	PPIB_HUMAN	PPIB	Peptidyl-prolyl cis-trans isomerase B	172430
Q9C0H2;Q9C0H2-2	Q9C0H2;Q9C0H2-2;Q9C0H2-3	TTYH3_HUMAN	TTYH3	Protein tweety homolog 3	172369
Q99805	Q99805	TM9S2_HUMAN	TM9SF2	Transmembrane 9 superfamily member 2	171597
P30153	P30153	2AAA_HUMAN	PPP2R1A	Serine/threonine-protein phosphatase 2A 65 kDa regulatory subunit A alpha isoform	170935
P62424	P62424	RL7A_HUMAN	RPL7A	60S ribosomal protein L7a	170677
P37235	P37235	HPCL1_HUMAN	HPCAL1	Hippocalcin-like protein 1	170392
O75367;O75367-2;O75367-3;Q9P0M6	Q9P0M6;O75367;O75367-2;O75367-3	H2AW_HUMAN;H2AY_HUMAN	MACROH2A1;MACROH2A2	Core histone macro-H2A.1	169536
Q96CX2	Q68DU8;Q96CX2	KCD12_HUMAN	KCTD12	BTB/POZ domain-containing protein KCTD12	169315
Q13231;Q13231-3;Q13231-4	Q13231;Q13231-2;Q13231-3;Q13231-4	CHIT1_HUMAN	CHIT1	Chitotriosidase-1	168395
P06753-2	P06753-2;P06753-5;P06753-7	TPM3_HUMAN	TPM3	Isoform 2 of Tropomyosin alpha-3 chain	168350
Q96HE7	Q96HE7	ERO1A_HUMAN	ERO1A	ERO1-like protein alpha	168215
P05362	P05362	ICAM1_HUMAN	ICAM1	Intercellular adhesion molecule 1	166481
P61978-3	P61978;P61978-2;P61978-3	HNRPK_HUMAN	HNRNPK	Isoform 3 of Heterogeneous nuclear ribonucleoprotein K	166188
Q9NYU2;Q9NYU2-2	Q9NYU2;Q9NYU2-2	UGGG1_HUMAN	UGGT1	UDP-glucose:glycoprotein glucosyltransferase 1	165974
P84095	P84095	RHOG_HUMAN	RHOG	Rho-related GTP-binding protein RhoG	164908
P62750	P62750	RL23A_HUMAN	RPL23A	60S ribosomal protein L23a	164717
P11215;P11215-2	P11215;P11215-2	ITAM_HUMAN	ITGAM	Integrin alpha-M	164556
P43490	P43490	NAMPT_HUMAN	NAMPT	Nicotinamide phosphoribosyltransferase	163815
O75323	O75323	NIPS2_HUMAN	NIPSNAP2	Protein NipSnap homolog 2	163803
Q7Z7H5;Q7Z7H5-3;Q9BVK6	Q9BVK6;Q7Z7H5;Q7Z7H5-2;Q7Z7H5-3	TMED4_HUMAN;TMED9_HUMAN	TMED4;TMED9	Transmembrane emp24 domain-containing protein 4	163682
P60842;Q14240;Q14240-2	P60842;P60842-2;Q14240;Q14240-2	IF4A1_HUMAN;IF4A2_HUMAN	EIF4A1;EIF4A2	Eukaryotic initiation factor 4A-I	163592
P39023	P39023	RL3_HUMAN	RPL3	60S ribosomal protein L3	163439
P63218	P63218	GBG5_HUMAN	GNG5	Guanine nucleotide-binding protein G(I)/G(S)/G(O) subunit gamma-5	163074
Q9P032	Q9P032	NDUF4_HUMAN	NDUFAF4	NADH dehydrogenase [ubiquinone] 1 alpha subcomplex assembly factor 4	162958
Q6PIU2	Q6PIU2;Q6PIU2-2;Q6PIU2-3	NCEH1_HUMAN	NCEH1	Neutral cholesterol ester hydrolase 1	162827
P07195	P07195	LDHB_HUMAN	LDHB	L-lactate dehydrogenase B chain	162614
Q9BSJ8;Q9BSJ8-2	Q9BSJ8;Q9BSJ8-2	ESYT1_HUMAN	ESYT1	Extended synaptotagmin-1	161791
P02794	P02794	FRIH_HUMAN	FTH1	Ferritin heavy chain	161660
Q9H3K2	Q9H3K2	GHITM_HUMAN	GHITM	Growth hormone-inducible transmembrane protein	161613
P22897	P22897	MRC1_HUMAN	MRC1	Macrophage mannose receptor 1	160770
E9PAV3;E9PAV3-2;Q13765	E9PAV3;E9PAV3-2;Q13765	NACAM_HUMAN;NACA_HUMAN	NACA	Nascent polypeptide-associated complex subunit alpha, muscle-specific form	160701
Q14254	Q14254	FLOT2_HUMAN	FLOT2	Flotillin-2	160395
P27449	P27449	VATL_HUMAN	ATP6V0C	V-type proton ATPase 16 kDa proteolipid subunit	159852
P12814;P12814-3	P12814;P12814-2;P12814-3;P12814-4	ACTN1_HUMAN	ACTN1	Alpha-actinin-1	159240
P0DP23;P0DP24;P0DP25	P0DP25;P0DP24;P0DP23	CALM1_HUMAN;CALM2_HUMAN;CALM3_HUMAN	CALM1;CALM2;CALM3	Calmodulin-1	158744
P46779;P46779-2;P46779-3;P46779-4;P46779-5	P46779;P46779-2;P46779-3;P46779-4;P46779-5	RL28_HUMAN	RPL28	60S ribosomal protein L28	158552
P61160;P61160-2	P61160;P61160-2	ARP2_HUMAN	ACTR2	Actin-related protein 2	158325
P30536	P30536	TSPO_HUMAN	TSPO	Translocator protein	158322
P61916;P61916-2	P61916;P61916-2	NPC2_HUMAN	NPC2	NPC intracellular cholesterol transporter 2	157834
Q9P0S9	Q9P0S9	TM14C_HUMAN	TMEM14C	Transmembrane protein 14C	157675
P04233	P04233	HG2A_HUMAN	CD74	HLA class II histocompatibility antigen gamma chain	157634
Q96RQ9;Q96RQ9-2	Q96RQ9;Q96RQ9-2	OXLA_HUMAN	IL4I1	L-amino-acid oxidase	157380
P23368	P23368;P23368-2	MAOM_HUMAN	ME2	NAD-dependent malic enzyme, mitochondrial	156884
O95881	O95881	TXD12_HUMAN	TXNDC12	Thioredoxin domain-containing protein 12	156781
Q6NVY1	Q6NVY1;Q6NVY1-2	HIBCH_HUMAN	HIBCH	3-hydroxyisobutyryl-CoA hydrolase, mitochondrial	155954
Q00325;Q00325-2	Q00325;Q00325-2	MPCP_HUMAN	SLC25A3	Phosphate carrier protein, mitochondrial	155911
P61981	P61981	1433G_HUMAN	YWHAG	14-3-3 protein gamma	155860
O15144	O15144	ARPC2_HUMAN	ARPC2	Actin-related protein 2/3 complex subunit 2	155053
Q9NZM1;Q9NZM1-6	Q9NZM1;Q9NZM1-2;Q9NZM1-3;Q9NZM1-5;Q9NZM1-6;Q9NZM1-7;Q9NZM1-8	MYOF_HUMAN	MYOF	Myoferlin	154957
O00483	O00483	NDUA4_HUMAN	NDUFA4	Cytochrome c oxidase subunit NDUFA4	154904
Q53GQ0	Q53GQ0	DHB12_HUMAN	HSD17B12	Very-long-chain 3-oxoacyl-CoA reductase	154835
P62873;P62879	P62879;P62879-2;P62873	GBB1_HUMAN;GBB2_HUMAN	GNB1;GNB2	Guanine nucleotide-binding protein G(I)/G(S)/G(T) subunit beta-1	154587
P30519	P30519;P30519-2	HMOX2_HUMAN	HMOX2	Heme oxygenase 2	153906
Q9BXP2	Q9BXP2	S12A9_HUMAN	SLC12A9	Solute carrier family 12 member 9	152680
Q9UBQ0	Q9UBQ0;Q9UBQ0-2	VPS29_HUMAN	VPS29	Vacuolar protein sorting-associated protein 29	152637
Q9UIJ7	Q9UIJ7;Q9UIJ7-2;Q9UIJ7-3	KAD3_HUMAN	AK3	GTP:AMP phosphotransferase AK3, mitochondrial	152568
Q9H2I8	Q9H2I8	LRMDA_HUMAN	LRMDA	Leucine-rich melanocyte differentiation-associated protein	152347
P27695	P27695	APEX1_HUMAN	APEX1	DNA-(apurinic or apyrimidinic site) endonuclease	152109
P22314;P22314-2	P22314;P22314-2	UBA1_HUMAN	UBA1	Ubiquitin-like modifier-activating enzyme 1	151915
P42677	P42677	RS27_HUMAN	RPS27	40S ribosomal protein S27	151312
P18621;P18621-3	P18621;P18621-3	RL17_HUMAN	RPL17	60S ribosomal protein L17	151226
P21926	P21926	CD9_HUMAN	CD9	CD9 antigen	150144
P82909	P82909	RT36_HUMAN	MRPS36	28S ribosomal protein S36, mitochondrial	149921
P20020;P20020-1;P20020-4;P20020-6	P20020;P20020-1;P20020-2;P20020-4;P20020-5;P20020-6	AT2B1_HUMAN	ATP2B1	Plasma membrane calcium-transporting ATPase 1	148948
O75352;O75352-2	O75352;O75352-2	MPU1_HUMAN	MPDU1	Mannose-P-dolichol utilization defect 1 protein	148804
P55008	P55008	AIF1_HUMAN	AIF1	Allograft inflammatory factor 1	148519
O94905	O94905	ERLN2_HUMAN	ERLIN2	Erlin-2	148503
P20339;P20339-2;P51148;P51148-2;P61020	P51148;P51148-2;P20339;P20339-2;P61020;P61020-2	RAB5A_HUMAN;RAB5B_HUMAN;RAB5C_HUMAN	RAB5A;RAB5B;RAB5C	Ras-related protein Rab-5A	148454
P31040	P31040	SDHA_HUMAN	SDHA	Succinate dehydrogenase [ubiquinone] flavoprotein subunit, mitochondrial	148294
P00414	P00414	COX3_HUMAN	MT-CO3	Cytochrome c oxidase subunit 3	147681
Q9Y5M8	Q9Y5M8	SRPRB_HUMAN	SRPRB	Signal recognition particle receptor subunit beta	147378
O15143	O15143	ARC1B_HUMAN	ARPC1B	Actin-related protein 2/3 complex subunit 1B	147220
Q9BRX8;Q9BRX8-2	Q9BRX8;Q9BRX8-2	PXL2A_HUMAN	PRXL2A	Peroxiredoxin-like 2A	147208
O75348	O75348	VATG1_HUMAN	ATP6V1G1	V-type proton ATPase subunit G 1	146853
Q96A33	Q96A33;Q96A33-2	CCD47_HUMAN	CCDC47	Coiled-coil domain-containing protein 47	146301
P11021;P11142;P34931	P11142;P11142-2;P0DMV9;P0DMV8;P0DMV8-2;P34931;P54652;P11021	BIP_HUMAN;HS71L_HUMAN;HSP7C_HUMAN	HSPA1L;HSPA5;HSPA8	Endoplasmic reticulum chaperone BiP	145744
P61026	P61026	RAB10_HUMAN	RAB10	Ras-related protein Rab-10	144993
Q9Y277	Q9Y277;Q9Y277-2	VDAC3_HUMAN	VDAC3	Voltage-dependent anion-selective channel protein 3	144979
P07437;Q13509	Q13509;Q13509-2;P07437;P68371;Q9BVA1;Q13885	TBB3_HUMAN;TBB5_HUMAN	TUBB;TUBB3	Tubulin beta chain	144370
P13639	P13639	EF2_HUMAN	EEF2	Elongation factor 2	144068
P01023;P20742	P20742;P20742-2;P01023	A2MG_HUMAN;PZP_HUMAN	A2M;PZP	Alpha-2-macroglobulin	143869
P46781	P46781	RS9_HUMAN	RPS9	40S ribosomal protein S9	143702
O43681	O43681	GET3_HUMAN	GET3	ATPase GET3	143059
P61769	P61769	B2MG_HUMAN	B2M	Beta-2-microglobulin	142844
P20702	P20702	ITAX_HUMAN	ITGAX	Integrin alpha-X	142657
P14174	P14174	MIF_HUMAN	MIF	Macrophage migration inhibitory factor	142484
Q7Z4W1	Q7Z4W1	DCXR_HUMAN	DCXR	L-xylulose reductase	142363
Q08170;Q13247;Q13247-3	Q13247;Q13247-2;Q13247-3;Q08170	SRSF4_HUMAN;SRSF6_HUMAN	SRSF4;SRSF6	Serine/arginine-rich splicing factor 4	142224
O96005;O96005-4	O96005;O96005-3;O96005-4	CLPT1_HUMAN	CLPTM1	Cleft lip and palate transmembrane protein 1	141418
P26641	P26641;P26641-2	EF1G_HUMAN	EEF1G	Elongation factor 1-gamma	141319
P05413	P05413	FABPH_HUMAN	FABP3	Fatty acid-binding protein, heart	141232
P54819;P54819-2	P54819;P54819-2;P54819-3;P54819-4;P54819-5;P54819-6	KAD2_HUMAN	AK2	Adenylate kinase 2, mitochondrial	141102
Q9Y512	Q9Y512	SAM50_HUMAN	SAMM50	Sorting and assembly machinery component 50 homolog	140906
P14406	P14406	CX7A2_HUMAN	COX7A2	Cytochrome c oxidase subunit 7A2, mitochondrial	140036
P13987;P13987-2	P13987;P13987-2	CD59_HUMAN	CD59	CD59 glycoprotein	139950
P04350;Q13509	Q13509;Q13509-2;P68371;P04350	TBB3_HUMAN;TBB4A_HUMAN	TUBB3;TUBB4A	Tubulin beta-4A chain	139753
P05023;P05023-4	P05023;P05023-2;P05023-3;P05023-4	AT1A1_HUMAN	ATP1A1	Sodium/potassium-transporting ATPase subunit alpha-1	139473
P08238;P14625	P08238;P14625	ENPL_HUMAN;HS90B_HUMAN	HSP90AB1;HSP90B1	Heat shock protein HSP 90-beta	139386
O95573	O95573	ACSL3_HUMAN	ACSL3	Long-chain-fatty-acid--CoA ligase 3	139259
Q03252	Q03252	LMNB2_HUMAN	LMNB2	Lamin-B2	139039
O15127	O15127	SCAM2_HUMAN	SCAMP2	Secretory carrier-associated membrane protein 2	138923
P49411	P49411	EFTU_HUMAN	TUFM	Elongation factor Tu, mitochondrial	138631
P27487	P27487	DPP4_HUMAN	DPP4	Dipeptidyl peptidase 4	138462
O94804	O94804	STK10_HUMAN	STK10	Serine/threonine-protein kinase 10	138454
Q9Y4L1	Q9Y4L1;Q9Y4L1-2	HYOU1_HUMAN	HYOU1	Hypoxia up-regulated protein 1	138360
P61586	P61586	RHOA_HUMAN	RHOA	Transforming protein RhoA	138225
P36543	P36543;P36543-2;P36543-3	VATE1_HUMAN	ATP6V1E1	V-type proton ATPase subunit E 1	138184
Q92882	Q92882	OSTF1_HUMAN	OSTF1	Osteoclast-stimulating factor 1	138139
Q9HCC0;Q9HCC0-2	Q9HCC0;Q9HCC0-2	MCCB_HUMAN	MCCC2	Methylcrotonoyl-CoA carboxylase beta chain, mitochondrial	137976
Q13576	Q13576;Q13576-2;Q13576-3	IQGA2_HUMAN	IQGAP2	Ras GTPase-activating-like protein IQGAP2	137864
P05388	P05388;P05388-2	RLA0_HUMAN	RPLP0	60S acidic ribosomal protein P0	137641
P50454	P50454	SERPH_HUMAN	SERPINH1	Serpin H1	137499
P28331;P28331-2;P28331-4	P28331;P28331-2;P28331-3;P28331-4;P28331-5	NDUS1_HUMAN	NDUFS1	NADH-ubiquinone oxidoreductase 75 kDa subunit, mitochondrial	137456
P02545;P02545-2;P02545-6	P02545;P02545-2;P02545-3;P02545-4;P02545-5;P02545-6	LMNA_HUMAN	LMNA	Prelamin-A/C	137363
O95299	O95299	NDUAA_HUMAN	NDUFA10	NADH dehydrogenase [ubiquinone] 1 alpha subcomplex subunit 10, mitochondrial	137296
P60033	P60033	CD81_HUMAN	CD81	CD81 antigen	137254
P10412;P16402;P16403	P16403;P10412;P16402	H12_HUMAN;H13_HUMAN;H14_HUMAN	H1-2;H1-3;H1-4	Histone H1.4	136846
Q99643;Q99643-3;Q99643-5	Q99643;Q99643-3;Q99643-5	C560_HUMAN	SDHC	Succinate dehydrogenase cytochrome b560 subunit, mitochondrial	136182
P08708	P08708	RS17_HUMAN	RPS17	40S ribosomal protein S17	135851
Q8NBJ7	Q8NBJ7;Q8NBJ7-2;Q8NBJ7-3	SUMF2_HUMAN	SUMF2	Inactive C-alpha-formylglycine-generating enzyme 2	135572
P45880	P45880;P45880-1;P45880-2	VDAC2_HUMAN	VDAC2	Voltage-dependent anion-selective channel protein 2	135407
P09429	P09429	HMGB1_HUMAN	HMGB1	High mobility group protein B1	135259
O00160;Q12965	O00160;Q12965	MYO1E_HUMAN;MYO1F_HUMAN	MYO1E;MYO1F	Unconventional myosin-If	135080
A0A0B4J2D5;P0DPI2	P0DPI2;P0DPI2-2;A0A0B4J2D5;A0A0B4J2D5-2	GAL3A_HUMAN;GAL3B_HUMAN	GATD3A;GATD3B	Glutamine amidotransferase-like class 1 domain-containing protein 3B, mitochondrial	134986
Q9Y394;Q9Y394-2	Q9Y394;Q9Y394-2	DHRS7_HUMAN	DHRS7	Dehydrogenase/reductase SDR family member 7	134863
Q8WUW1;Q8WUW1-2	Q8WUW1;Q8WUW1-2	BRK1_HUMAN	BRK1	Protein BRICK1	134854
P62318;P62318-2	P62318;P62318-2	SMD3_HUMAN	SNRPD3	Small nuclear ribonucleoprotein Sm D3	134521
Q9C002	Q9C002	NMES1_HUMAN	NMES1	Normal mucosa of esophagus-specific gene 1 protein	134280
P04839	P04839	CY24B_HUMAN	CYBB	Cytochrome b-245 heavy chain	134246
Q92561	Q92561	PHYIP_HUMAN	PHYHIP	Phytanoyl-CoA hydroxylase-interacting protein	134241
P00338	P00338;P00338-3;P00338-4	LDHA_HUMAN	LDHA	L-lactate dehydrogenase A chain	133148
P49279	P49279;P49279-2	NRAM1_HUMAN	SLC11A1	Natural resistance-associated macrophage protein 1	132875
Q8N4V1;Q8N4V1-2	Q8N4V1;Q8N4V1-2	MMGT1_HUMAN	MMGT1	Membrane magnesium transporter 1	132775
P10321;P10321-2	P10321;P10321-2	HLAC_HUMAN	HLA-C	HLA class I histocompatibility antigen, C alpha chain	132316
P22626;P22626-2	P22626;P22626-2	ROA2_HUMAN	HNRNPA2B1	Heterogeneous nuclear ribonucleoproteins A2/B1	132277
P00491	P00491	PNPH_HUMAN	PNP	Purine nucleoside phosphorylase	132266
Q9BR76	Q9BR76	COR1B_HUMAN	CORO1B	Coronin-1B	131940
P21333;P21333-2	P21333;P21333-2	FLNA_HUMAN	FLNA	Filamin-A	131242
P49458	P49458;P49458-2	SRP09_HUMAN	SRP9	Signal recognition particle 9 kDa protein	131186
P54920;Q9H115	Q9H115;Q9H115-2;Q9H115-3;P54920	SNAA_HUMAN;SNAB_HUMAN	NAPA;NAPB	Alpha-soluble NSF attachment protein	131186
P17858	P17858;P17858-2	PFKAL_HUMAN	PFKL	ATP-dependent 6-phosphofructokinase, liver type	131113
P56378	P56378;P56378-2	ATP68_HUMAN	ATP5MPL	ATP synthase subunit ATP5MPL, mitochondrial	130829
Q9H9B4	Q9H9B4	SFXN1_HUMAN	SFXN1	Sideroflexin-1	130469
Q9Y5L4	Q9Y5L4	TIM13_HUMAN	TIMM13	Mitochondrial import inner membrane translocase subunit Tim13	129996
P06748;P06748-2	P06748;P06748-2;P06748-3	NPM_HUMAN	NPM1	Nucleophosmin	129199
P40227	P40227;P40227-2	TCPZ_HUMAN	CCT6A	T-complex protein 1 subunit zeta	128977
Q9P0L0;Q9P0L0-2	Q9P0L0;Q9P0L0-2	VAPA_HUMAN	VAPA	Vesicle-associated membrane protein-associated protein A	128964
P09525;P09525-2	P09525;P09525-2	ANXA4_HUMAN	ANXA4	Annexin A4	128832
Q12965	Q12965	MYO1E_HUMAN	MYO1E	Unconventional myosin-Ie	128727
O95197-3	O95197;O95197-2;O95197-3;O95197-4;O95197-7	RTN3_HUMAN	RTN3	Isoform 3 of Reticulon-3	128533
Q13636	Q13636	RAB31_HUMAN	RAB31	Ras-related protein Rab-31	127550
Q9UBQ7	Q9UBQ7	GRHPR_HUMAN	GRHPR	Glyoxylate reductase/hydroxypyruvate reductase	127489
O43399;O43399-2;O43399-3;O43399-4;O43399-5;O43399-6;O43399-7	O43399;O43399-2;O43399-3;O43399-4;O43399-5;O43399-6;O43399-7	TPD54_HUMAN	TPD52L2	Tumor protein D54	126992
Q00059	Q00059;Q00059-2	TFAM_HUMAN	TFAM	Transcription factor A, mitochondrial	126977
P99999	P99999	CYC_HUMAN	CYCS	Cytochrome c	126808
Q16629;Q16629-2;Q16629-3;Q16629-4	Q16629;Q16629-2;Q16629-3;Q16629-4	SRSF7_HUMAN	SRSF7	Serine/arginine-rich splicing factor 7	126775
P18859;P18859-2	P18859;P18859-2	ATP5J_HUMAN	ATP5PF	ATP synthase-coupling factor 6, mitochondrial	126533
Q9BWM7	Q9BWM7	SFXN3_HUMAN	SFXN3	Sideroflexin-3	126501
Q9NUQ9	Q9NUQ9;Q9NUQ9-2	CYRIB_HUMAN	CYRIB	CYFIP-related Rac1 interactor B	126278
P35232	P35232;P35232-2	PHB_HUMAN	PHB	Prohibitin	126247
Q15149;Q15149-2;Q15149-3;Q15149-4;Q15149-5;Q15149-6;Q15149-7;Q15149-8;Q15149-9	Q15149;Q15149-2;Q15149-3;Q15149-4;Q15149-5;Q15149-6;Q15149-7;Q15149-8;Q15149-9	PLEC_HUMAN	PLEC	Plectin	126173
Q8NHP8	Q8NHP8;Q8NHP8-2	PLBL2_HUMAN	PLBD2	Putative phospholipase B-like 2	126046
P11413;P11413-2;P11413-3	P11413;P11413-2;P11413-3	G6PD_HUMAN	G6PD	Glucose-6-phosphate 1-dehydrogenase	125689
Q8N4C7	Q8N4C7	STX19_HUMAN	STX19	Syntaxin-19	124709
Q9NXH8	Q9NXH8	TOR4A_HUMAN	TOR4A	Torsin-4A	124593
Q96CW1;Q96CW1-2	Q96CW1;Q96CW1-2	AP2M1_HUMAN	AP2M1	AP-2 complex subunit mu	124481
Q9Y2B0	Q9Y2B0	CNPY2_HUMAN	CNPY2	Protein canopy homolog 2	124419
P61326;Q96A72	Q96A72;P61326;P61326-2	MGN2_HUMAN;MGN_HUMAN	MAGOH;MAGOHB	Protein mago nashi homolog	124414
P04181	P04181	OAT_HUMAN	OAT	Ornithine aminotransferase, mitochondrial	124043
P19367;P19367-2;P19367-3;P19367-4	P19367;P19367-2;P19367-3;P19367-4	HXK1_HUMAN	HK1	Hexokinase-1	123797
P61158	P61158	ARP3_HUMAN	ACTR3	Actin-related protein 3	123537
P62913;P62913-2	P62913;P62913-2	RL11_HUMAN	RPL11	60S ribosomal protein L11	123212
Q96S66	Q96S66;Q96S66-2;Q96S66-3	CLCC1_HUMAN	CLCC1	Chloride channel CLIC-like protein 1	122839
P05198	P05198	IF2A_HUMAN	EIF2S1	Eukaryotic translation initiation factor 2 subunit 1	122770
Q9NX00	Q9NX00	TM160_HUMAN	TMEM160	Transmembrane protein 160	122544
Q8TCJ2	Q8TCJ2	STT3B_HUMAN	STT3B	Dolichyl-diphosphooligosaccharide--protein glycosyltransferase subunit STT3B	122430
Q9Y6R7	Q9Y6R7	FCGBP_HUMAN	FCGBP	IgGFc-binding protein	122122
P62879	P62879;P62879-2	GBB2_HUMAN	GNB2	Guanine nucleotide-binding protein G(I)/G(S)/G(T) subunit beta-2	122118
P62736;P63267;P63267-2;P68032	P62736;P68032;P63267;P63267-2	ACTA_HUMAN;ACTC_HUMAN;ACTH_HUMAN	ACTA2;ACTC1;ACTG2	Actin, aortic smooth muscle	121862
Q6NUM9	Q6NUM9;Q6NUM9-2	RETST_HUMAN	RETSAT	All-trans-retinol 13,14-reductase	121225
P53004	P53004	BIEA_HUMAN	BLVRA	Biliverdin reductase A	121157
P40925;P40925-3	P40925;P40925-3	MDHC_HUMAN	MDH1	Malate dehydrogenase, cytoplasmic	121087
Q9H3N1	Q9H3N1	TMX1_HUMAN	TMX1	Thioredoxin-related transmembrane protein 1	120929
P20073;P20073-2	P20073;P20073-2	ANXA7_HUMAN	ANXA7	Annexin A7	120521
Q8IY95;Q8IY95-2	Q8IY95;Q8IY95-2	TM192_HUMAN	TMEM192	Transmembrane protein 192	120509
O75306;O75306-2	O75306;O75306-2	NDUS2_HUMAN	NDUFS2	NADH dehydrogenase [ubiquinone] iron-sulfur protein 2, mitochondrial	120362
Q07954	Q07954	LRP1_HUMAN	LRP1	Prolow-density lipoprotein receptor-related protein 1	119986
O14561	O14561	ACPM_HUMAN	NDUFAB1	Acyl carrier protein, mitochondrial	119864
P30046	A6NHG4;P30046;P30046-2	DOPD_HUMAN	DDT	D-dopachrome decarboxylase	119730
P43155;P43155-2	P43155;P43155-2;P43155-3	CACP_HUMAN	CRAT	Carnitine O-acetyltransferase	119517
P23219;P23219-2;P23219-3;P23219-5;P23219-6	P23219;P23219-2;P23219-3;P23219-4;P23219-5;P23219-6	PGH1_HUMAN	PTGS1	Prostaglandin G/H synthase 1	119303
P53007	P53007	TXTP_HUMAN	SLC25A1	Tricarboxylate transport protein, mitochondrial	119293
P11216	P11216	PYGB_HUMAN	PYGB	Glycogen phosphorylase, brain form	119288
Q9H0E2	Q9H0E2	TOLIP_HUMAN	TOLLIP	Toll-interacting protein	118967
Q6PI48	Q6PI48	SYDM_HUMAN	DARS2	Aspartate--tRNA ligase, mitochondrial	118925
P68036	P68036;P68036-2;P68036-3;A0A1B0GUS4	UB2L3_HUMAN	UBE2L3	Ubiquitin-conjugating enzyme E2 L3	118907
P62249	P62249	RS16_HUMAN	RPS16	40S ribosomal protein S16	118686
Q9UII2	Q9UII2	ATIF1_HUMAN	ATP5IF1	ATPase inhibitor, mitochondrial	118650
Q08AM6	Q08AM6	VAC14_HUMAN	VAC14	Protein VAC14 homolog	118630
O75208	O75208;O75208-2	COQ9_HUMAN	COQ9	Ubiquinone biosynthesis protein COQ9, mitochondrial	118620
P13686	P13686	PPA5_HUMAN	ACP5	Tartrate-resistant acid phosphatase type 5	118576
P61313	P61313	RL15_HUMAN	RPL15	60S ribosomal protein L15	118503
Q8WY22	Q8WY22	BRI3B_HUMAN	BRI3BP	BRI3-binding protein	118484
P23526	P23526;P23526-2	SAHH_HUMAN	AHCY	Adenosylhomocysteinase	118343
Q99571;Q99571-2	Q99571;Q99571-2;Q99571-3	P2RX4_HUMAN	P2RX4	P2X purinoceptor 4	118294
Q9UFN0	Q9BS92;Q9UFN0	NPS3A_HUMAN	NIPSNAP3A	Protein NipSnap homolog 3A	118169
P11498	P11498	PYC_HUMAN	PC	Pyruvate carboxylase, mitochondrial	118101
O14773	O14773	TPP1_HUMAN	TPP1	Tripeptidyl-peptidase 1	118020
P17987	P17987	TCPA_HUMAN	TCP1	T-complex protein 1 subunit alpha	117682
P13798	P13798	ACPH_HUMAN	APEH	Acylamino-acid-releasing enzyme	117630
P22061;P22061-2	P22061;P22061-2	PIMT_HUMAN	PCMT1	Protein-L-isoaspartate(D-aspartate) O-methyltransferase	117482
Q9UHL4	Q9UHL4	DPP2_HUMAN	DPP7	Dipeptidyl peptidase 2	117456
Q06830;Q13162	Q13162;Q06830	PRDX1_HUMAN;PRDX4_HUMAN	PRDX1;PRDX4	Peroxiredoxin-1	117435
Q13217	Q13217	DNJC3_HUMAN	DNAJC3	DnaJ homolog subfamily C member 3	117255
Q15005	Q15005	SPCS2_HUMAN	SPCS2	Signal peptidase complex subunit 2	117224
P62906	P62906	RL10A_HUMAN	RPL10A	60S ribosomal protein L10a	117196
P55809	P55809;P55809-2	SCOT1_HUMAN	OXCT1	Succinyl-CoA:3-ketoacid coenzyme A transferase 1, mitochondrial	116555
P60866;P60866-2	P60866;P60866-2	RS20_HUMAN	RPS20	40S ribosomal protein S20	116535
P04439;P04439-2	P04439;P04439-2	HLAA_HUMAN	HLA-A	HLA class I histocompatibility antigen, A alpha chain	116293
Q07955;Q13242	Q07955;Q07955-2;Q07955-3;Q13242	SRSF1_HUMAN;SRSF9_HUMAN	SRSF1;SRSF9	Serine/arginine-rich splicing factor 1	116091
P49454	P49454	CENPF_HUMAN	CENPF	Centromere protein F	115931
Q8NB49;Q8NB49-2;Q8NB49-3;Q8NB49-4	Q8NB49;Q8NB49-2;Q8NB49-3;Q8NB49-4	AT11C_HUMAN	ATP11C	Phospholipid-transporting ATPase IG	115931
P46926;Q8TDQ7-2	Q8TDQ7;Q8TDQ7-2;Q8TDQ7-3;P46926;P46926-2	GNPI1_HUMAN;GNPI2_HUMAN	GNPDA1;GNPDA2	Glucosamine-6-phosphate isomerase 1	115912
P26038;P35241;P35241-5	P26038;P35241;P35241-4;P35241-5	MOES_HUMAN;RADI_HUMAN	MSN;RDX	Moesin	115880
P68402	P68402	PA1B2_HUMAN	PAFAH1B2	Platelet-activating factor acetylhydrolase IB subunit alpha2	115570
Q13011	Q13011	ECH1_HUMAN	ECH1	Delta(3,5)-Delta(2,4)-dienoyl-CoA isomerase, mitochondrial	115297
Q9H853	Q9H853	TBA4B_HUMAN	TUBA4B	Putative tubulin-like protein alpha-4B	115107
O14735;O14735-3	O14735;O14735-3	CDIPT_HUMAN	CDIPT	CDP-diacylglycerol--inositol 3-phosphatidyltransferase	114697
Q70UQ0-4	Q70UQ0-4	IKIP_HUMAN	IKBIP	Isoform 4 of Inhibitor of nuclear factor kappa-B kinase-interacting protein	114586
Q9BZZ2	Q9BZZ2;Q9BZZ2-2;Q9BZZ2-3	SN_HUMAN	SIGLEC1	Sialoadhesin	114294
Q8IVF2;Q8IVF2-3	Q8IVF2;Q8IVF2-3	AHNK2_HUMAN	AHNAK2	Protein AHNAK2	114171
Q10713	Q10713	MPPA_HUMAN	PMPCA	Mitochondrial-processing peptidase subunit alpha	114016
P09543;P09543-2	P09543;P09543-2	CN37_HUMAN	CNP	2',3'-cyclic-nucleotide 3'-phosphodiesterase	113664
P51553;P51553-2	P51553;P51553-2	IDH3G_HUMAN	IDH3G	Isocitrate dehydrogenase [NAD] subunit gamma, mitochondrial	113489
P21757	P21757	MSRE_HUMAN	MSR1	Macrophage scavenger receptor types I and II	113467
Q14108;Q14108-2	Q14108;Q14108-2	SCRB2_HUMAN	SCARB2	Lysosome membrane protein 2	113457
O60568	O60568	PLOD3_HUMAN	PLOD3	Multifunctional procollagen lysine hydroxylase and glycosyltransferase LH3	113297
O15118	O15118	NPC1_HUMAN	NPC1	NPC intracellular cholesterol transporter 1	113262
P32119	P32119	PRDX2_HUMAN	PRDX2	Peroxiredoxin-2	113257
Q15120;Q15120-2	Q15120;Q15120-2	PDK3_HUMAN	PDK3	[Pyruvate dehydrogenase (acetyl-transferring)] kinase isozyme 3, mitochondrial	113044
P51148;P51148-2	P51148;P51148-2	RAB5C_HUMAN	RAB5C	Ras-related protein Rab-5C	112651
P09467	P09467	F16P1_HUMAN	FBP1	Fructose-1,6-bisphosphatase 1	112017
Q8WUM4-2	Q8WUM4-2	PDC6I_HUMAN	PDCD6IP	Isoform 2 of Programmed cell death 6-interacting protein	111877
P36551	P36551	HEM6_HUMAN	CPOX	Oxygen-dependent coproporphyrinogen-III oxidase, mitochondrial	111315
O00161	O00161	SNP23_HUMAN	SNAP23	Synaptosomal-associated protein 23	110935
P61088	P61088	UBE2N_HUMAN	UBE2N	Ubiquitin-conjugating enzyme E2 N	110851
O95202	O95202	LETM1_HUMAN	LETM1	Mitochondrial proton/calcium exchanger protein	110460
P62841	P62841	RS15_HUMAN	RPS15	40S ribosomal protein S15	110315
P62917	P62917	RL8_HUMAN	RPL8	60S ribosomal protein L8	110053
P12318;P12318-2	P12318;P12318-2	FCG2A_HUMAN	FCGR2A	Low affinity immunoglobulin gamma Fc region receptor II-a	109901
P11387	P11387	TOP1_HUMAN	TOP1	DNA topoisomerase 1	109481
Q9BXW7;Q9BXW7-2	Q9BXW7;Q9BXW7-2	HDHD5_HUMAN	HDHD5	Haloacid dehalogenase-like hydrolase domain-containing 5	109344
P61247	P61247	RS3A_HUMAN	RPS3A	40S ribosomal protein S3a	109328
Q92896;Q92896-2;Q92896-3	Q92896;Q92896-2;Q92896-3	GSLG1_HUMAN	GLG1	Golgi apparatus protein 1	108852
Q96RP9	Q96RP9;Q96RP9-2	EFGM_HUMAN	GFM1	Elongation factor G, mitochondrial	108802
O76071	O76071	CIAO1_HUMAN	CIAO1	Probable cytosolic iron-sulfur protein assembly protein CIAO1	108706
Q9Y3D6	Q9Y3D6	FIS1_HUMAN	FIS1	Mitochondrial fission 1 protein	108653
Q16795	Q16795	NDUA9_HUMAN	NDUFA9	NADH dehydrogenase [ubiquinone] 1 alpha subcomplex subunit 9, mitochondrial	108239
Q8NE86;Q8NE86-3	Q8NE86;Q8NE86-3	MCU_HUMAN	MCU	Calcium uniporter protein, mitochondrial	108120
P27105	P27105	STOM_HUMAN	STOM	Stomatin	108054
P17900	P17900	SAP3_HUMAN	GM2A	Ganglioside GM2 activator	107989
Q7Z2K6	Q7Z2K6	ERMP1_HUMAN	ERMP1	Endoplasmic reticulum metallopeptidase 1	107805
Q9H6V9;Q9H6V9-2	Q9H6V9;Q9H6V9-2;Q9H6V9-3;Q9H6V9-4	LDAH_HUMAN	LDAH	Lipid droplet-associated hydrolase	107626
Q9UHI5	Q9UHI5;Q9UHI5-2;Q9UHI5-3;Q9UHI5-4	LAT2_HUMAN	SLC7A8	Large neutral amino acids transporter small subunit 2	107098
Q9NY64	Q9NY64	GTR8_HUMAN	SLC2A8	Solute carrier family 2, facilitated glucose transporter member 8	107053
O75955	O75955;O75955-2	FLOT1_HUMAN	FLOT1	Flotillin-1	106078
P60903	P60903	S10AA_HUMAN	S100A10	Protein S100-A10	106030
P07305	P07305;P07305-2	H10_HUMAN	H1-0	Histone H1.0	105804
P10176	P10176	COX8A_HUMAN	COX8A	Cytochrome c oxidase subunit 8A, mitochondrial	105693
O60760	O60760	HPGDS_HUMAN	HPGDS	Hematopoietic prostaglandin D synthase	105441
Q9BZQ8	Q9BZQ8	NIBA1_HUMAN	NIBAN1	Protein Niban 1	105430
Q9GZT3;Q9GZT3-2	Q9GZT3;Q9GZT3-2	SLIRP_HUMAN	SLIRP	SRA stem-loop-interacting RNA-binding protein, mitochondrial	105148
O60234	O60234	GMFG_HUMAN	GMFG	Glia maturation factor gamma	104972
Q8IV08	Q8IV08	PLD3_HUMAN	PLD3	5'-3' exonuclease PLD3	104946
P62701	Q8TD47;P62701	RS4X_HUMAN	RPS4X	40S ribosomal protein S4, X isoform	104831
Q9HB90	Q9HB90	RRAGC_HUMAN	RRAGC	Ras-related GTP-binding protein C	104820
O95140	O95140	MFN2_HUMAN	MFN2	Mitofusin-2	104611
Q02818	Q02818	NUCB1_HUMAN	NUCB1	Nucleobindin-1	104456
P23396	P23396;P23396-2	RS3_HUMAN	RPS3	40S ribosomal protein S3	104022
O60313-10;O60313-2	O60313;O60313-2;O60313-9;O60313-10;O60313-11;O60313-13	OPA1_HUMAN	OPA1	Isoform 4 of Dynamin-like 120 kDa protein, mitochondrial	103886
O95415;O95415-2	O95415;O95415-2	BRI3_HUMAN	BRI3	Brain protein I3	103881
P55209;P55209-2	P55209;P55209-2	NP1L1_HUMAN	NAP1L1	Nucleosome assembly protein 1-like 1	102968
O00116	O00116	ADAS_HUMAN	AGPS	Alkyldihydroxyacetonephosphate synthase, peroxisomal	102914
P61513	A6NKH3;P61513	RL37A_HUMAN	RPL37A	60S ribosomal protein L37a	102888
Q07666;Q07666-2;Q07666-3	Q07666;Q07666-2;Q07666-3	KHDR1_HUMAN	KHDRBS1	KH domain-containing, RNA-binding, signal transduction-associated protein 1	102653
P17661	P17661	DESM_HUMAN	DES	Desmin	102418
O43567	O43567	RNF13_HUMAN	RNF13	E3 ubiquitin-protein ligase RNF13	102415
Q15286	Q15286;Q15286-2	RAB35_HUMAN	RAB35	Ras-related protein Rab-35	102359
P28062;P28062-2	P28062;P28062-2	PSB8_HUMAN	PSMB8	Proteasome subunit beta type-8	101853
Q9NY15	Q9NY15	STAB1_HUMAN	STAB1	Stabilin-1	101672
Q08211	Q08211	DHX9_HUMAN	DHX9	ATP-dependent RNA helicase A	101597
Q8N386	Q8N386	LRC25_HUMAN	LRRC25	Leucine-rich repeat-containing protein 25	101414
Q07955	Q07955;Q07955-2;Q07955-3	SRSF1_HUMAN	SRSF1	Serine/arginine-rich splicing factor 1	101353
P53597	P53597	SUCA_HUMAN	SUCLG1	Succinate--CoA ligase [ADP/GDP-forming] subunit alpha, mitochondrial	101298
P01893;P04439;P04439-2	P01893;P04439;P04439-2	HLAA_HUMAN;HLAH_HUMAN	HLA-A;HLA-H	Putative HLA class I histocompatibility antigen, alpha chain H	101251
P62241	P62241	RS8_HUMAN	RPS8	40S ribosomal protein S8	101156
O14949	O14949	QCR8_HUMAN	UQCRQ	Cytochrome b-c1 complex subunit 8	101050
Q9H299	Q9H299	SH3L3_HUMAN	SH3BGRL3	SH3 domain-binding glutamic acid-rich-like protein 3	100755
Q14108	Q14108	SCRB2_HUMAN	SCARB2	Lysosome membrane protein 2	100640
Q5JTV8;Q5JTV8-3	Q5JTV8;Q5JTV8-3	TOIP1_HUMAN	TOR1AIP1	Torsin-1A-interacting protein 1	100604
P42704	P42704	LPPRC_HUMAN	LRPPRC	Leucine-rich PPR motif-containing protein, mitochondrial	100416
Q969N2;Q969N2-5	Q969N2;Q969N2-2;Q969N2-4;Q969N2-5;Q969N2-6	PIGT_HUMAN	PIGT	GPI transamidase component PIG-T	100215
Q9BQE3;Q9H853	Q9BQE3;P68363;Q6PEY2;Q71U36;Q71U36-2;P68366;P68366-2;P0DPH8;Q9NY65;Q9NY65-2;P0DPH7;P0DPH7-2;Q9H853	TBA1C_HUMAN;TBA4B_HUMAN	TUBA1C;TUBA4B	Tubulin alpha-1C chain	100215
P47755	P47755;P47755-2	CAZA2_HUMAN	CAPZA2	F-actin-capping protein subunit alpha-2	100193
O75489	O75489	NDUS3_HUMAN	NDUFS3	NADH dehydrogenase [ubiquinone] iron-sulfur protein 3, mitochondrial	100059
P51798;P51798-2	P51798;P51798-2	CLCN7_HUMAN	CLCN7	H(+)/Cl(-) exchange transporter 7	99787.6
Q96MH6	Q96MH6	TMM68_HUMAN	TMEM68	Transmembrane protein 68	99645.7
P14314;P14314-2	P14314;P14314-2	GLU2B_HUMAN	PRKCSH	Glucosidase 2 subunit beta	99547
Q15833;Q15833-2;Q15833-3	Q15833;Q15833-2;Q15833-3	STXB2_HUMAN	STXBP2	Syntaxin-binding protein 2	99334.9
P10599	P10599;P10599-2	THIO_HUMAN	TXN	Thioredoxin	99114.6
P18124	P18124	RL7_HUMAN	RPL7	60S ribosomal protein L7	98895.8
Q15424;Q15424-2;Q15424-3;Q15424-4	Q15424;Q15424-2;Q15424-3;Q15424-4	SAFB1_HUMAN	SAFB	Scaffold attachment factor B1	98827
P41091	P41091	IF2G_HUMAN	EIF2S3	Eukaryotic translation initiation factor 2 subunit 3	98561.8
P16949;P16949-2	P16949;P16949-2	STMN1_HUMAN	STMN1	Stathmin	98343.6
P17568	P17568	NDUB7_HUMAN	NDUFB7	NADH dehydrogenase [ubiquinone] 1 beta subcomplex subunit 7	98252.4
P04899;P04899-2;P04899-3;P04899-5;P04899-6;P09471-2;P63096;P63096-2	P09471-2;P63096;P63096-2;P04899;P04899-2;P04899-3;P04899-4;P04899-5;P04899-6	GNAI1_HUMAN;GNAI2_HUMAN;GNAO_HUMAN	GNAI1;GNAI2;GNAO1	Guanine nucleotide-binding protein G(i) subunit alpha-2	98065.3
P04040	P04040	CATA_HUMAN	CAT	Catalase	97799.6
Q99832	Q99832;Q99832-3;Q99832-4	TCPH_HUMAN	CCT7	T-complex protein 1 subunit eta	97713.2
Q9NRV9	Q9NRV9	HEBP1_HUMAN	HEBP1	Heme-binding protein 1	97651.7
Q9BTZ2;Q9BTZ2-4;Q9BTZ2-8	Q6PKH6;Q6PKH6-2;Q9BTZ2;Q9BTZ2-2;Q9BTZ2-3;Q9BTZ2-4;Q9BTZ2-5;Q9BTZ2-7;Q9BTZ2-8	DHRS4_HUMAN	DHRS4	Dehydrogenase/reductase SDR family member 4	97648.3
Q2M389	Q2M389;Q2M389-2	WASC4_HUMAN	WASHC4	WASH complex subunit 4	97530.1
P04264	P04264	K2C1_HUMAN	KRT1	Keratin, type II cytoskeletal 1	97507.7
Q15392;Q15392-2	Q15392;Q15392-2	DHC24_HUMAN	DHCR24	Delta(24)-sterol reductase	96884.2
Q14728	Q14728	MFS10_HUMAN	MFSD10	Major facilitator superfamily domain-containing protein 10	96773.4
Q96AQ6;Q96AQ6-2	Q96AQ6;Q96AQ6-2	PBIP1_HUMAN	PBXIP1	Pre-B-cell leukemia transcription factor-interacting protein 1	96705.6
Q96NT5;Q96NT5-2	Q96NT5;Q96NT5-2	PCFT_HUMAN	SLC46A1	Proton-coupled folate transporter	96646.9
P20645	P20645	MPRD_HUMAN	M6PR	Cation-dependent mannose-6-phosphate receptor	96512.1
O00534	O00534;O00534-2;O00534-3;O00534-4	VMA5A_HUMAN	VWA5A	von Willebrand factor A domain-containing protein 5A	96402.8
Q7L5N7	Q7L5N7;Q7L5N7-2	PCAT2_HUMAN	LPCAT2	Lysophosphatidylcholine acyltransferase 2	96298.7
P14550	P14550	AK1A1_HUMAN	AKR1A1	Aldo-keto reductase family 1 member A1	95948.8
Q92544	Q92544	TM9S4_HUMAN	TM9SF4	Transmembrane 9 superfamily member 4	95783.8
P06737;P06737-2;P11216;P11217-2	P11216;P06737;P06737-2;P11217;P11217-2	PYGB_HUMAN;PYGL_HUMAN;PYGM_HUMAN	PYGB;PYGL;PYGM	Glycogen phosphorylase, liver form	95481.9
Q16775;Q16775-2	Q16775;Q16775-2	GLO2_HUMAN	HAGH	Hydroxyacylglutathione hydrolase, mitochondrial	95073.6
Q9H4A4	Q9H4A4	AMPB_HUMAN	RNPEP	Aminopeptidase B	94937.6
Q14974	Q14974;Q14974-2	IMB1_HUMAN	KPNB1	Importin subunit beta-1	94565.7
Q9UKV3-2	Q9UKV3-2	ACINU_HUMAN	ACIN1	Isoform 2 of Apoptotic chromatin condensation inducer in the nucleus	94555.4
Q12905	Q12905	ILF2_HUMAN	ILF2	Interleukin enhancer-binding factor 2	94462
P60709;P63261;P68133	P60709;P62736;P63261;P68032;P68133;P63267;P63267-2	ACTB_HUMAN;ACTG_HUMAN;ACTS_HUMAN	ACTA1;ACTB;ACTG1	Actin, cytoplasmic 1	94157.8
P42785	P42785;P42785-2	PCP_HUMAN	PRCP	Lysosomal Pro-X carboxypeptidase	93985.5
O75844	O75844	FACE1_HUMAN	ZMPSTE24	CAAX prenyl protease 1 homolog	93959.6
P50395	P50395;P50395-2	GDIB_HUMAN	GDI2	Rab GDP dissociation inhibitor beta	93693.9
Q16718	Q16718;Q16718-2	NDUA5_HUMAN	NDUFA5	NADH dehydrogenase [ubiquinone] 1 alpha subcomplex subunit 5	93575
Q00577	Q00577	PURA_HUMAN	PURA	Transcriptional activator protein Pur-alpha	93523.2
P31948	P31948;P31948-2;P31948-3	STIP1_HUMAN	STIP1	Stress-induced-phosphoprotein 1	93200.4
Q14061	Q14061	COX17_HUMAN	COX17	Cytochrome c oxidase copper chaperone	92713.8
Q9HD45	Q9HD45	TM9S3_HUMAN	TM9SF3	Transmembrane 9 superfamily member 3	92616.5
P46459	P46459;P46459-2	NSF_HUMAN	NSF	Vesicle-fusing ATPase	92299.7
P49419-2	P49419;P49419-2;P49419-4	AL7A1_HUMAN	ALDH7A1	Isoform 2 of Alpha-aminoadipic semialdehyde dehydrogenase	91970.6
P26599;P26599-2;P26599-3	P26599;P26599-2;P26599-3	PTBP1_HUMAN	PTBP1	Polypyrimidine tract-binding protein 1	91955.6
P51606	P51606;P51606-2	RENBP_HUMAN	RENBP	N-acylglucosamine 2-epimerase	91821.9
O43809	O43809	CPSF5_HUMAN	NUDT21	Cleavage and polyadenylation specificity factor subunit 5	91639.9
Q32P28	Q32P28;Q32P28-3;Q32P28-4	P3H1_HUMAN	P3H1	Prolyl 3-hydroxylase 1	91599.7
P46019	P46019	KPB2_HUMAN	PHKA2	Phosphorylase b kinase regulatory subunit alpha, liver isoform	91575.4
O43772	O43772	MCAT_HUMAN	SLC25A20	Mitochondrial carnitine/acylcarnitine carrier protein	91480.7
Q9UIQ6;Q9UIQ6-2;Q9UIQ6-3	Q9UIQ6;Q9UIQ6-2;Q9UIQ6-3	LCAP_HUMAN	LNPEP	Leucyl-cystinyl aminopeptidase	91276.9
Q8TD55	Q8TD55;Q8TD55-2	PKHO2_HUMAN	PLEKHO2	Pleckstrin homology domain-containing family O member 2	91268
P00846	P00846	ATP6_HUMAN	MT-ATP6	ATP synthase subunit a	91083.1
P05387	P05387	RLA2_HUMAN	RPLP2	60S acidic ribosomal protein P2	91032.3
Q9NV96	Q9NV96;Q9NV96-2;Q9NV96-3	CC50A_HUMAN	TMEM30A	Cell cycle control protein 50A	90887.1
P61204;P61204-2;P84077	P84077;P61204;P61204-2	ARF1_HUMAN;ARF3_HUMAN	ARF1;ARF3	ADP-ribosylation factor 3	90795.8
Q6IBS0	Q6IBS0	TWF2_HUMAN	TWF2	Twinfilin-2	90783.8
Q9NZC3	Q9NZC3	GDE1_HUMAN	GDE1	Glycerophosphodiester phosphodiesterase 1	90668.5
Q14344	Q14344;Q14344-2	GNA13_HUMAN	GNA13	Guanine nucleotide-binding protein subunit alpha-13	90649.5
O75439	O75439	MPPB_HUMAN	PMPCB	Mitochondrial-processing peptidase subunit beta	90549.9
P11908;P11908-2;P60891	P60891;P60891-2;P11908;P11908-2	PRPS1_HUMAN;PRPS2_HUMAN	PRPS1;PRPS2	Ribose-phosphate pyrophosphokinase 2	90427.5
Q9NVI7-2	Q9NVI7;Q9NVI7-2;Q9NVI7-3	ATD3A_HUMAN	ATAD3A	Isoform 2 of ATPase family AAA domain-containing protein 3A	90311.7
Q86XR7-2	Q86XR7-2;Q9Y3B3;Q9Y3B3-2	TCAM2_HUMAN	TICAM2	Isoform 2 of TIR domain-containing adapter molecule 2	90234.7
P39687	P39687	AN32A_HUMAN	ANP32A	Acidic leucine-rich nuclear phosphoprotein 32 family member A	90191.3
O95479;O95479-2	O95479;O95479-2	G6PE_HUMAN	H6PD	GDH/6PGL endoplasmic bifunctional protein	89921.9
Q16762	Q16762	THTR_HUMAN	TST	Thiosulfate sulfurtransferase	89732.2
O75131	O75131	CPNE3_HUMAN	CPNE3	Copine-3	89651.3
Q9NX08	Q9NX08	COMD8_HUMAN	COMMD8	COMM domain-containing protein 8	89558.8
O43776	O43776	SYNC_HUMAN	NARS1	Asparagine--tRNA ligase, cytoplasmic	89539.6
P17980	P17980	PRS6A_HUMAN	PSMC3	26S proteasome regulatory subunit 6A	89501.7
P14207	P14207	FOLR2_HUMAN	FOLR2	Folate receptor beta	89272.4
O00560;O00560-2	O00560;O00560-2	SDCB1_HUMAN	SDCBP	Syntenin-1	89252.6
P20674	P20674	COX5A_HUMAN	COX5A	Cytochrome c oxidase subunit 5A, mitochondrial	89205
O43615	O43615	TIM44_HUMAN	TIMM44	Mitochondrial import inner membrane translocase subunit TIM44	89157.5
P02749	P02749	APOH_HUMAN	APOH	Beta-2-glycoprotein 1	88895.7
O43837	O43837;O43837-2	IDH3B_HUMAN	IDH3B	Isocitrate dehydrogenase [NAD] subunit beta, mitochondrial	88885.2
P83731	P83731	RL24_HUMAN	RPL24	60S ribosomal protein L24	88884.7
P27797;P27824;P27824-2	P27797;P27824;P27824-2;P27824-3	CALR_HUMAN;CALX_HUMAN	CALR;CANX	Calreticulin	88878.6
Q6ZMG9;Q6ZMG9-2	Q6ZMG9;Q6ZMG9-2	CERS6_HUMAN	CERS6	Ceramide synthase 6	88877.5
Q10472	Q10472;Q8IUC8;Q8IUC8-2;Q8IUC8-3	GALT1_HUMAN	GALNT1	Polypeptide N-acetylgalactosaminyltransferase 1	88837.6
Q9NR28;Q9NR28-2	Q9NR28;Q9NR28-2;Q9NR28-3	DBLOH_HUMAN	DIABLO	Diablo homolog, mitochondrial	88738.7
P53621	P53621;P53621-2	COPA_HUMAN	COPA	Coatomer subunit alpha	88636.6
Q02252;Q02252-2	Q02252;Q02252-2	MMSA_HUMAN	ALDH6A1	Methylmalonate-semialdehyde dehydrogenase [acylating], mitochondrial	88512.5
O43707	O43707;O43707-2	ACTN4_HUMAN	ACTN4	Alpha-actinin-4	88474.4
Q9NY33;Q9NY33-4	Q9NY33;Q9NY33-4	DPP3_HUMAN	DPP3	Dipeptidyl peptidase 3	88468.9
Q9Y490	Q9Y490	TLN1_HUMAN	TLN1	Talin-1	88424.9
Q96AX1	Q96AX1	VP33A_HUMAN	VPS33A	Vacuolar protein sorting-associated protein 33A	88159.1
O00764	O00764;O00764-2;O00764-3	PDXK_HUMAN	PDXK	Pyridoxal kinase	88151.2
Q8N5K1	Q8N5K1	CISD2_HUMAN	CISD2	CDGSH iron-sulfur domain-containing protein 2	88042.6
P10619;P10619-2	P10619;P10619-2	PPGB_HUMAN	CTSA	Lysosomal protective protein	87950.7
O95563	O95563	MPC2_HUMAN	MPC2	Mitochondrial pyruvate carrier 2	87542.2
P78324;P78324-4	Q5TFQ8;P78324;P78324-2;P78324-4	SHPS1_HUMAN	SIRPA	Tyrosine-protein phosphatase non-receptor type substrate 1	87525.9
O14972	O14972;O14972-2	VP26C_HUMAN	VPS26C	Vacuolar protein sorting-associated protein 26C	87488.7
Q9UI09	Q9UI09	NDUAC_HUMAN	NDUFA12	NADH dehydrogenase [ubiquinone] 1 alpha subcomplex subunit 12	87384.5
Q15404	Q15404;Q15404-2	RSU1_HUMAN	RSU1	Ras suppressor protein 1	87208.8
P24534	P24534	EF1B_HUMAN	EEF1B2	Elongation factor 1-beta	87155.9
P02649	P02649	APOE_HUMAN	APOE	Apolipoprotein E	87029.5
O15260;O15260-2	O15260;O15260-2;O15260-3	SURF4_HUMAN	SURF4	Surfeit locus protein 4	86662.4
Q15233	Q15233;Q15233-2	NONO_HUMAN	NONO	Non-POU domain-containing octamer-binding protein	86566.7
P21980	P21980	TGM2_HUMAN	TGM2	Protein-glutamine gamma-glutamyltransferase 2	86557.5
P00492	P00492	HPRT_HUMAN	HPRT1	Hypoxanthine-guanine phosphoribosyltransferase	86398.6
O95182	O95182	NDUA7_HUMAN	NDUFA7	NADH dehydrogenase [ubiquinone] 1 alpha subcomplex subunit 7	86107.2
Q8NCG7	Q8NCG7;Q8NCG7-2;Q8NCG7-4	DGLB_HUMAN	DAGLB	Diacylglycerol lipase-beta	85953.5
P35606;P35606-2	P35606;P35606-2	COPB2_HUMAN	COPB2	Coatomer subunit beta'	85826
Q7Z3D6-2	Q7Z3D6;Q7Z3D6-2;Q7Z3D6-3;Q7Z3D6-4;Q7Z3D6-5	GLUCM_HUMAN	DGLUCY	Isoform 2 of D-glutamate cyclase, mitochondrial	85742
P25942	P25942;P25942-2	TNR5_HUMAN	CD40	Tumor necrosis factor receptor superfamily member 5	85529.4
Q16864;Q16864-2	Q16864;Q16864-2	VATF_HUMAN	ATP6V1F	V-type proton ATPase subunit F	85346.4
P55786	A6NEC2;P55786	PSA_HUMAN	NPEPPS	Puromycin-sensitive aminopeptidase	85158
Q96HJ9-2	Q96HJ9;Q96HJ9-2	FMC1_HUMAN	FMC1	Isoform 2 of Protein FMC1 homolog	85067.6
P27635	P27635;Q96L21	RL10_HUMAN	RPL10	60S ribosomal protein L10	85013.1
Q9NPJ3;Q9NPJ3-2	Q9NPJ3;Q9NPJ3-2	ACO13_HUMAN	ACOT13	Acyl-coenzyme A thioesterase 13	84944.4
Q9NQR4	Q9NQR4	NIT2_HUMAN	NIT2	Omega-amidase NIT2	84909.8
O75995	O75995	SASH3_HUMAN	SASH3	SAM and SH3 domain-containing protein 3	84876.2
O75381;O75381-2	O75381;O75381-2	PEX14_HUMAN	PEX14	Peroxisomal membrane protein PEX14	84748.7
P12694	P12694;P12694-2	ODBA_HUMAN	BCKDHA	2-oxoisovalerate dehydrogenase subunit alpha, mitochondrial	84651.4
P06899;P23527;P33778;Q16778;Q8N257	Q6DRA6;Q8N257;P06899;P33778;Q16778;Q6DN03;P23527	H2B1B_HUMAN;H2B1J_HUMAN;H2B1O_HUMAN;H2B2E_HUMAN;H2B3B_HUMAN	H2BC11;H2BC17;H2BC21;H2BC3;H2BU1	Histone H2B type 1-J	84525.7
P01023	P01023	A2MG_HUMAN	A2M	Alpha-2-macroglobulin	84516.6
Q92542;Q92542-2	Q92542;Q92542-2	NICA_HUMAN	NCSTN	Nicastrin	84446
Q12907	Q12907	LMAN2_HUMAN	LMAN2	Vesicular integral-membrane protein VIP36	84423.5
O75083	O75083	WDR1_HUMAN	WDR1	WD repeat-containing protein 1	84289.6
Q06323	Q06323;Q06323-2;Q06323-3	PSME1_HUMAN	PSME1	Proteasome activator complex subunit 1	84281.8
P23229;P23229-2;P23229-3;P23229-4;P23229-5;P23229-6;P23229-9	P23229;P23229-2;P23229-3;P23229-4;P23229-5;P23229-6;P23229-7;P23229-9	ITA6_HUMAN	ITGA6	Integrin alpha-6	83989.2
Q9UNL2;Q9UNL2-2	Q9UNL2;Q9UNL2-2	SSRG_HUMAN	SSR3	Translocon-associated protein subunit gamma	83945.6
P46778	P46778	RL21_HUMAN	RPL21	60S ribosomal protein L21	83917.6
P21283	P21283	VATC1_HUMAN	ATP6V1C1	V-type proton ATPase subunit C 1	83760.3
Q96RF0-2	Q96RF0-2	SNX18_HUMAN	SNX18	Isoform 2 of Sorting nexin-18	83698.6
P25788;P25788-2	P25788;P25788-2	PSA3_HUMAN	PSMA3	Proteasome subunit alpha type-3	83669.5
Q9HBL7	Q9HBL7	PLRKT_HUMAN	PLGRKT	Plasminogen receptor (KT)	83324.6
Q9H2U2	Q9H2U2;Q9H2U2-2;Q9H2U2-3	IPYR2_HUMAN	PPA2	Inorganic pyrophosphatase 2, mitochondrial	83271.5
Q9NZ45	Q9NZ45	CISD1_HUMAN	CISD1	CDGSH iron-sulfur domain-containing protein 1	83002.6
P23381;P23381-2	P23381;P23381-2	SYWC_HUMAN	WARS1	Tryptophan--tRNA ligase, cytoplasmic	82923.8
Q6IC98	Q6IC98	GRAM4_HUMAN	GRAMD4	GRAM domain-containing protein 4	82854
Q53H12	Q53H12	AGK_HUMAN	AGK	Acylglycerol kinase, mitochondrial	82714.5
Q12931;Q12931-2	Q12931;Q12931-2	TRAP1_HUMAN	TRAP1	Heat shock protein 75 kDa, mitochondrial	82684
Q7Z2H8;Q7Z2H8-3	Q7Z2H8;Q7Z2H8-3	S36A1_HUMAN	SLC36A1	Proton-coupled amino acid transporter 1	82665.8
O43181	O43181	NDUS4_HUMAN	NDUFS4	NADH dehydrogenase [ubiquinone] iron-sulfur protein 4, mitochondrial	82603.9
Q9NYK1	Q9NYK1	TLR7_HUMAN	TLR7	Toll-like receptor 7	82555.2
P37837	P37837	TALDO_HUMAN	TALDO1	Transaldolase	82110.5
Q9H8H3	Q9H8H3	MET7A_HUMAN	METTL7A	Methyltransferase-like protein 7A	82024.6
Q9NUV9	Q9NUV9	GIMA4_HUMAN	GIMAP4	GTPase IMAP family member 4	82011.5
Q9NZD8	Q9NZD8;Q9NZD8-2	SPG21_HUMAN	SPG21	Maspardin	81958.4
O75477	O75477	ERLN1_HUMAN	ERLIN1	Erlin-1	81925.8
P00338;P07195	P07195;P00338;P00338-2;P00338-3;P00338-4;P00338-5;Q6ZMR3;P07864	LDHA_HUMAN;LDHB_HUMAN	LDHA;LDHB	L-lactate dehydrogenase A chain	81913.1
P55160	P55160;P55160-2	NCKPL_HUMAN	NCKAP1L	Nck-associated protein 1-like	81777.3
Q5HYK3	Q5HYK3	COQ5_HUMAN	COQ5	2-methoxy-6-polyprenyl-1,4-benzoquinol methylase, mitochondrial	81337.7
P50991	P50991;P50991-2	TCPD_HUMAN	CCT4	T-complex protein 1 subunit delta	81148.8
O00231;O00231-2	O00231;O00231-2	PSD11_HUMAN	PSMD11	26S proteasome non-ATPase regulatory subunit 11	81107.6
P56556	P56556	NDUA6_HUMAN	NDUFA6	NADH dehydrogenase [ubiquinone] 1 alpha subcomplex subunit 6	80847.7
O75822;O75822-2	O75822;O75822-2;O75822-3	EIF3J_HUMAN	EIF3J	Eukaryotic translation initiation factor 3 subunit J	80577.5
P50402	P50402	EMD_HUMAN	EMD	Emerin	80536.4
Q14571	Q14571	ITPR2_HUMAN	ITPR2	Inositol 1,4,5-trisphosphate receptor type 2	80479.5
P08559;P08559-2	P08559;P08559-2;P08559-3;P08559-4;P29803	ODPA_HUMAN	PDHA1	Pyruvate dehydrogenase E1 component subunit alpha, somatic form, mitochondrial	80402.5
Q8TCT9;Q8TCT9-4;Q8TCT9-5	Q8TCT9;Q8TCT9-2;Q8TCT9-4;Q8TCT9-5	HM13_HUMAN	HM13	Minor histocompatibility antigen H13	80344.4
Q86Y82	Q86Y82	STX12_HUMAN	STX12	Syntaxin-12	80228.3
P30043	P30043	BLVRB_HUMAN	BLVRB	Flavin reductase (NADPH)	80199.8
Q15293	Q15293	RCN1_HUMAN	RCN1	Reticulocalbin-1	80183.8
Q9BT09	Q9BT09	CNPY3_HUMAN	CNPY3	Protein canopy homolog 3	80074.2
O00571;O00571-2	O00571;O00571-2;O15523;O15523-2;O15523-3	DDX3X_HUMAN	DDX3X	ATP-dependent RNA helicase DDX3X	80043
P84098	P84098	RL19_HUMAN	RPL19	60S ribosomal protein L19	80004.9
P09496-2	P09496;P09496-2;P09496-3;P09496-4	CLCA_HUMAN	CLTA	Isoform Non-brain of Clathrin light chain A	79824
P09211	P09211	GSTP1_HUMAN	GSTP1	Glutathione S-transferase P	79738.6
Q9BWS9	Q9BWS9;Q9BWS9-2	CHID1_HUMAN	CHID1	Chitinase domain-containing protein 1	79659.5
Q9H223	Q9H223	EHD4_HUMAN	EHD4	EH domain-containing protein 4	79631.6
Q9UJJ9	Q9UJJ9	GNPTG_HUMAN	GNPTG	N-acetylglucosamine-1-phosphotransferase subunit gamma	79531.3
P51795;P51795-1	P51795;P51795-1	CLCN5_HUMAN	CLCN5	H(+)/Cl(-) exchange transporter 5	79515.5
Q92552;Q92552-2	Q92552;Q92552-2	RT27_HUMAN	MRPS27	28S ribosomal protein S27, mitochondrial	79456.8
P23246;P23246-2	P23246;P23246-2	SFPQ_HUMAN	SFPQ	Splicing factor, proline- and glutamine-rich	79374.5
Q8NBQ5	Q8NBQ5	DHB11_HUMAN	HSD17B11	Estradiol 17-beta-dehydrogenase 11	79363.8
P23528;Q9Y281;Q9Y281-3	P23528;Q9Y281;Q9Y281-3	COF1_HUMAN;COF2_HUMAN	CFL1;CFL2	Cofilin-1	79130.1
Q02318	Q02318	CP27A_HUMAN	CYP27A1	Sterol 26-hydroxylase, mitochondrial	78954.3
P11586	P11586	C1TC_HUMAN	MTHFD1	C-1-tetrahydrofolate synthase, cytoplasmic	78932.8
P62280	P62280	RS11_HUMAN	RPS11	40S ribosomal protein S11	78850.5
P09471-2	P09471-2	GNAO_HUMAN	GNAO1	Isoform Alpha-2 of Guanine nucleotide-binding protein G(o) subunit alpha	78817
Q96IX5	Q96IX5	ATPMD_HUMAN	ATP5MD	ATP synthase membrane subunit DAPIT, mitochondrial	78749.7
B5ME19;Q99613;Q99613-2	B5ME19;Q99613;Q99613-2	EIF3C_HUMAN;EIFCL_HUMAN	EIF3C;EIF3CL	Eukaryotic translation initiation factor 3 subunit C-like protein	78745.6
Q86Y39	Q86Y39;Q86Y39-2	NDUAB_HUMAN	NDUFA11	NADH dehydrogenase [ubiquinone] 1 alpha subcomplex subunit 11	78744.8
P51665	P51665	PSMD7_HUMAN	PSMD7	26S proteasome non-ATPase regulatory subunit 7	78502.5
P54920	P54920	SNAA_HUMAN	NAPA	Alpha-soluble NSF attachment protein	78341.9
Q9UNM6	Q9UNM6;Q9UNM6-2	PSD13_HUMAN	PSMD13	26S proteasome non-ATPase regulatory subunit 13	78196.9
P62820	P62820;P62820-2;P62820-3	RAB1A_HUMAN	RAB1A	Ras-related protein Rab-1A	78183.9
P34059	P34059	GALNS_HUMAN	GALNS	N-acetylgalactosamine-6-sulfatase	78064.8
Q15019;Q15019-2;Q15019-3	Q15019;Q15019-2;Q15019-3	SEPT2_HUMAN	SEPTIN2	Septin-2	77971.5
Q8NBX0	Q8NBX0	SCPDL_HUMAN	SCCPDH	Saccharopine dehydrogenase-like oxidoreductase	77771.3
P12074	P12074	CX6A1_HUMAN	COX6A1	Cytochrome c oxidase subunit 6A1, mitochondrial	77760.7
P19404	P19404	NDUV2_HUMAN	NDUFV2	NADH dehydrogenase [ubiquinone] flavoprotein 2, mitochondrial	77753.4
P16930	P16930;P16930-2	FAAA_HUMAN	FAH	Fumarylacetoacetase	77699.9
Q96CS3	Q96CS3	FAF2_HUMAN	FAF2	FAS-associated factor 2	77665.6
P26885	P26885	FKBP2_HUMAN	FKBP2	Peptidyl-prolyl cis-trans isomerase FKBP2	77663
P29466;P29466-2	P29466;P29466-2;P29466-3;P29466-4	CASP1_HUMAN	CASP1	Caspase-1	77638.1
P08195;P08195-2;P08195-3;P08195-4	P08195;P08195-2;P08195-3;P08195-4	4F2_HUMAN	SLC3A2	4F2 cell-surface antigen heavy chain	77490.6
P51812;Q15418;Q15418-2;Q15418-4	Q9UK32;Q9UK32-2;Q15418;Q15418-2;Q15418-3;Q15418-4;Q15349;Q15349-2;Q15349-3;P51812	KS6A1_HUMAN;KS6A3_HUMAN	RPS6KA1;RPS6KA3	Ribosomal protein S6 kinase alpha-3	77336.7
Q13286;Q13286-2;Q13286-3;Q13286-4;Q13286-7	Q13286;Q13286-2;Q13286-3;Q13286-4;Q13286-6;Q13286-7	CLN3_HUMAN	CLN3	Battenin	77336.4
P23786	P23786	CPT2_HUMAN	CPT2	Carnitine O-palmitoyltransferase 2, mitochondrial	77321.7
Q9Y276	Q9Y276	BCS1_HUMAN	BCS1L	Mitochondrial chaperone BCS1	77256.8
P02786	P02786	TFR1_HUMAN	TFRC	Transferrin receptor protein 1	77117.7
Q96EY8	Q96EY8	MMAB_HUMAN	MMAB	Corrinoid adenosyltransferase	77066.4
Q14764	Q14764	MVP_HUMAN	MVP	Major vault protein	77033.4
P47756-2	P47756;P47756-2	CAPZB_HUMAN	CAPZB	Isoform 2 of F-actin-capping protein subunit beta	76980.6
Q99943	Q99943	PLCA_HUMAN	AGPAT1	1-acyl-sn-glycerol-3-phosphate acyltransferase alpha	76783.1
P41250	P41250	GARS_HUMAN	GARS1	Glycine--tRNA ligase	76721.6
P49207	P49207	RL34_HUMAN	RPL34	60S ribosomal protein L34	76604.1
P46776	P46776	RL27A_HUMAN	RPL27A	60S ribosomal protein L27a	76553.5
P07108;P07108-2;P07108-3;P07108-4;P07108-5	P07108;P07108-2;P07108-3;P07108-4;P07108-5	ACBP_HUMAN	DBI	Acyl-CoA-binding protein	76372.1
P17947;P17947-2	P17947;P17947-2	SPI1_HUMAN	SPI1	Transcription factor PU.1	76140.6
P04271	P04271	S100B_HUMAN	S100B	Protein S100-B	76117.3
Q9Y5Y5;Q9Y5Y5-2	Q9Y5Y5;Q9Y5Y5-2	PEX16_HUMAN	PEX16	Peroxisomal membrane protein PEX16	76022.4
P51151	P51151	RAB9A_HUMAN	RAB9A	Ras-related protein Rab-9A	75976.9
P04264;P13647;P35908	Q01546;P05787;P05787-2;P48668;O95678;P12035;P02538;P13647;P04259;Q7Z794;P35908;P04264	K22E_HUMAN;K2C1_HUMAN;K2C5_HUMAN	KRT1;KRT2;KRT5	Keratin, type II cytoskeletal 1	75904.5
O75746	O75746	CMC1_HUMAN	SLC25A12	Calcium-binding mitochondrial carrier protein Aralar1	75798.9
P31946;P31946-2	P31946;P31946-2	1433B_HUMAN	YWHAB	14-3-3 protein beta/alpha	75547.5
P10114	P10114	RAP2A_HUMAN	RAP2A	Ras-related protein Rap-2a	75500.4
O14983-3;P16615	P16615;P16615-2;P16615-3;P16615-5;O14983;O14983-2;O14983-3	AT2A1_HUMAN;AT2A2_HUMAN	ATP2A1;ATP2A2	Isoform 3 of Sarcoplasmic/endoplasmic reticulum calcium ATPase 1	75299.9
P04264;P35908	Q7Z794;P35908;P04264	K22E_HUMAN;K2C1_HUMAN	KRT1;KRT2	Keratin, type II cytoskeletal 1	75263.7
Q9Y5S1	Q9Y5S1	TRPV2_HUMAN	TRPV2	Transient receptor potential cation channel subfamily V member 2	75154.7
P48960;P48960-2;P48960-3	P48960;P48960-2;P48960-3	AGRE5_HUMAN	ADGRE5	Adhesion G protein-coupled receptor E5	75090.9
Q9HBH5	Q9HBH5	RDH14_HUMAN	RDH14	Retinol dehydrogenase 14	75079.8
P12956	P12956;P12956-2	XRCC6_HUMAN	XRCC6	X-ray repair cross-complementing protein 6	75077.7
Q3ZCQ8;Q3ZCQ8-2	Q3ZCQ8;Q3ZCQ8-2;Q3ZCQ8-3	TIM50_HUMAN	TIMM50	Mitochondrial import inner membrane translocase subunit TIM50	74994.6
Q13586;Q13586-2	Q13586;Q13586-2	STIM1_HUMAN	STIM1	Stromal interaction molecule 1	74930
P25787	P25787	PSA2_HUMAN	PSMA2	Proteasome subunit alpha type-2	74771.6
Q7Z3J2	Q7Z3J2;Q7Z3J2-2	VP35L_HUMAN	VPS35L	VPS35 endosomal protein-sorting factor-like	74706.8
Q14571;Q14643;Q14643-2;Q14643-3;Q14643-4;Q14643-5;Q14643-6;Q14643-7;Q14643-8	Q14571;Q14643;Q14643-2;Q14643-3;Q14643-4;Q14643-5;Q14643-6;Q14643-7;Q14643-8	ITPR1_HUMAN;ITPR2_HUMAN	ITPR1;ITPR2	Inositol 1,4,5-trisphosphate receptor type 2	74695.3
P61923	P61923;P61923-3;P61923-4;P61923-5	COPZ1_HUMAN	COPZ1	Coatomer subunit zeta-1	74674.7
Q9HDC9	Q9HDC9	APMAP_HUMAN	APMAP	Adipocyte plasma membrane-associated protein	74525.5
Q9UHK6;Q9UHK6-5	Q9UHK6;Q9UHK6-2;Q9UHK6-4;Q9UHK6-5	AMACR_HUMAN	AMACR	Alpha-methylacyl-CoA racemase	74508.7
P62873	P62873;P62873-2	GBB1_HUMAN	GNB1	Guanine nucleotide-binding protein G(I)/G(S)/G(T) subunit beta-1	74342.8
P26440	P26440;P26440-2	IVD_HUMAN	IVD	Isovaleryl-CoA dehydrogenase, mitochondrial	74339.6
Q9H444	Q9H444	CHM4B_HUMAN	CHMP4B	Charged multivesicular body protein 4b	74146.6
P00813	P00813	ADA_HUMAN	ADA	Adenosine deaminase	73909.8
P42126	P42126	ECI1_HUMAN	ECI1	Enoyl-CoA delta isomerase 1, mitochondrial	73580.5
Q13505;Q13505-3	Q13505;Q13505-3	MTX1_HUMAN	MTX1	Metaxin-1	73550
P09651;P09651-2;P09651-3	P09651;P09651-2;P09651-3	ROA1_HUMAN	HNRNPA1	Heterogeneous nuclear ribonucleoprotein A1	73215.3
O94925;O94925-3	O94925;O94925-3	GLSK_HUMAN	GLS	Glutaminase kidney isoform, mitochondrial	73205.8
Q6IAN0	Q6IAN0	DRS7B_HUMAN	DHRS7B	Dehydrogenase/reductase SDR family member 7B	73106.7
P06702	P06702	S10A9_HUMAN	S100A9	Protein S100-A9	73093.8
P00505	P00505;P00505-2	AATM_HUMAN	GOT2	Aspartate aminotransferase, mitochondrial	73070.8
Q9BTV4	Q9BTV4	TMM43_HUMAN	TMEM43	Transmembrane protein 43	72878.6
P34931	P0DMV9;P0DMV8;P0DMV8-2;P34931	HS71L_HUMAN	HSPA1L	Heat shock 70 kDa protein 1-like	72751
O95298	E9PQ53;O95298	NDUC2_HUMAN	NDUFC2	NADH dehydrogenase [ubiquinone] 1 subunit C2	72626.4
Q92608	Q92608;Q92608-2	DOCK2_HUMAN	DOCK2	Dedicator of cytokinesis protein 2	72483.4
P11717	P11717	MPRI_HUMAN	IGF2R	Cation-independent mannose-6-phosphate receptor	72368.4
Q01105;Q01105-2;Q01105-3;Q01105-4	Q01105;Q01105-2;Q01105-3;Q01105-4;P0DME0	SET_HUMAN	SET	Protein SET	72274.8
P53396	P53396;P53396-2;P53396-3	ACLY_HUMAN	ACLY	ATP-citrate synthase	72084
A0FGR8-2	A0FGR8;A0FGR8-2;A0FGR8-4;A0FGR8-5;A0FGR8-6	ESYT2_HUMAN	ESYT2	Isoform 2 of Extended synaptotagmin-2	72038
Q8IXB1;Q8IXB1-2	Q8IXB1;Q8IXB1-2;Q8IXB1-3	DJC10_HUMAN	DNAJC10	DnaJ homolog subfamily C member 10	72001.4
O75891;O75891-2;O75891-3	O75891;O75891-2;O75891-3	AL1L1_HUMAN	ALDH1L1	Cytosolic 10-formyltetrahydrofolate dehydrogenase	71735.4
Q8N766;Q8N766-2;Q8N766-4	Q8N766;Q8N766-2;Q8N766-3;Q8N766-4	EMC1_HUMAN	EMC1	ER membrane protein complex subunit 1	71677.5
Q14165	Q14165	MLEC_HUMAN	MLEC	Malectin	71626.1
Q9Y3E0	Q9Y3E0	GOT1B_HUMAN	GOLT1B	Vesicle transport protein GOT1B	71559.6
O14672	O14672	ADA10_HUMAN	ADAM10	Disintegrin and metalloproteinase domain-containing protein 10	71553.7
P51648;P51648-2	P51648;P51648-2	AL3A2_HUMAN	ALDH3A2	Aldehyde dehydrogenase family 3 member A2	71524.1
Q9UBM7	Q9UBM7	DHCR7_HUMAN	DHCR7	7-dehydrocholesterol reductase	71507.3
Q15185;Q15185-4	Q15185;Q15185-2;Q15185-3;Q15185-4	TEBP_HUMAN	PTGES3	Prostaglandin E synthase 3	71500.5
Q9UBI6	Q9UBI6	GBG12_HUMAN	GNG12	Guanine nucleotide-binding protein G(I)/G(S)/G(O) subunit gamma-12	71383.7
P62847;P62847-2;P62847-3;P62847-4	P62847;P62847-2;P62847-3;P62847-4	RS24_HUMAN	RPS24	40S ribosomal protein S24	71293.4
Q9Y697;Q9Y697-2	Q9Y697;Q9Y697-2;Q9Y697-3	NFS1_HUMAN	NFS1	Cysteine desulfurase, mitochondrial	71104.9
P15531;P15531-2	P15531;P15531-2	NDKA_HUMAN	NME1	Nucleoside diphosphate kinase A	71057.6
Q8NBK3;Q8NBK3-5	Q8NBK3;Q8NBK3-2;Q8NBK3-3;Q8NBK3-5	SUMF1_HUMAN	SUMF1	Formylglycine-generating enzyme	71024.4
O00160	O00160	MYO1F_HUMAN	MYO1F	Unconventional myosin-If	70911.1
O75380	O75380	NDUS6_HUMAN	NDUFS6	NADH dehydrogenase [ubiquinone] iron-sulfur protein 6, mitochondrial	70872.9
Q9BRF8	Q9BRF8	CPPED_HUMAN	CPPED1	Serine/threonine-protein phosphatase CPPED1	70870.2
P38159;P38159-2	P38159;P38159-2	RBMX_HUMAN	RBMX	RNA-binding motif protein, X chromosome	70825.3
P55884;P55884-2	P55884;P55884-2	EIF3B_HUMAN	EIF3B	Eukaryotic translation initiation factor 3 subunit B	70767.8
P0DPH7;P0DPH7-2;P0DPH8;Q6PEY2;Q71U36;Q71U36-2	Q6PEY2;Q71U36;Q71U36-2;P0DPH8;P0DPH7;P0DPH7-2	TBA1A_HUMAN;TBA3C_HUMAN;TBA3D_HUMAN;TBA3E_HUMAN	TUBA1A;TUBA3C;TUBA3D;TUBA3E	Tubulin alpha-3C chain	70558.8
P62244	P62244	RS15A_HUMAN	RPS15A	40S ribosomal protein S15a	70514.6
Q9NS93	Q9NS93	TM7S3_HUMAN	TM7SF3	Transmembrane 7 superfamily member 3	70393.6
A8MWD9;P62308	A8MWD9;P62308	RUXGL_HUMAN;RUXG_HUMAN	SNRPG;SNRPGP15	Putative small nuclear ribonucleoprotein G-like protein 15	70281.3
Q15125	Q15125	EBP_HUMAN	EBP	3-beta-hydroxysteroid-Delta(8),Delta(7)-isomerase	70271.5
Q4G176	Q4G176	ACSF3_HUMAN	ACSF3	Malonate--CoA ligase ACSF3, mitochondrial	70213.7
P15153	P15153	RAC2_HUMAN	RAC2	Ras-related C3 botulinum toxin substrate 2	70181.7
Q9UHQ4	Q9UHQ4;Q9UHQ4-2	BAP29_HUMAN	BCAP29	B-cell receptor-associated protein 29	70071
Q9NUJ1	Q9NUJ1;Q9NUJ1-2	ABHDA_HUMAN	ABHD10	Palmitoyl-protein thioesterase ABHD10, mitochondrial	70054.7
Q0VD83	Q0VD83;Q0VD83-3	APOBR_HUMAN	APOBR	Apolipoprotein B receptor	69955
P02745	P02745	C1QA_HUMAN	C1QA	Complement C1q subcomponent subunit A	69823.5
Q9UKY4	Q9UKY4	POMT2_HUMAN	POMT2	Protein O-mannosyl-transferase 2	69792.4
P62993	P62993;P62993-2	GRB2_HUMAN	GRB2	Growth factor receptor-bound protein 2	69668.3
Q03405	Q03405;Q03405-3	UPAR_HUMAN	PLAUR	Urokinase plasminogen activator surface receptor	69636.1
Q9Y3L5	Q9Y3L5	RAP2C_HUMAN	RAP2C	Ras-related protein Rap-2c	69508.6
P08237;P08237-3;P17858	P08237;P08237-3;P17858;P17858-2	PFKAL_HUMAN;PFKAM_HUMAN	PFKL;PFKM	ATP-dependent 6-phosphofructokinase, muscle type	69419.5
Q9UH62	Q9UH62	ARMX3_HUMAN	ARMCX3	Armadillo repeat-containing X-linked protein 3	69288.2
A4D1P6	A4D1P6	WDR91_HUMAN	WDR91	WD repeat-containing protein 91	69218
P62333	P62333	PRS10_HUMAN	PSMC6	26S proteasome regulatory subunit 10B	68945.9
Q96TA2;Q96TA2-2;Q96TA2-3	Q96TA2;Q96TA2-2;Q96TA2-3	YMEL1_HUMAN	YME1L1	ATP-dependent zinc metalloprotease YME1L1	68742.7
O75165	O75165	DJC13_HUMAN	DNAJC13	DnaJ homolog subfamily C member 13	68721.4
O75340	O75340;O75340-2	PDCD6_HUMAN	PDCD6	Programmed cell death protein 6	68678.4
Q92888;Q92888-3	Q92888;Q92888-2;Q92888-3;Q92888-4	ARHG1_HUMAN	ARHGEF1	Rho guanine nucleotide exchange factor 1	68620.6
Q96SQ9;Q96SQ9-2	Q96SQ9;Q96SQ9-2	CP2S1_HUMAN	CYP2S1	Cytochrome P450 2S1	68600.5
Q9NYK5;Q9NYK5-2	Q9NYK5;Q9NYK5-2	RM39_HUMAN	MRPL39	39S ribosomal protein L39, mitochondrial	68439.5
Q9NR45	Q9NR45	SIAS_HUMAN	NANS	Sialic acid synthase	68429.4
P46926	P46926;P46926-2	GNPI1_HUMAN	GNPDA1	Glucosamine-6-phosphate isomerase 1	68325.4
Q13571	Q13571	LAPM5_HUMAN	LAPTM5	Lysosomal-associated transmembrane protein 5	68265.6
O43747	O43747;O43747-2	AP1G1_HUMAN	AP1G1	AP-1 complex subunit gamma-1	68099.6
Q9NTJ5	Q9NTJ5;Q9NTJ5-2	SAC1_HUMAN	SACM1L	Phosphatidylinositol-3-phosphatase SAC1	68040.5
P49448	P49448	DHE4_HUMAN	GLUD2	Glutamate dehydrogenase 2, mitochondrial	68033.6
P16435	P16435	NCPR_HUMAN	POR	NADPH--cytochrome P450 reductase	67972.8
Q07960	Q07960	RHG01_HUMAN	ARHGAP1	Rho GTPase-activating protein 1	67639.8
Q9H061	Q9H061;Q9H061-2	T126A_HUMAN	TMEM126A	Transmembrane protein 126A	67570.5
P05161	P05161	ISG15_HUMAN	ISG15	Ubiquitin-like protein ISG15	67497.5
Q96AG3;Q96AG3-2	Q96AG3;Q96AG3-2	S2546_HUMAN	SLC25A46	Solute carrier family 25 member 46	67286.7
P52788	P52788;P52788-2	SPSY_HUMAN	SMS	Spermine synthase	67243.5
P53618	P53618	COPB_HUMAN	COPB1	Coatomer subunit beta	67056.5
Q8NF37	Q8NF37	PCAT1_HUMAN	LPCAT1	Lysophosphatidylcholine acyltransferase 1	67042.6
Q9H1E5	Q9H1E5	TMX4_HUMAN	TMX4	Thioredoxin-related transmembrane protein 4	66969.2
Q9P2E9	Q9P2E9;Q9P2E9-3	RRBP1_HUMAN	RRBP1	Ribosome-binding protein 1	66809.7
O14569	O14569	C56D2_HUMAN	CYB561D2	Cytochrome b561 domain-containing protein 2	66808.6
O95674	O95674	CDS2_HUMAN	CDS2	Phosphatidate cytidylyltransferase 2	66653
P54727	P54727	RD23B_HUMAN	RAD23B	UV excision repair protein RAD23 homolog B	66423.5
P61970	P61970	NTF2_HUMAN	NUTF2	Nuclear transport factor 2	66394.8
O15427	O15427	MOT4_HUMAN	SLC16A3	Monocarboxylate transporter 4	66287.3
P01903	P01903;P01906	DRA_HUMAN	HLA-DRA	HLA class II histocompatibility antigen, DR alpha chain	66284.6
Q02543	Q02543	RL18A_HUMAN	RPL18A	60S ribosomal protein L18a	66279.3
P62136	P62136;P62136-2;P62136-3	PP1A_HUMAN	PPP1CA	Serine/threonine-protein phosphatase PP1-alpha catalytic subunit	66233.5
O14925	Q5SRD1;Q5SRD1-2;O14925	TIM23_HUMAN	TIMM23	Mitochondrial import inner membrane translocase subunit Tim23	66171.8
P25786;P25786-2	P25786;P25786-2	PSA1_HUMAN	PSMA1	Proteasome subunit alpha type-1	66017.3
P04350;P07437;Q13509	Q13509;Q13509-2;P07437;P68371;P04350;Q9BVA1;Q13885	TBB3_HUMAN;TBB4A_HUMAN;TBB5_HUMAN	TUBB;TUBB3;TUBB4A	Tubulin beta-4A chain	65861.5
Q12797;Q12797-10	Q12797;Q12797-10	ASPH_HUMAN	ASPH	Aspartyl/asparaginyl beta-hydroxylase	65787.9
P22830;P22830-2	P22830;P22830-2	HEMH_HUMAN	FECH	Ferrochelatase, mitochondrial	65724.5
Q8WWC4	Q8WWC4	MAIP1_HUMAN	MAIP1	m-AAA protease-interacting protein 1, mitochondrial	65651.5
P28066	P28066	PSA5_HUMAN	PSMA5	Proteasome subunit alpha type-5	65581.6
P40616;P40616-2	P40616;P40616-2	ARL1_HUMAN	ARL1	ADP-ribosylation factor-like protein 1	65580.7
Q9Y5U8	Q9Y5U8	MPC1_HUMAN	MPC1	Mitochondrial pyruvate carrier 1	65420.4
Q8WUY1	Q8WUY1	THEM6_HUMAN	THEM6	Protein THEM6	65362.9
Q03405;Q03405-2	Q03405;Q03405-2;Q03405-3	UPAR_HUMAN	PLAUR	Urokinase plasminogen activator surface receptor	65347.3
Q13155	Q13155;Q13155-2	AIMP2_HUMAN	AIMP2	Aminoacyl tRNA synthase complex-interacting multifunctional protein 2	65324.5
Q9BRA2	Q9BRA2	TXD17_HUMAN	TXNDC17	Thioredoxin domain-containing protein 17	65295.7
Q8IWB7	Q8IWB7	WDFY1_HUMAN	WDFY1	WD repeat and FYVE domain-containing protein 1	65247.7
Q8NHP6	Q8NHP6;Q8NHP6-2	MSPD2_HUMAN	MOSPD2	Motile sperm domain-containing protein 2	65169.7
P15311	P15311	EZRI_HUMAN	EZR	Ezrin	65163.4
Q9UGP8	Q9UGP8	SEC63_HUMAN	SEC63	Translocation protein SEC63 homolog	65161.7
Q12846	Q12846	STX4_HUMAN	STX4	Syntaxin-4	65020.4
Q9HCU5	Q9HCU5	PREB_HUMAN	PREB	Prolactin regulatory element-binding protein	64954.7
O00142;O00142-2;O00142-3;O00142-6	O00142;O00142-2;O00142-3;O00142-4;O00142-5;O00142-6	KITM_HUMAN	TK2	Thymidine kinase 2, mitochondrial	64950.4
Q15165;Q15165-1;Q15165-3	Q15165;Q15165-1;Q15165-3	PON2_HUMAN	PON2	Serum paraoxonase/arylesterase 2	64927.5
O95336	O95336	6PGL_HUMAN	PGLS	6-phosphogluconolactonase	64763.7
Q9BT22	Q9BT22;Q9BT22-2	ALG1_HUMAN	ALG1	Chitobiosyldiphosphodolichol beta-mannosyltransferase	64712.6
Q01628	Q01629;P13164;Q01628	IFM3_HUMAN	IFITM3	Interferon-induced transmembrane protein 3	64519.6
Q9Y676	Q9Y676	RT18B_HUMAN	MRPS18B	28S ribosomal protein S18b, mitochondrial	64504.8
Q709C8;Q709C8-3	Q709C8;Q709C8-2;Q709C8-3;Q709C8-4	VP13C_HUMAN	VPS13C	Vacuolar protein sorting-associated protein 13C	64483.3
P43686	P43686;P43686-2	PRS6B_HUMAN	PSMC4	26S proteasome regulatory subunit 6B	64461.5
Q9BX68	Q9BX68	HINT2_HUMAN	HINT2	Histidine triad nucleotide-binding protein 2, mitochondrial	64423.4
Q8NBN7	Q8NBN7	RDH13_HUMAN	RDH13	Retinol dehydrogenase 13	64129.6
Q9UNF0;Q9UNF0-2	Q9UNF0;Q9UNF0-2	PACN2_HUMAN	PACSIN2	Protein kinase C and casein kinase substrate in neurons protein 2	64014.6
O43488	O43488;Q8NHP1;Q8NHP1-3	ARK72_HUMAN	AKR7A2	Aflatoxin B1 aldehyde reductase member 2	64011.9
Q12809;Q12809-5;Q12809-7	Q12809;Q12809-5;Q12809-7	KCNH2_HUMAN	KCNH2	Potassium voltage-gated channel subfamily H member 2	63905.2
Q9NPA0	Q9NPA0	EMC7_HUMAN	EMC7	ER membrane protein complex subunit 7	63879.6
Q8N392	Q8N392;Q8N392-2	RHG18_HUMAN	ARHGAP18	Rho GTPase-activating protein 18	63877.6
P54577	P54577	SYYC_HUMAN	YARS1	Tyrosine--tRNA ligase, cytoplasmic	63818.2
P51991;P51991-2	P51991;P51991-2	ROA3_HUMAN	HNRNPA3	Heterogeneous nuclear ribonucleoprotein A3	63703.6
O94886	O94886	CSCL1_HUMAN	TMEM63A	CSC1-like protein 1	63681.3
P62826	P62826	RAN_HUMAN	RAN	GTP-binding nuclear protein Ran	63565.8
Q9P035	Q9P035	HACD3_HUMAN	HACD3	Very-long-chain (3R)-3-hydroxyacyl-CoA dehydratase 3	63545.8
P79483;Q30154	Q30154;P79483	DRB3_HUMAN;DRB5_HUMAN	HLA-DRB3;HLA-DRB5	HLA class II histocompatibility antigen, DR beta 3 chain	63528.4
P21397	P21397	AOFA_HUMAN	MAOA	Amine oxidase [flavin-containing] A	63481.6
P54802	P54802	ANAG_HUMAN	NAGLU	Alpha-N-acetylglucosaminidase	63342.8
Q96BQ5	Q96BQ5	CC127_HUMAN	CCDC127	Coiled-coil domain-containing protein 127	63306.7
Q9BZW5	Q9BZW5;Q9BZW5-2	TM6S1_HUMAN	TM6SF1	Transmembrane 6 superfamily member 1	63238.6
P09429;P23497	P23497;B2RPK0;P09429	HMGB1_HUMAN;SP100_HUMAN	HMGB1;SP100	High mobility group protein B1	63236.4
Q9UNK0	Q9UNK0	STX8_HUMAN	STX8	Syntaxin-8	63191.6
P48449	P48449;P48449-2;P48449-3	LSS_HUMAN	LSS	Lanosterol synthase	62951.4
Q13200	Q13200;Q13200-2;Q13200-3	PSMD2_HUMAN	PSMD2	26S proteasome non-ATPase regulatory subunit 2	62885.5
Q15080	Q15080;Q15080-3	NCF4_HUMAN	NCF4	Neutrophil cytosol factor 4	62869
P20472	P20472	PRVA_HUMAN	PVALB	Parvalbumin alpha	62821
P28676	P28676	GRAN_HUMAN	GCA	Grancalcin	62796.4
P13674	P13674	P4HA1_HUMAN	P4HA1	Prolyl 4-hydroxylase subunit alpha-1	62759.7
P52597	P52597	HNRPF_HUMAN	HNRNPF	Heterogeneous nuclear ribonucleoprotein F	62468.8
P35908	P35908	K22E_HUMAN	KRT2	Keratin, type II cytoskeletal 2 epidermal	62322.6
Q9H6U8;Q9H6U8-2;Q9H6U8-3;Q9H6U8-4	Q9H6U8;Q9H6U8-2;Q9H6U8-3;Q9H6U8-4	ALG9_HUMAN	ALG9	Alpha-1,2-mannosyltransferase ALG9	62224.1
P15880	P15880	RS2_HUMAN	RPS2	40S ribosomal protein S2	62220.7
Q9Y279	Q9Y279;Q9Y279-2;Q9Y279-3	VSIG4_HUMAN	VSIG4	V-set and immunoglobulin domain-containing protein 4	62195.7
O14874	O14874;O14874-2;O14874-3	BCKD_HUMAN	BCKDK	[3-methyl-2-oxobutanoate dehydrogenase [lipoamide]] kinase, mitochondrial	61987.9
Q9NQ50	Q9NQ50	RM40_HUMAN	MRPL40	39S ribosomal protein L40, mitochondrial	61928.6
P03905	P03905	NU4M_HUMAN	MT-ND4	NADH-ubiquinone oxidoreductase chain 4	61777.8
Q9P0J1;Q9P0J1-2	Q9P0J1;Q9P0J1-2	PDP1_HUMAN	PDP1	[Pyruvate dehydrogenase [acetyl-transferring]]-phosphatase 1, mitochondrial	61767.1
Q9Y5B9	Q9Y5B9	SP16H_HUMAN	SUPT16H	FACT complex subunit SPT16	61666.6
O15162;O15162-2	O15162;O15162-2	PLS1_HUMAN	PLSCR1	Phospholipid scramblase 1	61590.4
O60506;O60506-2;O60506-3;O60506-4	O60506;O60506-2;O60506-3;O60506-4;O60506-5	HNRPQ_HUMAN	SYNCRIP	Heterogeneous nuclear ribonucleoprotein Q	61454.8
P11142;P34931	P11142;P11142-2;P0DMV9;P48741;P17066;P0DMV8;P0DMV8-2;P34931;P54652	HS71L_HUMAN;HSP7C_HUMAN	HSPA1L;HSPA8	Heat shock cognate 71 kDa protein	61336.9
Q14141;Q14141-2;Q14141-4;Q9NVA2	Q9NVA2;Q9NVA2-2;Q14141;Q14141-2;Q14141-3;Q14141-4	SEP11_HUMAN;SEPT6_HUMAN	SEPTIN11;SEPTIN6	Septin-6	61333.8
Q5JRX3;Q5JRX3-2	Q5JRX3;Q5JRX3-2;Q5JRX3-3	PREP_HUMAN	PITRM1	Presequence protease, mitochondrial	61316.1
Q8IZP0;Q8IZP0-10;Q8IZP0-2;Q8IZP0-3;Q8IZP0-4;Q8IZP0-5;Q8IZP0-6;Q8IZP0-7;Q8IZP0-8;Q8IZP0-9	Q8IZP0;Q8IZP0-2;Q8IZP0-3;Q8IZP0-4;Q8IZP0-5;Q8IZP0-6;Q8IZP0-7;Q8IZP0-8;Q8IZP0-9;Q8IZP0-10;Q8IZP0-11;Q8IZP0-12	ABI1_HUMAN	ABI1	Abl interactor 1	61287.6
P50552	P50552	VASP_HUMAN	VASP	Vasodilator-stimulated phosphoprotein	61230.5
P48163	P48163	MAOX_HUMAN	ME1	NADP-dependent malic enzyme	61228.1
O00203;O00203-3	O00203;O00203-3;Q13367;Q13367-3;Q13367-4	AP3B1_HUMAN	AP3B1	AP-3 complex subunit beta-1	61193.6
O14734	O14734	ACOT8_HUMAN	ACOT8	Acyl-coenzyme A thioesterase 8	61050.7
P15153;P63000;P63000-2	P63000;P63000-2;P60763;P15153	RAC1_HUMAN;RAC2_HUMAN	RAC1;RAC2	Ras-related C3 botulinum toxin substrate 2	60937.3
Q9Y2Z4	Q9Y2Z4	SYYM_HUMAN	YARS2	Tyrosine--tRNA ligase, mitochondrial	60849.3
Q96HS1	Q96HS1;Q96HS1-2	PGAM5_HUMAN	PGAM5	Serine/threonine-protein phosphatase PGAM5, mitochondrial	60742.3
Q00796	Q00796	DHSO_HUMAN	SORD	Sorbitol dehydrogenase	60539.5
Q12768	Q12768	WASC5_HUMAN	WASHC5	WASH complex subunit 5	60525.5
L0R6Q1	L0R6Q1	S35U4_HUMAN	SLC35A4	SLC35A4 upstream open reading frame protein	60499.3
Q8N697	Q8N697	S15A4_HUMAN	SLC15A4	Solute carrier family 15 member 4	60479.5
P57737-3	P57737;P57737-2;P57737-3;P57737-4	CORO7_HUMAN	CORO7	Isoform 3 of Coronin-7	60449
O00410;O00410-3	O00410;O00410-2;O00410-3	IPO5_HUMAN	IPO5	Importin-5	60316.6
Q9BXW6	Q9BXW6	OSBL1_HUMAN	OSBPL1A	Oxysterol-binding protein-related protein 1	60234.4
Q14699	Q14699	RFTN1_HUMAN	RFTN1	Raftlin	60183.7
Q86WV6	Q86WV6	STING_HUMAN	STING1	Stimulator of interferon genes protein	59936.5
P49189	P49189;P49189-2;P49189-3	AL9A1_HUMAN	ALDH9A1	4-trimethylaminobutyraldehyde dehydrogenase	59926.8
Q9BUP3;Q9BUP3-3	Q9BUP3;Q9BUP3-3	HTAI2_HUMAN	HTATIP2	Oxidoreductase HTATIP2	59913.4
A1L0T0	A1L0T0	HACL2_HUMAN	ILVBL	2-hydroxyacyl-CoA lyase 2	59863.6
P25685	P25685;P25685-2	DNJB1_HUMAN	DNAJB1	DnaJ homolog subfamily B member 1	59710.3
Q14152	Q14152;Q14152-2	EIF3A_HUMAN	EIF3A	Eukaryotic translation initiation factor 3 subunit A	59699.8
Q8N2M4	Q8N2M4	TM86A_HUMAN	TMEM86A	Lysoplasmalogenase-like protein TMEM86A	59661
Q9NXT0-2	Q9NXT0-2	ZN586_HUMAN	ZNF586	Isoform 2 of Zinc finger protein 586	59579.3
P55795	P55795	HNRH2_HUMAN	HNRNPH2	Heterogeneous nuclear ribonucleoprotein H2	59567.2
Q9NSD9	Q9NSD9	SYFB_HUMAN	FARSB	Phenylalanine--tRNA ligase beta subunit	59557.1
P43405;P43405-2	P43405;P43405-2	KSYK_HUMAN	SYK	Tyrosine-protein kinase SYK	59520.5
Q08257	Q08257;Q08257-3	QOR_HUMAN	CRYZ	Quinone oxidoreductase	59469
P09917;P09917-2	P09917;P09917-2;P09917-3;P09917-4;P09917-5	LOX5_HUMAN	ALOX5	Polyunsaturated fatty acid 5-lipoxygenase	59457.3
P19784	P19784	CSK22_HUMAN	CSNK2A2	Casein kinase II subunit alpha'	59451.3
P50570;P50570-2;P50570-3;P50570-4;P50570-5	Q9UQ16;Q9UQ16-2;Q9UQ16-3;Q9UQ16-4;Q9UQ16-5;P50570;P50570-2;P50570-3;P50570-4;P50570-5	DYN2_HUMAN	DNM2	Dynamin-2	59417.8
O96011	O96011;O96011-2	PX11B_HUMAN	PEX11B	Peroxisomal membrane protein 11B	59351.3
P78527;P78527-2	P78527;P78527-2	PRKDC_HUMAN	PRKDC	DNA-dependent protein kinase catalytic subunit	59251.6
Q5JRA6	Q5JRA6;Q5JRA6-2;Q5JRA6-4	TGO1_HUMAN	MIA3	Transport and Golgi organization protein 1 homolog	59212
O60784;O60784-2	O60784;O60784-2;O60784-3;O60784-4	TOM1_HUMAN	TOM1	Target of Myb protein 1	59187.4
P33897	P33897	ABCD1_HUMAN	ABCD1	ATP-binding cassette sub-family D member 1	59137.4
Q92947	Q92947	GCDH_HUMAN	GCDH	Glutaryl-CoA dehydrogenase, mitochondrial	59120.5
Q99460	Q99460;Q99460-2	PSMD1_HUMAN	PSMD1	26S proteasome non-ATPase regulatory subunit 1	59104.3
P21108;P60891	P60891;P21108	PRPS1_HUMAN;PRPS3_HUMAN	PRPS1;PRPS1L1	Ribose-phosphate pyrophosphokinase 3	59064.6
Q15629;Q15629-2	Q15629;Q15629-2	TRAM1_HUMAN	TRAM1	Translocating chain-associated membrane protein 1	59037.7
O60493;O60493-4	O60493;O60493-3;O60493-4	SNX3_HUMAN	SNX3	Sorting nexin-3	58958.3
Q13596;Q13596-2	Q13596;Q13596-2	SNX1_HUMAN	SNX1	Sorting nexin-1	58943.1
Q9H3U5;Q9H3U5-3;Q9H3U5-5;Q9H3U5-6	Q9H3U5;Q9H3U5-3;Q9H3U5-4;Q9H3U5-5;Q9H3U5-6	MFSD1_HUMAN	MFSD1	Major facilitator superfamily domain-containing protein 1	58703.1
P20292	P20292	AL5AP_HUMAN	ALOX5AP	Arachidonate 5-lipoxygenase-activating protein	58681.3
P63027;Q15836	P63027;Q15836	VAMP2_HUMAN;VAMP3_HUMAN	VAMP2;VAMP3	Vesicle-associated membrane protein 2	58665.6
P31153	P31153;P31153-2	METK2_HUMAN	MAT2A	S-adenosylmethionine synthase isoform type-2	58654.3
O15254	O15254;O15254-2	ACOX3_HUMAN	ACOX3	Peroxisomal acyl-coenzyme A oxidase 3	58641.5
P08754	P08754	GNAI3_HUMAN	GNAI3	Guanine nucleotide-binding protein G(i) subunit alpha	58617.2
Q7Z7K0	Q7Z7K0	COXM1_HUMAN	CMC1	COX assembly mitochondrial protein homolog	58599.8
P10451;P10451-4	P10451;P10451-2;P10451-4;P10451-5	OSTP_HUMAN	SPP1	Osteopontin	58561.9
Q96CM8;Q96CM8-2;Q96CM8-3	Q96CM8;Q96CM8-2;Q96CM8-3;Q96CM8-4	ACSF2_HUMAN	ACSF2	Medium-chain acyl-CoA ligase ACSF2, mitochondrial	58504.5
P18084	P18084	ITB5_HUMAN	ITGB5	Integrin beta-5	58289.6
P12821	P12821;P12821-2	ACE_HUMAN	ACE	Angiotensin-converting enzyme	58220.4
Q04917	Q04917	1433F_HUMAN	YWHAH	14-3-3 protein eta	58214.4
O43674;O43674-2	O43674;O43674-2	NDUB5_HUMAN	NDUFB5	NADH dehydrogenase [ubiquinone] 1 beta subcomplex subunit 5, mitochondrial	58189.3
O15533;O15533-2;O15533-3	O15533;O15533-2;O15533-3	TPSN_HUMAN	TAPBP	Tapasin	58161.5
P04899;P04899-2;P04899-3;P04899-5;P04899-6;P08754;P63096;P63096-2	P08754;P63096;P63096-2;P04899;P04899-2;P04899-3;P04899-5;P04899-6	GNAI1_HUMAN;GNAI2_HUMAN;GNAI3_HUMAN	GNAI1;GNAI2;GNAI3	Guanine nucleotide-binding protein G(i) subunit alpha-2	58084.4
P20020;P20020-1;P20020-4;P20020-6;P23634;P23634-2;P23634-3;P23634-4;P23634-5;P23634-6;P23634-7;P23634-8	P23634;P23634-2;P23634-3;P23634-4;P23634-5;P23634-6;P23634-7;P23634-8;P20020;P20020-1;P20020-2;P20020-4;P20020-5;P20020-6	AT2B1_HUMAN;AT2B4_HUMAN	ATP2B1;ATP2B4	Plasma membrane calcium-transporting ATPase 1	58082.7
Q86TX2	Q86TX2;P49753	ACOT1_HUMAN	ACOT1	Acyl-coenzyme A thioesterase 1	58033
P54578;P54578-2	P54578;P54578-2;P54578-3	UBP14_HUMAN	USP14	Ubiquitin carboxyl-terminal hydrolase 14	57863.6
P58335-4	P58335;P58335-2;P58335-3;P58335-4	ANTR2_HUMAN	ANTXR2	Isoform 4 of Anthrax toxin receptor 2	57840.3
P67809	P67809;Q9Y2T7;P16989;P16989-2;P16989-3	YBOX1_HUMAN	YBX1	Y-box-binding protein 1	57727.3
P78371	P78371;P78371-2	TCPB_HUMAN	CCT2	T-complex protein 1 subunit beta	57635.5
Q12906;Q12906-2;Q12906-3;Q12906-4;Q12906-5;Q12906-6;Q12906-7	Q96SI9;Q96SI9-2;Q12906;Q12906-2;Q12906-3;Q12906-4;Q12906-5;Q12906-6;Q12906-7	ILF3_HUMAN	ILF3	Interleukin enhancer-binding factor 3	57523.5
Q13418	Q13418;Q13418-2;Q13418-3	ILK_HUMAN	ILK	Integrin-linked protein kinase	57522.9
O94973-2	O94973;O94973-2	AP2A2_HUMAN	AP2A2	Isoform 2 of AP-2 complex subunit alpha-2	57374.4
P50897	P50897	PPT1_HUMAN	PPT1	Palmitoyl-protein thioesterase 1	57367.6
Q8NB37;Q8NB37-3	Q8NB37;Q8NB37-2;Q8NB37-3	GALD1_HUMAN	GATD1	Glutamine amidotransferase-like class 1 domain-containing protein 1	57300.4
O00148-2;Q13838;Q13838-2	Q13838;Q13838-2;O00148;O00148-2;O00148-3	DX39A_HUMAN;DX39B_HUMAN	DDX39A;DDX39B	Isoform 2 of ATP-dependent RNA helicase DDX39A	57216.4
Q15031	Q15031	SYLM_HUMAN	LARS2	Probable leucine--tRNA ligase, mitochondrial	57213.5
Q01813	Q01813;Q01813-2	PFKAP_HUMAN	PFKP	ATP-dependent 6-phosphofructokinase, platelet type	57206.7
Q9H7Z7	Q9H7Z7	PGES2_HUMAN	PTGES2	Prostaglandin E synthase 2	57159.6
P16520;P16520-2	P16520;P16520-2	GBB3_HUMAN	GNB3	Guanine nucleotide-binding protein G(I)/G(S)/G(T) subunit beta-3	57145.2
Q969V3;Q969V3-2	Q969V3;Q969V3-2	NCLN_HUMAN	NCLN	Nicalin	57019.4
Q99653	Q99653	CHP1_HUMAN	CHP1	Calcineurin B homologous protein 1	56959.5
O14966	O14966	RAB7L_HUMAN	RAB29	Ras-related protein Rab-7L1	56955.4
O75436	O75436	VP26A_HUMAN	VPS26A	Vacuolar protein sorting-associated protein 26A	56911.7
P09936	P09936	UCHL1_HUMAN	UCHL1	Ubiquitin carboxyl-terminal hydrolase isozyme L1	56868.3
Q1KMD3	Q1KMD3	HNRL2_HUMAN	HNRNPUL2	Heterogeneous nuclear ribonucleoprotein U-like protein 2	56772.3
Q10567;Q10567-2	Q10567;Q10567-2;Q10567-3;Q10567-4	AP1B1_HUMAN	AP1B1	AP-1 complex subunit beta-1	56759.6
O14548	O14548	COX7R_HUMAN	COX7A2L	Cytochrome c oxidase subunit 7A-related protein, mitochondrial	56743.4
Q9BRQ6	Q9BRQ6	MIC25_HUMAN	CHCHD6	MICOS complex subunit MIC25	56720.3
P00352;P05091;P05091-2;P30837	P05091;P05091-2;P30837;P00352;O94788;O94788-2;O94788-3;O94788-4;P47895	AL1A1_HUMAN;AL1B1_HUMAN;ALDH2_HUMAN	ALDH1A1;ALDH1B1;ALDH2	Retinal dehydrogenase 1	56707.4
Q96RQ3	Q96RQ3	MCCA_HUMAN	MCCC1	Methylcrotonoyl-CoA carboxylase subunit alpha, mitochondrial	56435.9
Q15365;Q15366;Q15366-2;Q15366-3;Q15366-6	P57721;P57721-2;P57721-3;P57721-4;P57721-5;Q15365;Q15366;Q15366-2;Q15366-3;Q15366-4;Q15366-5;Q15366-6;Q15366-7;Q15366-8	PCBP1_HUMAN;PCBP2_HUMAN	PCBP1;PCBP2	Poly(rC)-binding protein 1	56336.3
Q9Y5J7	Q9Y5J7	TIM9_HUMAN	TIMM9	Mitochondrial import inner membrane translocase subunit Tim9	56335.4
P55010	P55010	IF5_HUMAN	EIF5	Eukaryotic translation initiation factor 5	56328.6
P26640	P26640	SYVC_HUMAN	VARS1	Valine--tRNA ligase	56307
P49795	P49795	RGS19_HUMAN	RGS19	Regulator of G-protein signaling 19	56298.1
P62191	P62191;P62191-2	PRS4_HUMAN	PSMC1	26S proteasome regulatory subunit 4	56259.5
Q99828	Q99828;Q99828-2	CIB1_HUMAN	CIB1	Calcium and integrin-binding protein 1	56202.7
P46783	Q9NQ39;P46783	RS10_HUMAN	RPS10	40S ribosomal protein S10	56170.3
Q13469;Q13469-2;Q13469-3;Q13469-4;Q13469-5	Q13469;Q13469-2;Q13469-3;Q13469-4;Q13469-5	NFAC2_HUMAN	NFATC2	Nuclear factor of activated T-cells, cytoplasmic 2	56076.5
Q9BRT2	Q9BRT2	UQCC2_HUMAN	UQCC2	Ubiquinol-cytochrome-c reductase complex assembly factor 2	56003.4
P26572	P26572	MGAT1_HUMAN	MGAT1	Alpha-1,3-mannosyl-glycoprotein 2-beta-N-acetylglucosaminyltransferase	55626.7
P32969	P32969	RL9_HUMAN	RPL9	60S ribosomal protein L9	55528.3
P01889;P01893;P10321;P10321-2;P13747	P10321;P10321-2;P13747;P01893;P01889	HLAB_HUMAN;HLAC_HUMAN;HLAE_HUMAN;HLAH_HUMAN	HLA-B;HLA-C;HLA-E;HLA-H	HLA class I histocompatibility antigen, B alpha chain	55487.5
P09668	P09668	CATH_HUMAN	CTSH	Pro-cathepsin H	55387.9
P61254	P61254	RL26_HUMAN	RPL26	60S ribosomal protein L26	55332.4
Q9UJU6;Q9UJU6-2;Q9UJU6-3	Q9UJU6;Q9UJU6-2;Q9UJU6-3;Q9UJU6-6	DBNL_HUMAN	DBNL	Drebrin-like protein	55316.9
P20591	P20591	MX1_HUMAN	MX1	Interferon-induced GTP-binding protein Mx1	55186.5
P35527	P35527	K1C9_HUMAN	KRT9	Keratin, type I cytoskeletal 9	55010.4
O14983-3;P16615;Q93084;Q93084-1;Q93084-3;Q93084-4;Q93084-5;Q93084-6;Q93084-7	P16615;P16615-2;P16615-3;P16615-4;P16615-5;Q93084;Q93084-1;Q93084-3;Q93084-4;Q93084-5;Q93084-6;Q93084-7;O14983;O14983-2;O14983-3	AT2A1_HUMAN;AT2A2_HUMAN;AT2A3_HUMAN	ATP2A1;ATP2A2;ATP2A3	Isoform 3 of Sarcoplasmic/endoplasmic reticulum calcium ATPase 1	54980.6
Q7L576	Q96F07;Q96F07-2;Q7L576	CYFP1_HUMAN	CYFIP1	Cytoplasmic FMR1-interacting protein 1	54950.7
Q9Y3A5	Q9Y3A5	SBDS_HUMAN	SBDS	Ribosome maturation protein SBDS	54939.4
Q96HY7	Q96HY7	DHTK1_HUMAN	DHTKD1	Probable 2-oxoglutarate dehydrogenase E1 component DHKTD1, mitochondrial	54928.8
P63313	P63313	TYB10_HUMAN	TMSB10	Thymosin beta-10	54739.4
P62330	P62330	ARF6_HUMAN	ARF6	ADP-ribosylation factor 6	54585.2
Q5ZPR3	Q5ZPR3;Q5ZPR3-2;Q5ZPR3-3;Q5ZPR3-4	CD276_HUMAN	CD276	CD276 antigen	54569.4
Q14204	Q14204	DYHC1_HUMAN	DYNC1H1	Cytoplasmic dynein 1 heavy chain 1	54472.4
Q9GZY8;Q9GZY8-3	Q9GZY8;Q9GZY8-3	MFF_HUMAN	MFF	Mitochondrial fission factor	54447.2
Q6UW02	Q6UW02;Q6UW02-2	CP20A_HUMAN	CYP20A1	Cytochrome P450 20A1	54356.9
P0DJ07	P0DJ07	PT100_HUMAN	PET100	Protein PET100 homolog, mitochondrial	54334.8
Q9P107;Q9P107-2	Q9P107;Q9P107-2	GMIP_HUMAN	GMIP	GEM-interacting protein	54303.3
Q13247;Q13247-3	Q13247;Q13247-3	SRSF6_HUMAN	SRSF6	Serine/arginine-rich splicing factor 6	54179.5
Q7LBR1	Q7LBR1	CHM1B_HUMAN	CHMP1B	Charged multivesicular body protein 1b	54160
O60826	O60826	CCD22_HUMAN	CCDC22	Coiled-coil domain-containing protein 22	54047.5
P60842	P60842;P60842-2	IF4A1_HUMAN	EIF4A1	Eukaryotic initiation factor 4A-I	53956.6
Q6UX53	Q6UX53	MET7B_HUMAN	METTL7B	Methyltransferase-like protein 7B	53885.3
Q99757	Q99757	THIOM_HUMAN	TXN2	Thioredoxin, mitochondrial	53821.9
Q9ULV4;Q9ULV4-2;Q9ULV4-3	Q9ULV4;Q9ULV4-2;Q9ULV4-3	COR1C_HUMAN	CORO1C	Coronin-1C	53715.7
Q08170	Q08170	SRSF4_HUMAN	SRSF4	Serine/arginine-rich splicing factor 4	53705.3
O14521;O14521-2;O14521-4	O14521;O14521-2;O14521-4	DHSD_HUMAN	SDHD	Succinate dehydrogenase [ubiquinone] cytochrome b small subunit, mitochondrial	53686.3
P28070	P28070	PSB4_HUMAN	PSMB4	Proteasome subunit beta type-4	53652.3
P31689	P31689;P31689-2	DNJA1_HUMAN	DNAJA1	DnaJ homolog subfamily A member 1	53577
Q04446	Q04446	GLGB_HUMAN	GBE1	1,4-alpha-glucan-branching enzyme	53455.4
O95470	O95470	SGPL1_HUMAN	SGPL1	Sphingosine-1-phosphate lyase 1	53427.6
P61224	A6NIZ1;P61224;P61224-3;P61224-4	RAP1B_HUMAN	RAP1B	Ras-related protein Rap-1b	53347.5
P16219	P16219	ACADS_HUMAN	ACADS	Short-chain specific acyl-CoA dehydrogenase, mitochondrial	53288.7
P82663	P82663;P82663-2;P82663-3	RT25_HUMAN	MRPS25	28S ribosomal protein S25, mitochondrial	53282.3
P54136	P54136;P54136-2	SYRC_HUMAN	RARS1	Arginine--tRNA ligase, cytoplasmic	53235
Q96AB3;Q96AB3-2	Q96AB3;Q96AB3-2;Q96AB3-3	ISOC2_HUMAN	ISOC2	Isochorismatase domain-containing protein 2	53159.5
P14868	P14868	SYDC_HUMAN	DARS1	Aspartate--tRNA ligase, cytoplasmic	52959.5
O94766	Q9NPZ5;O94766	B3GA3_HUMAN	B3GAT3	Galactosylgalactosylxylosylprotein 3-beta-glucuronosyltransferase 3	52867
P62195;P62195-2	P62195;P62195-2	PRS8_HUMAN	PSMC5	26S proteasome regulatory subunit 8	52668.9
P35754	P35754	GLRX1_HUMAN	GLRX	Glutaredoxin-1	52610.6
A0AVT1	A0AVT1;A0AVT1-2	UBA6_HUMAN	UBA6	Ubiquitin-like modifier-activating enzyme 6	52580.6
P15309;P15309-2;P15309-3	P15309;P15309-2;P15309-3	PPAP_HUMAN	ACP3	Prostatic acid phosphatase	52535.4
P61244;P61244-2	P61244;P61244-2	MAX_HUMAN	MAX	Protein max	52507.7
P60891	P60891;P60891-2	PRPS1_HUMAN	PRPS1	Ribose-phosphate pyrophosphokinase 1	52418.5
O60488;O60488-2	O60488;O60488-2	ACSL4_HUMAN	ACSL4	Long-chain-fatty-acid--CoA ligase 4	52411.3
Q99747	Q99747;Q99747-2	SNAG_HUMAN	NAPG	Gamma-soluble NSF attachment protein	52375.2
Q96S52	Q96S52;Q96S52-2	PIGS_HUMAN	PIGS	GPI transamidase component PIG-S	52366
P56181-2	P56181-2	NDUV3_HUMAN	NDUFV3	Isoform 2 of NADH dehydrogenase [ubiquinone] flavoprotein 3, mitochondrial	52331.6
Q9UJ70;Q9UJ70-2	Q9UJ70;Q9UJ70-2	NAGK_HUMAN	NAGK	N-acetyl-D-glucosamine kinase	52190.6
Q9BYT8	Q9BYT8	NEUL_HUMAN	NLN	Neurolysin, mitochondrial	52174.4
O43390;O43390-3;O43390-4	O43390;O43390-2;O43390-3;O43390-4	HNRPR_HUMAN	HNRNPR	Heterogeneous nuclear ribonucleoprotein R	52021.7
Q8N1F8	Q8N1F8	S11IP_HUMAN	STK11IP	Serine/threonine-protein kinase 11-interacting protein	52009.3
Q9NUM4	Q9NUM4	T106B_HUMAN	TMEM106B	Transmembrane protein 106B	52007
Q6YN16	Q6YN16;Q6YN16-2	HSDL2_HUMAN	HSDL2	Hydroxysteroid dehydrogenase-like protein 2	51980.4
O60762	O60762	DPM1_HUMAN	DPM1	Dolichol-phosphate mannosyltransferase subunit 1	51949.5
P09497;P09497-2	P09497;P09497-2	CLCB_HUMAN	CLTB	Clathrin light chain B	51824.4
P0DMV8;P0DMV9;P17066	P0DMV9;P17066;P0DMV8;P0DMV8-2	HS71A_HUMAN;HS71B_HUMAN;HSP76_HUMAN	HSPA1A;HSPA1B;HSPA6	Heat shock 70 kDa protein 1A	51598.5
P26373	P26373;P26373-2	RL13_HUMAN	RPL13	60S ribosomal protein L13	51544.3
P15289;P15289-2	P15289;P15289-2	ARSA_HUMAN	ARSA	Arylsulfatase A	51497.3
P52566	P52566	GDIR2_HUMAN	ARHGDIB	Rho GDP-dissociation inhibitor 2	51494.8
Q00839;Q00839-2	Q00839;Q00839-2	HNRPU_HUMAN	HNRNPU	Heterogeneous nuclear ribonucleoprotein U	51484.4
P98171;P98171-2	P98171;P98171-2	RHG04_HUMAN	ARHGAP4	Rho GTPase-activating protein 4	51448.4
O95232	O95232;O95232-2	LC7L3_HUMAN	LUC7L3	Luc7-like protein 3	51438.1
Q9NRW7	Q9NRW7	VPS45_HUMAN	VPS45	Vacuolar protein sorting-associated protein 45	51329.4
Q8WUK0	Q8WUK0;Q8WUK0-2;Q8WUK0-3	PTPM1_HUMAN	PTPMT1	Phosphatidylglycerophosphatase and protein-tyrosine phosphatase 1	51306.4
O00562;O00562-2	O00562;O00562-2	PITM1_HUMAN	PITPNM1	Membrane-associated phosphatidylinositol transfer protein 1	51200
O75521;O75521-2	O75521;O75521-2	ECI2_HUMAN	ECI2	Enoyl-CoA delta isomerase 2	51107.3
Q9H2W6	Q9H2W6	RM46_HUMAN	MRPL46	39S ribosomal protein L46, mitochondrial	51002.3
Q9Y5U9	Q9Y5U9	IR3IP_HUMAN	IER3IP1	Immediate early response 3-interacting protein 1	50951.6
Q93084;Q93084-1;Q93084-3;Q93084-4;Q93084-5;Q93084-6;Q93084-7	Q93084;Q93084-1;Q93084-3;Q93084-4;Q93084-5;Q93084-6;Q93084-7	AT2A3_HUMAN	ATP2A3	Sarcoplasmic/endoplasmic reticulum calcium ATPase 3	50893
Q969M1;Q969M1-2	Q969M1;Q969M1-2	TM40L_HUMAN	TOMM40L	Mitochondrial import receptor subunit TOM40B	50866.6
Q5T9A4;Q9NVI7-2	Q5T9A4;Q9NVI7;Q9NVI7-2	ATD3A_HUMAN;ATD3B_HUMAN	ATAD3A;ATAD3B	ATPase family AAA domain-containing protein 3B	50612.3
Q8TEM1	Q8TEM1	PO210_HUMAN	NUP210	Nuclear pore membrane glycoprotein 210	50587.7
Q9P2R3;Q9P2R3-4	Q9P2R3;Q9P2R3-2;Q9P2R3-4	ANFY1_HUMAN	ANKFY1	Rabankyrin-5	50578.3
P04440	P04440	DPB1_HUMAN	HLA-DPB1	HLA class II histocompatibility antigen, DP beta 1 chain	50508.6
P11234;P11234-2;P11234-3	P11234;P11234-2;P11234-3	RALB_HUMAN	RALB	Ras-related protein Ral-B	50447.4
Q15526;Q15526-2	Q15526;Q15526-2	SURF1_HUMAN	SURF1	Surfeit locus protein 1	50384.6
P53680	P53680;P53680-2	AP2S1_HUMAN	AP2S1	AP-2 complex subunit sigma	50292.4
P09486	P09486	SPRC_HUMAN	SPARC	SPARC	50164.9
Q07065	Q07065	CKAP4_HUMAN	CKAP4	Cytoskeleton-associated protein 4	50130.9
P15374	P15374	UCHL3_HUMAN	UCHL3	Ubiquitin carboxyl-terminal hydrolase isozyme L3	50048
O95169;O95169-3	O95169;O95169-2;O95169-3	NDUB8_HUMAN	NDUFB8	NADH dehydrogenase [ubiquinone] 1 beta subcomplex subunit 8, mitochondrial	50034.4
Q8NBU5	Q8NBU5;Q8NBU5-2	ATAD1_HUMAN	ATAD1	ATPase family AAA domain-containing protein 1	50020.3
Q9UL46	Q9UL46	PSME2_HUMAN	PSME2	Proteasome activator complex subunit 2	49999.1
Q6PI78	Q6PI78	TMM65_HUMAN	TMEM65	Transmembrane protein 65	49881.4
P55145	P55145	MANF_HUMAN	MANF	Mesencephalic astrocyte-derived neurotrophic factor	49840.2
O95870	O95870;O95870-2	ABHGA_HUMAN	ABHD16A	Phosphatidylserine lipase ABHD16A	49836.3
Q16531	Q16531;Q16531-2	DDB1_HUMAN	DDB1	DNA damage-binding protein 1	49829.3
Q9UBF2;Q9Y678	Q9Y678;Q9UBF2;Q9UBF2-2	COPG1_HUMAN;COPG2_HUMAN	COPG1;COPG2	Coatomer subunit gamma-2	49672.6
Q9BUB7;Q9BUB7-2	Q9BUB7;Q9BUB7-2	TMM70_HUMAN	TMEM70	Transmembrane protein 70, mitochondrial	49548.4
Q96DZ1	Q96DZ1;Q96DZ1-2;Q96DZ1-3	ERLEC_HUMAN	ERLEC1	Endoplasmic reticulum lectin 1	49538.4
Q96G23	Q96G23	CERS2_HUMAN	CERS2	Ceramide synthase 2	49500.3
P49591	P49591	SYSC_HUMAN	SARS1	Serine--tRNA ligase, cytoplasmic	49474.4
Q9Y3U8	Q9Y3U8	RL36_HUMAN	RPL36	60S ribosomal protein L36	49465.9
P29590;P29590-11	P29590;P29590-11	PML_HUMAN	PML	Protein PML	49464.5
Q86X83;Q86X83-2	Q86X83;Q86X83-2	COMD2_HUMAN	COMMD2	COMM domain-containing protein 2	49403.3
P20036	P20036	DPA1_HUMAN	HLA-DPA1	HLA class II histocompatibility antigen, DP alpha 1 chain	49337.3
Q9H9J2	Q9H9J2	RM44_HUMAN	MRPL44	39S ribosomal protein L44, mitochondrial	49326.5
O75027;O75027-2	O75027;O75027-2;O75027-3	ABCB7_HUMAN	ABCB7	ATP-binding cassette sub-family B member 7, mitochondrial	49126.2
O75475;O75475-2;O75475-3;P51858;Q7Z4V5;Q7Z4V5-2	O75475;O75475-2;O75475-3;Q7Z4V5;Q7Z4V5-2;Q7Z4V5-3;Q7Z4V5-4;P51858;Q9Y3E1	HDGF_HUMAN;HDGR2_HUMAN;PSIP1_HUMAN	HDGF;HDGFL2;PSIP1	PC4 and SFRS1-interacting protein	49063.9
Q15758	Q15758;Q15758-2;Q15758-3	AAAT_HUMAN	SLC1A5	Neutral amino acid transporter B(0)	49047.4
P80404	P80404	GABT_HUMAN	ABAT	4-aminobutyrate aminotransferase, mitochondrial	48934.2
Q96S97	Q96S97	MYADM_HUMAN	MYADM	Myeloid-associated differentiation marker	48757.5
P50990	P50990;P50990-2;P50990-3	TCPQ_HUMAN	CCT8	T-complex protein 1 subunit theta	48752.6
P02545;P02545-2;P02545-6;P20700;Q03252	P02545;P02545-2;P02545-3;P02545-4;P02545-5;P02545-6;Q03252;P20700	LMNA_HUMAN;LMNB1_HUMAN;LMNB2_HUMAN	LMNA;LMNB1;LMNB2	Prelamin-A/C	48722
Q5NDL2	Q5NDL2;Q5NDL2-2;Q5NDL2-3	EOGT_HUMAN	EOGT	EGF domain-specific O-linked N-acetylglucosamine transferase	48648
Q99523	Q99523;Q99523-2	SORT_HUMAN	SORT1	Sortilin	48610.2
P62913	P62913	RL11_HUMAN	RPL11	60S ribosomal protein L11	48543.4
Q8NC56	Q8NC56;Q8NC56-2	LEMD2_HUMAN	LEMD2	LEM domain-containing protein 2	48415.4
O96008	O96008;O96008-2	TOM40_HUMAN	TOMM40	Mitochondrial import receptor subunit TOM40 homolog	48362.3
P15498	P15498	VAV_HUMAN	VAV1	Proto-oncogene vav	48309.9
Q96G03	Q96G03	PGM2_HUMAN	PGM2	Phosphoglucomutase-2	48232.4
Q9H0U3	Q9H0U3	MAGT1_HUMAN	MAGT1	Magnesium transporter protein 1	48167.6
O43865;O43865-2;Q96HN2;Q96HN2-2;Q96HN2-3;Q96HN2-4	Q96HN2;Q96HN2-2;Q96HN2-3;Q96HN2-4;O43865;O43865-2	SAHH2_HUMAN;SAHH3_HUMAN	AHCYL1;AHCYL2	S-adenosylhomocysteine hydrolase-like protein 1	48110.4
Q99442	Q99442	SEC62_HUMAN	SEC62	Translocation protein SEC62	48100.3
Q96EL3	Q96EL3	RM53_HUMAN	MRPL53	39S ribosomal protein L53, mitochondrial	48050
O15511	O15511	ARPC5_HUMAN	ARPC5	Actin-related protein 2/3 complex subunit 5	47958.4
Q9BXD5	Q9BXD5;Q9BXD5-2;Q9BXD5-3	NPL_HUMAN	NPL	N-acetylneuraminate lyase	47956.5
Q13561;Q13561-2;Q13561-3	Q13561;Q13561-2;Q13561-3	DCTN2_HUMAN	DCTN2	Dynactin subunit 2	47945.9
Q8IXI1	Q8IXI1	MIRO2_HUMAN	RHOT2	Mitochondrial Rho GTPase 2	47945.9
Q71UM5	Q71UM5	RS27L_HUMAN	RPS27L	40S ribosomal protein S27-like	47936.4
Q8IZP0;Q8IZP0-10;Q8IZP0-2;Q8IZP0-3;Q8IZP0-4;Q8IZP0-5;Q8IZP0-6;Q8IZP0-7;Q8IZP0-8;Q8IZP0-9;Q9NYB9;Q9NYB9-2;Q9NYB9-4	Q9NYB9;Q9NYB9-2;Q9NYB9-4;Q8IZP0;Q8IZP0-2;Q8IZP0-3;Q8IZP0-4;Q8IZP0-5;Q8IZP0-6;Q8IZP0-7;Q8IZP0-8;Q8IZP0-9;Q8IZP0-10;Q8IZP0-12	ABI1_HUMAN;ABI2_HUMAN	ABI1;ABI2	Abl interactor 1	47855.3
Q9UQ80	Q9UQ80;Q9UQ80-2	PA2G4_HUMAN	PA2G4	Proliferation-associated protein 2G4	47832.2
P43353	P43353;P43353-2	AL3B1_HUMAN	ALDH3B1	Aldehyde dehydrogenase family 3 member B1	47826.1
P41240	P41240	CSK_HUMAN	CSK	Tyrosine-protein kinase CSK	47826
Q5JTZ9	Q5JTZ9	SYAM_HUMAN	AARS2	Alanine--tRNA ligase, mitochondrial	47803.3
Q9UK41	Q9UK41;Q9UK41-2	VPS28_HUMAN	VPS28	Vacuolar protein sorting-associated protein 28 homolog	47782.2
Q92665	Q92665	RT31_HUMAN	MRPS31	28S ribosomal protein S31, mitochondrial	47776.9
O75396	O75396	SC22B_HUMAN	SEC22B	Vesicle-trafficking protein SEC22b	47711.4
P11182	P11182	ODB2_HUMAN	DBT	Lipoamide acyltransferase component of branched-chain alpha-keto acid dehydrogenase complex, mitochondrial	47694.3
P04792	P04792	HSPB1_HUMAN	HSPB1	Heat shock protein beta-1	47651.3
O60783	O60783	RT14_HUMAN	MRPS14	28S ribosomal protein S14, mitochondrial	47563.1
O60749;O60749-2	O60749;O60749-2	SNX2_HUMAN	SNX2	Sorting nexin-2	47422.2
P15104	P15104	GLNA_HUMAN	GLUL	Glutamine synthetase	47386.3
Q7KZF4	Q7KZF4	SND1_HUMAN	SND1	Staphylococcal nuclease domain-containing protein 1	47383.7
Q96K19	Q96K19;Q96K19-2;Q96K19-3;Q96K19-5	RN170_HUMAN	RNF170	E3 ubiquitin-protein ligase RNF170	47379.8
Q9UMS4	Q9UMS4	PRP19_HUMAN	PRPF19	Pre-mRNA-processing factor 19	47153.5
O94903	O94903	PLPHP_HUMAN	PLPBP	Pyridoxal phosphate homeostasis protein	47136
Q15008;Q15008-4	Q15008;Q15008-2;Q15008-3;Q15008-4	PSMD6_HUMAN	PSMD6	26S proteasome non-ATPase regulatory subunit 6	47098.1
Q12792;Q12792-3;Q6IBS0	Q6IBS0;Q12792;Q12792-3;Q12792-4	TWF1_HUMAN;TWF2_HUMAN	TWF1;TWF2	Twinfilin-1	47083.3
Q562R1	Q562R1	ACTBL_HUMAN	ACTBL2	Beta-actin-like protein 2	47042.3
Q9Y6Y8	Q9Y6Y8;Q9Y6Y8-2	S23IP_HUMAN	SEC23IP	SEC23-interacting protein	47036.8
P47755;P52907	P47755;P52907	CAZA1_HUMAN;CAZA2_HUMAN	CAPZA1;CAPZA2	F-actin-capping protein subunit alpha-2	46849.3
P35241;P35241-5	P35241;P35241-2;P35241-3;P35241-4;P35241-5	RADI_HUMAN	RDX	Radixin	46802.6
P84090	P84090	ERH_HUMAN	ERH	Enhancer of rudimentary homolog	46770.5
P13645	P13645	K1C10_HUMAN	KRT10	Keratin, type I cytoskeletal 10	46759.3
P08962;P08962-2;P08962-3	P08962;P08962-2;P08962-3	CD63_HUMAN	CD63	CD63 antigen	46655.2
Q96ND0	Q96ND0	F210A_HUMAN	FAM210A	Protein FAM210A	46652.9
Q8NCN5	Q8NCN5	PDPR_HUMAN	PDPR	Pyruvate dehydrogenase phosphatase regulatory subunit, mitochondrial	46554.6
P36507;Q02750;Q02750-2	Q02750;Q02750-2;P36507	MP2K1_HUMAN;MP2K2_HUMAN	MAP2K1;MAP2K2	Dual specificity mitogen-activated protein kinase kinase 2	46487.3
O43678	O43678	NDUA2_HUMAN	NDUFA2	NADH dehydrogenase [ubiquinone] 1 alpha subcomplex subunit 2	46460.6
Q96GK7	Q6P2I3;Q96GK7	FAH2A_HUMAN	FAHD2A	Fumarylacetoacetate hydrolase domain-containing protein 2A	46457.1
O75131;Q86YQ8;Q96FN4	O75131;Q86YQ8;Q86YQ8-2;Q9HCH3;Q9HCH3-2;Q96FN4;Q96FN4-2;O95741;O95741-2;Q96A23;Q96A23-2;Q9UBL6;Q9UBL6-2;Q8IYJ1	CPNE2_HUMAN;CPNE3_HUMAN;CPNE8_HUMAN	CPNE2;CPNE3;CPNE8	Copine-3	46386.4
Q9HAT2;Q9HAT2-2	Q9HAT2;Q9HAT2-2	SIAE_HUMAN	SIAE	Sialate O-acetylesterase	46379.2
P63000;P63000-2	P63000;P63000-2	RAC1_HUMAN	RAC1	Ras-related C3 botulinum toxin substrate 1	46293.3
Q9Y2R0	Q9Y2R0	COA3_HUMAN	COA3	Cytochrome c oxidase assembly factor 3 homolog, mitochondrial	46280.3
Q9NR97;Q9NR97-2	Q9NR97;Q9NR97-2	TLR8_HUMAN	TLR8	Toll-like receptor 8	46245.4
Q9NP81	Q9NP81;Q9NP81-2	SYSM_HUMAN	SARS2	Serine--tRNA ligase, mitochondrial	46243.3
O43242	O43242;O43242-2	PSMD3_HUMAN	PSMD3	26S proteasome non-ATPase regulatory subunit 3	46228.4
P23919;P23919-2	P23919;P23919-2	KTHY_HUMAN	DTYMK	Thymidylate kinase	46221.9
Q9NUN5;Q9NUN5-2;Q9NUN5-3;Q9NUN5-4	Q9NUN5;Q9NUN5-2;Q9NUN5-3;Q9NUN5-4	LMBD1_HUMAN	LMBRD1	Lysosomal cobalamin transport escort protein LMBD1	46207.4
O75832	O75832	PSD10_HUMAN	PSMD10	26S proteasome non-ATPase regulatory subunit 10	46157.7
P48643	P48643;P48643-2	TCPE_HUMAN	CCT5	T-complex protein 1 subunit epsilon	46075
P43353;P51648;P51648-2	P51648;P51648-2;P43353;P43353-2;P48448;P30838	AL3A2_HUMAN;AL3B1_HUMAN	ALDH3A2;ALDH3B1	Aldehyde dehydrogenase family 3 member B1	45975.8
P51689	P51689;P51689-2;P51689-3	ARSD_HUMAN	ARSD	Arylsulfatase D	45936.7
P04004	P04004	VTNC_HUMAN	VTN	Vitronectin	45901.8
P48544	P48544;P48549;P48549-2	KCNJ5_HUMAN	KCNJ5	G protein-activated inward rectifier potassium channel 4	45895.3
Q53H82	Q53H82	LACB2_HUMAN	LACTB2	Endoribonuclease LACTB2	45795.2
Q14257;Q14257-2	Q14257;Q14257-2	RCN2_HUMAN	RCN2	Reticulocalbin-2	45766.5
P13861;P13861-2	P13861;P13861-2	KAP2_HUMAN	PRKAR2A	cAMP-dependent protein kinase type II-alpha regulatory subunit	45728.3
P47813	O14602;P47813	IF1AX_HUMAN	EIF1AX	Eukaryotic translation initiation factor 1A, X-chromosomal	45683.4
P49406	P49406	RM19_HUMAN	MRPL19	39S ribosomal protein L19, mitochondrial	45667.9
O00244	O00244	ATOX1_HUMAN	ATOX1	Copper transport protein ATOX1	45594.2
P78536;P78536-2	P78536;P78536-2	ADA17_HUMAN	ADAM17	Disintegrin and metalloproteinase domain-containing protein 17	45529.2
Q92614;Q92614-4	Q92614;Q92614-2;Q92614-3;Q92614-4;Q92614-5	MY18A_HUMAN	MYO18A	Unconventional myosin-XVIIIa	45480.4
P29350;P29350-3;P29350-4	P29350;P29350-3;P29350-2;P29350-4	PTN6_HUMAN	PTPN6	Tyrosine-protein phosphatase non-receptor type 6	45441.4
Q8N0U8	Q8N0U8	VKORL_HUMAN	VKORC1L1	Vitamin K epoxide reductase complex subunit 1-like protein 1	45390.3
O75787;O75787-2	O75787;O75787-2	RENR_HUMAN	ATP6AP2	Renin receptor	45340.5
Q9Y5S9;Q9Y5S9-2	Q9Y5S9;Q9Y5S9-2	RBM8A_HUMAN	RBM8A	RNA-binding protein 8A	45305.2
Q9H300;Q9H300-2	Q9H300;Q9H300-2	PARL_HUMAN	PARL	Presenilins-associated rhomboid-like protein, mitochondrial	45304.7
P61106	P61106	RAB14_HUMAN	RAB14	Ras-related protein Rab-14	45303.3
Q8TD46-4	Q8TD46;Q8TD46-4	MO2R1_HUMAN	CD200R1	Isoform 4 of Cell surface glycoprotein CD200 receptor 1	45287.8
P07948;P07948-2	P07948;P07948-2	LYN_HUMAN	LYN	Tyrosine-protein kinase Lyn	45276.5
Q8N2G8;Q8N2G8-3	Q8N2G8;Q8N2G8-2;Q8N2G8-3	GHDC_HUMAN	GHDC	GH3 domain-containing protein	45224.3
Q15369	Q15369	ELOC_HUMAN	ELOC	Elongin-C	45218.1
Q9NYJ1	Q9NYJ1	COA4_HUMAN	COA4	Cytochrome c oxidase assembly factor 4 homolog, mitochondrial	45204.4
Q9Y3A6	Q9Y3A6;Q9Y3A6-2	TMED5_HUMAN	TMED5	Transmembrane emp24 domain-containing protein 5	45187.3
Q9HCD5	Q9HCD5	NCOA5_HUMAN	NCOA5	Nuclear receptor coactivator 5	45065.3
P29966	P29966	MARCS_HUMAN	MARCKS	Myristoylated alanine-rich C-kinase substrate	44985.4
P11766	P11766	ADHX_HUMAN	ADH5	Alcohol dehydrogenase class-3	44858.3
P14866	P14866;P14866-2	HNRPL_HUMAN	HNRNPL	Heterogeneous nuclear ribonucleoprotein L	44841.3
P10301	P10301	RRAS_HUMAN	RRAS	Ras-related protein R-Ras	44715.3
Q9Y2J2-2	Q9Y2J2;Q9Y2J2-2;Q9Y2J2-3;Q9Y2J2-4	E41L3_HUMAN	EPB41L3	Isoform 2 of Band 4.1-like protein 3	44692.5
O95822;O95822-2	O95822;O95822-2	DCMC_HUMAN	MLYCD	Malonyl-CoA decarboxylase, mitochondrial	44670.4
Q9BXS5;Q9BXS5-2	Q9BXS5;Q9BXS5-2	AP1M1_HUMAN	AP1M1	AP-1 complex subunit mu-1	44638.4
Q9GZU1	Q9GZU1	MCLN1_HUMAN	MCOLN1	Mucolipin-1	44481.2
P27361;P27361-2;P27361-3;P28482	P31152;Q16659;P27361;P27361-2;P27361-3;P28482;P28482-2	MK01_HUMAN;MK03_HUMAN	MAPK1;MAPK3	Mitogen-activated protein kinase 3	44471.3
Q09028;Q09028-3;Q16576;Q16576-2	Q09028;Q09028-2;Q09028-3;Q09028-4;Q16576;Q16576-2	RBBP4_HUMAN;RBBP7_HUMAN	RBBP4;RBBP7	Histone-binding protein RBBP4	44284.7
Q9BSJ8	Q9BSJ8	ESYT1_HUMAN	ESYT1	Extended synaptotagmin-1	44284.2
P06132	P06132	DCUP_HUMAN	UROD	Uroporphyrinogen decarboxylase	44267.5
Q02790	Q02790	FKBP4_HUMAN	FKBP4	Peptidyl-prolyl cis-trans isomerase FKBP4	44263.6
P63241;P63241-2	Q9GZV4;Q6IS14;P63241;P63241-2	IF5A1_HUMAN	EIF5A	Eukaryotic translation initiation factor 5A-1	44091.1
Q9GZQ3	Q9GZQ3	COMD5_HUMAN	COMMD5	COMM domain-containing protein 5	44036.3
P55957;P55957-2	P55957;P55957-2;P55957-4	BID_HUMAN	BID	BH3-interacting domain death agonist	44030.6
Q9BRJ2	Q9BRJ2	RM45_HUMAN	MRPL45	39S ribosomal protein L45, mitochondrial	44025.1
P67870	P67870	CSK2B_HUMAN	CSNK2B	Casein kinase II subunit beta	44022.3
Q9UHG3	Q9UHG3;Q9UHG3-2	PCYOX_HUMAN	PCYOX1	Prenylcysteine oxidase 1	44011.8
P00441	P00441	SODC_HUMAN	SOD1	Superoxide dismutase [Cu-Zn]	44007.9
P61254;Q9UNX3	P61254;Q9UNX3	RL26L_HUMAN;RL26_HUMAN	RPL26;RPL26L1	60S ribosomal protein L26	43963.3
Q9H553	Q9H553;Q9H553-2	ALG2_HUMAN	ALG2	Alpha-1,3/1,6-mannosyltransferase ALG2	43957.4
P17252	P17252	KPCA_HUMAN	PRKCA	Protein kinase C alpha type	43829.3
Q5T1M5	Q5T1M5;Q5T1M5-2	FKB15_HUMAN	FKBP15	FK506-binding protein 15	43812.6
O60763;O60763-2	O60763;O60763-2	USO1_HUMAN	USO1	General vesicular transport factor p115	43677.5
O60476	O60476	MA1A2_HUMAN	MAN1A2	Mannosyl-oligosaccharide 1,2-alpha-mannosidase IB	43640.8
P21397;P21397-2;P27338;P27338-2	P21397;P21397-2;P27338;P27338-2	AOFA_HUMAN;AOFB_HUMAN	MAOA;MAOB	Amine oxidase [flavin-containing] A	43626.7
O14653;O14653-2	O14653;O14653-2;O14653-3	GOSR2_HUMAN	GOSR2	Golgi SNAP receptor complex member 2	43619.5
P06865	P06865	HEXA_HUMAN	HEXA	Beta-hexosaminidase subunit alpha	43368.5
Q9BSF4	Q9BSF4	TIM29_HUMAN	TIMM29	Mitochondrial import inner membrane translocase subunit Tim29	43344.1
Q8N4Q0	Q8N4Q0;Q8N4Q0-2	PTGR3_HUMAN	ZADH2	Prostaglandin reductase 3	43302.2
P57105	P57105	SYJ2B_HUMAN	SYNJ2BP	Synaptojanin-2-binding protein	43261.4
Q9BXJ8;Q9BXJ8-2	Q9BXJ8;Q9BXJ8-2	TACAN_HUMAN	TMEM120A	Ion channel TACAN	43237.4
P61764	P61764;P61764-2	STXB1_HUMAN	STXBP1	Syntaxin-binding protein 1	43197.8
P58546	P58546	MTPN_HUMAN	MTPN	Myotrophin	43148.7
Q9H2G2-2	Q9H2G2;Q9H2G2-2	SLK_HUMAN	SLK	Isoform 2 of STE20-like serine/threonine-protein kinase	43116.3
Q8NE71	Q8NE71;Q8NE71-2	ABCF1_HUMAN	ABCF1	ATP-binding cassette sub-family F member 1	43100.3
Q8NBM8	Q8NBM8	PCYXL_HUMAN	PCYOX1L	Prenylcysteine oxidase-like	43085.4
Q96EX1	Q96EX1	SIM12_HUMAN	SMIM12	Small integral membrane protein 12	43020
Q15691	Q15691	MARE1_HUMAN	MAPRE1	Microtubule-associated protein RP/EB family member 1	43007.5
Q15046;Q15046-2	Q15046;Q15046-2	SYK_HUMAN	KARS1	Lysine--tRNA ligase	42988.3
Q8IXL6;Q96MK3	Q8IXL6;Q96MK3	FA20A_HUMAN;FA20C_HUMAN	FAM20A;FAM20C	Extracellular serine/threonine protein kinase FAM20C	42955.2
Q13555;Q13555-10;Q13555-11;Q13555-2;Q13555-3;Q13555-4;Q13555-5;Q13555-6;Q13555-7;Q13555-8;Q13555-9;Q13557;Q13557-10;Q13557-11;Q13557-12;Q13557-6;Q13557-8	Q13555;Q13555-2;Q13555-3;Q13555-4;Q13555-5;Q13555-6;Q13555-7;Q13555-8;Q13555-9;Q13555-10;Q13555-11;Q13554;Q13554-2;Q13554-3;Q13554-4;Q13554-5;Q13554-6;Q13554-7;Q13554-8;Q13557;Q13557-3;Q13557-4;Q13557-8;Q13557-9;Q13557-5;Q13557-6;Q13557-10;Q13557-11;Q13557-12	KCC2D_HUMAN;KCC2G_HUMAN	CAMK2D;CAMK2G	Calcium/calmodulin-dependent protein kinase type II subunit gamma	42935.2
P35998	P35998	PRS7_HUMAN	PSMC2	26S proteasome regulatory subunit 7	42902.3
Q9NVA1;Q9NVA1-2;Q9NVA1-5	Q9NVA1;Q9NVA1-2;Q9NVA1-5	UQCC1_HUMAN	UQCC1	Ubiquinol-cytochrome-c reductase complex assembly factor 1	42887.6
Q9BVL2;Q9BVL2-2;Q9BVL2-3	Q9BVL2;Q9BVL2-2;Q9BVL2-3	NUP58_HUMAN	NUP58	Nucleoporin p58/p45	42846.6
Q99733;Q99733-2	Q99733;Q99733-2	NP1L4_HUMAN	NAP1L4	Nucleosome assembly protein 1-like 4	42690.7
Q04637;Q04637-3;Q04637-4;Q04637-5;Q04637-6;Q04637-7;Q04637-8;Q04637-9	Q04637;Q04637-3;Q04637-4;Q04637-5;Q04637-6;Q04637-7;Q04637-8;Q04637-9	IF4G1_HUMAN	EIF4G1	Eukaryotic translation initiation factor 4 gamma 1	42651.8
Q9Y3D9	Q9Y3D9	RT23_HUMAN	MRPS23	28S ribosomal protein S23, mitochondrial	42649.6
Q92643	Q92643;Q92643-2	GPI8_HUMAN	PIGK	GPI-anchor transamidase	42646.8
O60264	O60264;P28370;P28370-2	SMCA5_HUMAN	SMARCA5	SWI/SNF-related matrix-associated actin-dependent regulator of chromatin subfamily A member 5	42571.8
P46100;P46100-2;P46100-3;P46100-4;P46100-5	P46100;P46100-2;P46100-3;P46100-4;P46100-5	ATRX_HUMAN	ATRX	Transcriptional regulator ATRX	42551.8
Q9P0U1	Q9P0U1	TOM7_HUMAN	TOMM7	Mitochondrial import receptor subunit TOM7 homolog	42450.8
Q3T906	Q3T906;Q3T906-2	GNPTA_HUMAN	GNPTAB	N-acetylglucosamine-1-phosphotransferase subunits alpha/beta	42425.3
P11908;P11908-2	P11908;P11908-2	PRPS2_HUMAN	PRPS2	Ribose-phosphate pyrophosphokinase 2	42404.8
Q92562	Q92562	FIG4_HUMAN	FIG4	Polyphosphoinositide phosphatase	42390.3
Q6UW68	Q6UW68	TM205_HUMAN	TMEM205	Transmembrane protein 205	42328.5
Q9BY32	Q9BY32;Q9BY32-2;Q9BY32-3	ITPA_HUMAN	ITPA	Inosine triphosphate pyrophosphatase	42308.1
Q99436	Q99436	PSB7_HUMAN	PSMB7	Proteasome subunit beta type-7	42307.6
Q15393	Q15393	SF3B3_HUMAN	SF3B3	Splicing factor 3B subunit 3	42296
Q9NVH1	Q9NVH1;Q9NVH1-3	DJC11_HUMAN	DNAJC11	DnaJ homolog subfamily C member 11	42294.3
O15173;O15173-2	O15173;O15173-2	PGRC2_HUMAN	PGRMC2	Membrane-associated progesterone receptor component 2	42280.3
Q96ER9	Q96ER9;Q96ER9-2	MITOK_HUMAN	CCDC51	Mitochondrial potassium channel	42268
O15126;O15126-2	O15126;O15126-2	SCAM1_HUMAN	SCAMP1	Secretory carrier-associated membrane protein 1	42235.6
P19440	P19440;P19440-3;Q9BX51	GGT1_HUMAN	GGT1	Glutathione hydrolase 1 proenzyme	42216
O60884	O60884	DNJA2_HUMAN	DNAJA2	DnaJ homolog subfamily A member 2	42175.3
Q6P4E1;Q6P4E1-5	Q6P4E1;Q6P4E1-2;Q6P4E1-3;Q6P4E1-5	GOLM2_HUMAN	GOLM2	Protein GOLM2	42143.6
Q92522	Q92522	H1X_HUMAN	H1-10	Histone H1.10	42105.4
Q96A65	Q96A65	EXOC4_HUMAN	EXOC4	Exocyst complex component 4	42068.2
O43914;O43914-2;O43914-3	O43914;O43914-2;O43914-3	TYOBP_HUMAN	TYROBP	TYRO protein tyrosine kinase-binding protein	41997.2
Q9P2R7;Q9P2R7-2	Q9P2R7;Q9P2R7-2	SUCB1_HUMAN	SUCLA2	Succinate--CoA ligase [ADP-forming] subunit beta, mitochondrial	41982.3
P16152	P16152;P16152-2	CBR1_HUMAN	CBR1	Carbonyl reductase [NADPH] 1	41970.3
Q99497	Q99497	PARK7_HUMAN	PARK7	Parkinson disease protein 7	41928
O95466-2	O95466;O95466-2;O95466-3	FMNL1_HUMAN	FMNL1	Isoform 2 of Formin-like protein 1	41919.2
Q8WTV0;Q8WTV0-2;Q8WTV0-4;Q8WTV0-5	Q8WTV0;Q8WTV0-2;Q8WTV0-3;Q8WTV0-4;Q8WTV0-5	SCRB1_HUMAN	SCARB1	Scavenger receptor class B member 1	41911.9
Q15436	Q15436;Q15436-2	SC23A_HUMAN	SEC23A	Protein transport protein Sec23A	41902.1
Q8N983;Q8N983-2;Q8N983-3;Q8N983-4;Q8N983-6;Q8N983-7	Q8N983;Q8N983-2;Q8N983-3;Q8N983-4;Q8N983-6;Q8N983-7	RM43_HUMAN	MRPL43	39S ribosomal protein L43, mitochondrial	41845.2
P60981;P60981-2	P60981;P60981-2	DEST_HUMAN	DSTN	Destrin	41836.6
Q96AG4	Q96AG4	LRC59_HUMAN	LRRC59	Leucine-rich repeat-containing protein 59	41816.6
P47712	P47712	PA24A_HUMAN	PLA2G4A	Cytosolic phospholipase A2	41811.3
Q9BT78	Q9BT78;Q9BT78-2	CSN4_HUMAN	COPS4	COP9 signalosome complex subunit 4	41774.1
O76031	O76031	CLPX_HUMAN	CLPX	ATP-dependent Clp protease ATP-binding subunit clpX-like, mitochondrial	41628.6
Q92556;Q96JJ3	Q96JJ3;Q96JJ3-3;Q92556;Q92556-2;Q92556-3	ELMO1_HUMAN;ELMO2_HUMAN	ELMO1;ELMO2	Engulfment and cell motility protein 1	41403.5
O15258	O15258	RER1_HUMAN	RER1	Protein RER1	41389.5
P62304	P62304	RUXE_HUMAN	SNRPE	Small nuclear ribonucleoprotein E	41378.6
Q7Z3B4;Q7Z3B4-2;Q7Z3B4-3	Q7Z3B4;Q7Z3B4-2;Q7Z3B4-3	NUP54_HUMAN	NUP54	Nucleoporin p54	41251.3
Q9NP97	Q9NP97	DLRB1_HUMAN	DYNLRB1	Dynein light chain roadblock-type 1	41226
P52758	P52758	RIDA_HUMAN	RIDA	2-iminobutanoate/2-iminopropanoate deaminase	41223.8
P33241;P33241-2;P33241-3	P33241;P33241-2;P33241-3	LSP1_HUMAN	LSP1	Lymphocyte-specific protein 1	41176.5
Q99729-2;Q99729-3	Q99729-2;Q99729-3	ROAA_HUMAN	HNRNPAB	Isoform 2 of Heterogeneous nuclear ribonucleoprotein A/B	41167.2
Q12982;Q12982-2	Q12982;Q12982-2	BNIP2_HUMAN	BNIP2	BCL2/adenovirus E1B 19 kDa protein-interacting protein 2	41099.4
P82930	P82930	RT34_HUMAN	MRPS34	28S ribosomal protein S34, mitochondrial	41097.2
P61163	P61163	ACTZ_HUMAN	ACTR1A	Alpha-centractin	41071.8
P34949	P34949	MPI_HUMAN	MPI	Mannose-6-phosphate isomerase	41061.3
P82933	P82933	RT09_HUMAN	MRPS9	28S ribosomal protein S9, mitochondrial	41045.9
P40222	P40222	TXLNA_HUMAN	TXLNA	Alpha-taxilin	41035.7
P51398;P51398-2;P51398-3	P51398;P51398-2;P51398-3	RT29_HUMAN	DAP3	28S ribosomal protein S29, mitochondrial	40997
Q13303;Q13303-2;Q13303-4	Q13303;Q13303-2;Q13303-3;Q13303-4;Q13303-5	KCAB2_HUMAN	KCNAB2	Voltage-gated potassium channel subunit beta-2	40995.4
P41218	P41218	MNDA_HUMAN	MNDA	Myeloid cell nuclear differentiation antigen	40964.6
Q96JJ3	Q96JJ3	ELMO2_HUMAN	ELMO2	Engulfment and cell motility protein 2	40930.8
Q96GQ5	Q96GQ5	RUSF1_HUMAN	RUSF1	RUS family member 1	40863.3
Q9BYD6	Q9BYD6	RM01_HUMAN	MRPL1	39S ribosomal protein L1, mitochondrial	40796.4
Q6P9B6	Q6P9B6	MEAK7_HUMAN	MEAK7	MTOR-associated protein MEAK7	40787.3
Q9H993	Q9H993	ARMT1_HUMAN	ARMT1	Damage-control phosphatase ARMT1	40759.8
P16070;P16070-10;P16070-11;P16070-12;P16070-13;P16070-14;P16070-16;P16070-17;P16070-18;P16070-3;P16070-4;P16070-5;P16070-6;P16070-7;P16070-8	P16070;P16070-3;P16070-4;P16070-5;P16070-6;P16070-7;P16070-8;P16070-9;P16070-10;P16070-11;P16070-12;P16070-13;P16070-14;P16070-15;P16070-16;P16070-17;P16070-18	CD44_HUMAN	CD44	CD44 antigen	40743.5
Q9P253	Q9P253	VPS18_HUMAN	VPS18	Vacuolar protein sorting-associated protein 18 homolog	40737.2
Q14151;Q15424;Q15424-2;Q15424-3;Q15424-4	Q14151;Q15424;Q15424-2;Q15424-3;Q15424-4	SAFB1_HUMAN;SAFB2_HUMAN	SAFB;SAFB2	Scaffold attachment factor B2	40722.7
O75964	O75964	ATP5L_HUMAN	ATP5MG	ATP synthase subunit g, mitochondrial	40714.7
Q5RI15;Q5RI15-2	Q5RI15;Q5RI15-2	COX20_HUMAN	COX20	Cytochrome c oxidase assembly protein COX20, mitochondrial	40649.3
Q9NYL9;Q9NZR1	Q9NYL9;Q9NZR1	TMOD2_HUMAN;TMOD3_HUMAN	TMOD2;TMOD3	Tropomodulin-3	40618.7
Q8WWI5;Q8WWI5-2;Q8WWI5-3	Q8WWI5;Q8WWI5-2;Q8WWI5-3	CTL1_HUMAN	SLC44A1	Choline transporter-like protein 1	40616.6
P30419	P30419;P30419-2	NMT1_HUMAN	NMT1	Glycylpeptide N-tetradecanoyltransferase 1	40569.5
Q8TC12;Q8TC12-2	Q8TC12;Q8TC12-2;Q8TC12-3	RDH11_HUMAN	RDH11	Retinol dehydrogenase 11	40556.3
Q9ULC4;Q9ULC4-2;Q9ULC4-3	Q9ULC4;Q9ULC4-2;Q9ULC4-3	MCTS1_HUMAN	MCTS1	Malignant T-cell-amplified sequence 1	40495.6
Q5KU26	Q5KU26	COL12_HUMAN	COLEC12	Collectin-12	40435.3
Q01459	Q01459	DIAC_HUMAN	CTBS	Di-N-acetylchitobiase	40424
O15400;O15400-2	O15400;O15400-2	STX7_HUMAN	STX7	Syntaxin-7	40412.4
P05026;P05026-2	P05026;P05026-2	AT1B1_HUMAN	ATP1B1	Sodium/potassium-transporting ATPase subunit beta-1	40390.3
Q9Y2Z9;Q9Y2Z9-3	Q9Y2Z9;Q9Y2Z9-2;Q9Y2Z9-3	COQ6_HUMAN	COQ6	Ubiquinone biosynthesis monooxygenase COQ6, mitochondrial	40342
O00139;O00139-1;O00139-2;O00139-4;O00139-5	O00139;O00139-1;O00139-2;O00139-4;O00139-5	KIF2A_HUMAN	KIF2A	Kinesin-like protein KIF2A	40313.3
Q3SXM5;Q3SXM5-2	Q3SXM5;Q3SXM5-2	HSDL1_HUMAN	HSDL1	Inactive hydroxysteroid dehydrogenase-like protein 1	40287.3
P55899	P55899	FCGRN_HUMAN	FCGRT	IgG receptor FcRn large subunit p51	40167.5
P08637	P08637	FCG3A_HUMAN	FCGR3A	Low affinity immunoglobulin gamma Fc region receptor III-A	40130.9
Q96K49;Q96K49-2	Q96K49;Q96K49-2	TM87B_HUMAN	TMEM87B	Transmembrane protein 87B	40119.2
Q969X5;Q969X5-2	Q969X5;Q969X5-2	ERGI1_HUMAN	ERGIC1	Endoplasmic reticulum-Golgi intermediate compartment protein 1	40089.3
Q9P2T1;Q9P2T1-3	Q9P2T1;Q9P2T1-2;Q9P2T1-3	GMPR2_HUMAN	GMPR2	GMP reductase 2	40085.5
Q9Y265	Q9Y265	RUVB1_HUMAN	RUVBL1	RuvB-like 1	39986.9
P17174	P17174;P17174-2	AATC_HUMAN	GOT1	Aspartate aminotransferase, cytoplasmic	39981.5
O75821	O75821	EIF3G_HUMAN	EIF3G	Eukaryotic translation initiation factor 3 subunit G	39890.6
O14979-2;O14979-3	O14979;O14979-2;O14979-3	HNRDL_HUMAN	HNRNPDL	Isoform 2 of Heterogeneous nuclear ribonucleoprotein D-like	39865.3
Q99807	Q99807;Q99807-2	COQ7_HUMAN	COQ7	5-demethoxyubiquinone hydroxylase, mitochondrial	39854
Q14103;Q14103-3	Q14103;Q14103-2;Q14103-3;Q14103-4	HNRPD_HUMAN	HNRNPD	Heterogeneous nuclear ribonucleoprotein D0	39834.1
P35270	P35270	SPRE_HUMAN	SPR	Sepiapterin reductase	39802.4
Q16774	Q16774;Q16774-2;Q16774-3	KGUA_HUMAN	GUK1	Guanylate kinase	39779.3
Q9UMS0;Q9UMS0-3	Q9UMS0;Q9UMS0-3	NFU1_HUMAN	NFU1	NFU1 iron-sulfur cluster scaffold homolog, mitochondrial	39776.3
O94804;Q9H2G2-2	O94804;Q9H2G2;Q9H2G2-2	SLK_HUMAN;STK10_HUMAN	SLK;STK10	Serine/threonine-protein kinase 10	39772.8
P06756;P06756-3	P06756;P06756-2;P06756-3	ITAV_HUMAN	ITGAV	Integrin alpha-V	39717.4
P20701;P20701-2	P20701;P20701-2;P20701-3	ITAL_HUMAN	ITGAL	Integrin alpha-L	39702.5
P05109	P05109	S10A8_HUMAN	S100A8	Protein S100-A8	39677
Q9GZY4	Q9GZY4	COA1_HUMAN	COA1	Cytochrome c oxidase assembly factor 1 homolog	39645.4
O15239	O15239	NDUA1_HUMAN	NDUFA1	NADH dehydrogenase [ubiquinone] 1 alpha subcomplex subunit 1	39536.2
Q96LW7-2	Q96LW7;Q96LW7-2	CAR19_HUMAN	CARD19	Isoform 2 of Caspase recruitment domain-containing protein 19	39513.4
A6NCW0;A8MUK1;C9J2P7;C9JJH3;C9JPN9;C9JVI0;D6R901;D6R9N7;D6RA61;D6RBQ6;D6RCP7;D6RJB6;P0C7H9;Q0WX57;Q6R6M4;Q7RTZ2	D6RCP7;D6R9N7;D6RJB6;C9JJH3;A8MUK1;P0C7H9;D6RBQ6;Q6R6M4;Q0WX57;C9J2P7;A6NCW0;D6RA61;D6R901;Q7RTZ2;C9JPN9;C9JVI0	U17L1_HUMAN;U17L2_HUMAN;U17L3_HUMAN;U17L5_HUMAN;U17L7_HUMAN;U17LA_HUMAN;U17LB_HUMAN;U17LF_HUMAN;U17LH_HUMAN;U17LI_HUMAN;U17LJ_HUMAN;U17LK_HUMAN;U17LL_HUMAN;U17LM_HUMAN;U17LO_HUMAN;UL17C_HUMAN	USP17L1;USP17L10;USP17L11;USP17L12;USP17L15;USP17L17;USP17L18;USP17L19;USP17L2;USP17L20;USP17L21;USP17L22;USP17L24;USP17L3;USP17L5;USP17L7	Ubiquitin carboxyl-terminal hydrolase 17-like protein 3	39447.6
P25815	P25815	S100P_HUMAN	S100P	Protein S100-P	39403.5
Q9Y2S7	Q9Y2S7	PDIP2_HUMAN	POLDIP2	Polymerase delta-interacting protein 2	39380.1
Q9Y6W5;Q9Y6W5-2	Q9Y6W5;Q9Y6W5-2	WASF2_HUMAN	WASF2	Wiskott-Aldrich syndrome protein family member 2	39322.5
Q8NCC3	Q8NCC3;Q8NCC3-2	PAG15_HUMAN	PLA2G15	Phospholipase A2 group XV	39263.5
P08651-2;P08651-3;P08651-4	Q12857-3;P08651-2;P08651-3;P08651-4;Q14938-4;Q14938-6	NFIC_HUMAN	NFIC	Isoform 1 of Nuclear factor 1 C-type	39236.3
Q13242	Q13242	SRSF9_HUMAN	SRSF9	Serine/arginine-rich splicing factor 9	39208.3
P36873;P36873-2;P62136;P62140	P36873;P36873-2;P62140;P62136;P62136-2;P62136-3	PP1A_HUMAN;PP1B_HUMAN;PP1G_HUMAN	PPP1CA;PPP1CB;PPP1CC	Serine/threonine-protein phosphatase PP1-gamma catalytic subunit	39205.2
P62341	P62341	SELT_HUMAN	SELENOT	Thioredoxin reductase-like selenoprotein T	39191.3
P43487;P43487-2	P43487;P43487-2	RANG_HUMAN	RANBP1	Ran-specific GTPase-activating protein	39177.4
Q12979;Q12979-2;Q12979-4	Q12979;Q12979-2;Q12979-4	ABR_HUMAN	ABR	Active breakpoint cluster region-related protein	39175.1
P82921	P82921	RT21_HUMAN	MRPS21	28S ribosomal protein S21, mitochondrial	39168.4
Q92598;Q92598-2;Q92598-4	Q92598;Q92598-2;Q92598-3;Q92598-4	HS105_HUMAN	HSPH1	Heat shock protein 105 kDa	39168.1
Q8N423;Q8N423-2;Q8N423-3	Q8N423;Q8N423-2;Q8N423-3	LIRB2_HUMAN	LILRB2	Leukocyte immunoglobulin-like receptor subfamily B member 2	39092.4
Q969H8	Q969H8	MYDGF_HUMAN	MYDGF	Myeloid-derived growth factor	39053.3
Q96AH8	Q96AH8	RAB7B_HUMAN	RAB7B	Ras-related protein Rab-7b	39038.5
Q96QR8	Q96QR8	PURB_HUMAN	PURB	Transcriptional activator protein Pur-beta	39027.3
P50914	P50914	RL14_HUMAN	RPL14	60S ribosomal protein L14	38944.3
P63167;Q96FJ2	Q96FJ2;P63167	DYL1_HUMAN;DYL2_HUMAN	DYNLL1;DYNLL2	Dynein light chain 1, cytoplasmic	38905.2
O75879	O75879	GATB_HUMAN	GATB	Glutamyl-tRNA(Gln) amidotransferase subunit B, mitochondrial	38884.7
Q9UQ90	Q9UQ90	SPG7_HUMAN	SPG7	Paraplegin	38739.8
Q7Z4R8	Q7Z4R8	CF120_HUMAN	C6orf120	UPF0669 protein C6orf120	38670.5
Q9UEU0	Q9UEU0	VTI1B_HUMAN	VTI1B	Vesicle transport through interaction with t-SNAREs homolog 1B	38661.3
P47897	P47897;P47897-2	SYQ_HUMAN	QARS1	Glutamine--tRNA ligase	38658.3
Q86V81	Q86V81	THOC4_HUMAN	ALYREF	THO complex subunit 4	38644.6
Q9BW92	Q9BW92	SYTM_HUMAN	TARS2	Threonine--tRNA ligase, mitochondrial	38636
Q96PC5;Q96PC5-10;Q96PC5-14;Q96PC5-5;Q96PC5-7;Q96PC5-8;Q96PC5-9	Q96RT6;Q96PC5;Q96PC5-5;Q96PC5-6;Q96PC5-7;Q96PC5-8;Q96PC5-9;Q96PC5-10;Q96PC5-11;Q96PC5-12;Q96PC5-13;Q96PC5-14	MIA2_HUMAN	MIA2	Melanoma inhibitory activity protein 2	38596.2
P49589;P49589-3	P49589;P49589-2;P49589-3	SYCC_HUMAN	CARS1	Cysteine--tRNA ligase, cytoplasmic	38554.2
Q9Y673	Q9Y673;Q9Y673-2	ALG5_HUMAN	ALG5	Dolichyl-phosphate beta-glucosyltransferase	38499.9
P19474	P19474;P19474-2	RO52_HUMAN	TRIM21	E3 ubiquitin-protein ligase TRIM21	38482.2
Q9UBV2	Q9UBV2	SE1L1_HUMAN	SEL1L	Protein sel-1 homolog 1	38391.3
Q6P2Q9	Q6P2Q9	PRP8_HUMAN	PRPF8	Pre-mRNA-processing-splicing factor 8	38318.7
Q06330;Q06330-4;Q06330-5;Q06330-6;Q06330-7	Q06330;Q06330-2;Q06330-3;Q06330-4;Q06330-5;Q06330-6;Q06330-7;Q9UBG7	SUH_HUMAN	RBPJ	Recombining binding protein suppressor of hairless	38314.2
Q9NZJ7;Q9NZJ7-2	Q9NZJ7;Q9NZJ7-2	MTCH1_HUMAN	MTCH1	Mitochondrial carrier homolog 1	38209.2
P52790	P52790	HXK3_HUMAN	HK3	Hexokinase-3	38137.9
Q6RW13	Q6RW13;Q6RW13-2	ATRAP_HUMAN	AGTRAP	Type-1 angiotensin II receptor-associated protein	38087.9
Q96BW9-3	Q96BW9;Q96BW9-2;Q96BW9-3	TAM41_HUMAN	TAMM41	Isoform 3 of Phosphatidate cytidylyltransferase, mitochondrial	38077.2
Q9NWW5;Q9NWW5-2	Q9NWW5;Q9NWW5-2	CLN6_HUMAN	CLN6	Ceroid-lipofuscinosis neuronal protein 6	38062.2
P12081;P12081-4	P12081;P12081-2;P12081-3;P12081-4	HARS1_HUMAN	HARS1	Histidine--tRNA ligase, cytoplasmic	38044.7
P20618	P20618	PSB1_HUMAN	PSMB1	Proteasome subunit beta type-1	37993.4
Q9UNH7	Q9UNH7;Q9UNH7-2	SNX6_HUMAN	SNX6	Sorting nexin-6	37954.6
P18085;P84085	P18085;P84085;P84077;P61204	ARF4_HUMAN;ARF5_HUMAN	ARF4;ARF5	ADP-ribosylation factor 4	37949.9
Q9H078-2;Q9H078-3;Q9H078-5	Q9H078;Q9H078-2;Q9H078-3;Q9H078-4;Q9H078-5	CLPB_HUMAN	CLPB	Isoform 2 of Caseinolytic peptidase B protein homolog	37859.1
Q9BQ95	Q9BQ95;Q9BQ95-3	ECSIT_HUMAN	ECSIT	Evolutionarily conserved signaling intermediate in Toll pathway, mitochondrial	37854.3
P04062;P04062-2;P04062-4	P04062;P04062-2;P04062-4;P04062-5	GLCM_HUMAN	GBA	Lysosomal acid glucosylceramidase	37852.4
O15269	O15269	SPTC1_HUMAN	SPTLC1	Serine palmitoyltransferase 1	37827.2
P22059	P22059	OSBP1_HUMAN	OSBP	Oxysterol-binding protein 1	37780.3
Q9UKM7	Q9UKM7	MA1B1_HUMAN	MAN1B1	Endoplasmic reticulum mannosyl-oligosaccharide 1,2-alpha-mannosidase	37761.9
Q9UIB8;Q9UIB8-2;Q9UIB8-3;Q9UIB8-4;Q9UIB8-5;Q9UIB8-6	Q9UIB8;Q9UIB8-2;Q9UIB8-3;Q9UIB8-4;Q9UIB8-5;Q9UIB8-6	SLAF5_HUMAN	CD84	SLAM family member 5	37735.4
O43765	O43765	SGTA_HUMAN	SGTA	Small glutamine-rich tetratricopeptide repeat-containing protein alpha	37733.7
Q8IZ83;Q8IZ83-3	Q8IZ83;Q8IZ83-3	A16A1_HUMAN	ALDH16A1	Aldehyde dehydrogenase family 16 member A1	37695.3
Q16595	Q16595	FRDA_HUMAN	FXN	Frataxin, mitochondrial	37652.2
Q9Y5X3	Q9Y5X3	SNX5_HUMAN	SNX5	Sorting nexin-5	37621.2
O94832	O94832	MYO1D_HUMAN	MYO1D	Unconventional myosin-Id	37613.3
P05771;P05771-2;P17252	P05771;P05771-2;P17252	KPCA_HUMAN;KPCB_HUMAN	PRKCA;PRKCB	Protein kinase C beta type	37607.4
P54687;P54687-2;P54687-3;P54687-4;P54687-5	P54687;P54687-2;P54687-3;P54687-4;P54687-5	BCAT1_HUMAN	BCAT1	Branched-chain-amino-acid aminotransferase, cytosolic	37588.1
P51688	P51688	SPHM_HUMAN	SGSH	N-sulphoglucosamine sulphohydrolase	37569.4
O14950;P19105	P19105;O14950	ML12A_HUMAN;ML12B_HUMAN	MYL12A;MYL12B	Myosin regulatory light chain 12B	37518.3
P33316;P33316-2	P33316;P33316-2	DUT_HUMAN	DUT	Deoxyuridine 5'-triphosphate nucleotidohydrolase, mitochondrial	37505.6
Q15370;Q15370-2	Q15370;Q15370-2	ELOB_HUMAN	ELOB	Elongin-B	37480.9
Q9NRX5	Q9NRX5	SERC1_HUMAN	SERINC1	Serine incorporator 1	37432
O75694;O75694-2	O75694;O75694-2	NU155_HUMAN	NUP155	Nuclear pore complex protein Nup155	37416.9
Q6PCB7	Q6PCB7;Q6PCB7-2	S27A1_HUMAN	SLC27A1	Long-chain fatty acid transport protein 1	37416.5
Q96EY7	Q96EY7;Q96EY7-2	PTCD3_HUMAN	PTCD3	Pentatricopeptide repeat domain-containing protein 3, mitochondrial	37410.3
Q15075	Q15075	EEA1_HUMAN	EEA1	Early endosome antigen 1	37373.1
Q7Z5G4;Q7Z5G4-3	Q7Z5G4;Q7Z5G4-3	GOGA7_HUMAN	GOLGA7	Golgin subfamily A member 7	37370.3
P07711	P07711;P07711-3	CATL1_HUMAN	CTSL	Procathepsin L	37342.4
P48739;P48739-3	P48739;P48739-2;P48739-3	PIPNB_HUMAN	PITPNB	Phosphatidylinositol transfer protein beta isoform	37313.4
Q6UXV4	Q6UXV4	MIC27_HUMAN	APOOL	MICOS complex subunit MIC27	37302.5
Q9BPX5	Q9BPX5	ARP5L_HUMAN	ARPC5L	Actin-related protein 2/3 complex subunit 5-like protein	37244.4
P0CG39	P0CG39	POTEJ_HUMAN	POTEJ	POTE ankyrin domain family member J	37216.3
P20936;P20936-2;P20936-4	P20936;P20936-2;P20936-3;P20936-4	RASA1_HUMAN	RASA1	Ras GTPase-activating protein 1	37200.3
Q96A25;Q96A25-2	Q96A25;Q96A25-2	T106A_HUMAN	TMEM106A	Transmembrane protein 106A	37194.5
O75718	O75718	CRTAP_HUMAN	CRTAP	Cartilage-associated protein	37145.5
P38919;P60842;Q14240;Q14240-2	P60842;P60842-2;P38919;Q14240;Q14240-2	IF4A1_HUMAN;IF4A2_HUMAN;IF4A3_HUMAN	EIF4A1;EIF4A2;EIF4A3	Eukaryotic initiation factor 4A-III	37075.4
Q92982	Q92982	NINJ1_HUMAN	NINJ1	Ninjurin-1	37063.3
P13667;P30101	P13667;P30101	PDIA3_HUMAN;PDIA4_HUMAN	PDIA3;PDIA4	Protein disulfide-isomerase A4	37048.4
Q86UT6	Q86UT6;Q86UT6-2	NLRX1_HUMAN	NLRX1	NLR family member X1	36949
Q8TD16;Q8TD16-2	Q8TD16;Q8TD16-2	BICD2_HUMAN	BICD2	Protein bicaudal D homolog 2	36923.7
Q07020;Q07020-2	Q07020;Q07020-2	RL18_HUMAN	RPL18	60S ribosomal protein L18	36904.4
Q86VP6	Q86VP6	CAND1_HUMAN	CAND1	Cullin-associated NEDD8-dissociated protein 1	36887.4
Q9NP79	Q9NP79;Q9NP79-2	VTA1_HUMAN	VTA1	Vacuolar protein sorting-associated protein VTA1 homolog	36866.4
Q8N2F6-2;Q8N2F6-4;Q8N2F6-5;Q8N2F6-6	Q8N2F6-2;Q8N2F6-4;Q8N2F6-5;Q8N2F6-6	ARM10_HUMAN	ARMC10	Isoform 2 of Armadillo repeat-containing protein 10	36853.9
O14818	O14818;O14818-2	PSA7_HUMAN	PSMA7	Proteasome subunit alpha type-7	36853.3
Q9HAV7	Q9HAV7	GRPE1_HUMAN	GRPEL1	GrpE protein homolog 1, mitochondrial	36847.8
O00170	O00170	AIP_HUMAN	AIP	AH receptor-interacting protein	36832.4
Q7KZN9;Q7KZN9-2	Q7KZN9;Q7KZN9-2	COX15_HUMAN	COX15	Cytochrome c oxidase assembly protein COX15 homolog	36771.7
Q8TAQ2;Q8TAQ2-2;Q8TAQ2-3;Q92922	Q8TAQ2;Q8TAQ2-2;Q8TAQ2-3;Q92922	SMRC1_HUMAN;SMRC2_HUMAN	SMARCC1;SMARCC2	SWI/SNF complex subunit SMARCC2	36748.2
Q9Y3B7	Q9Y3B7;Q9Y3B7-3	RM11_HUMAN	MRPL11	39S ribosomal protein L11, mitochondrial	36738.4
Q63HN8;Q63HN8-4	Q63HN8;Q63HN8-4	RN213_HUMAN	RNF213	E3 ubiquitin-protein ligase RNF213	36699.5
P07384	P07384	CAN1_HUMAN	CAPN1	Calpain-1 catalytic subunit	36639.1
P05455	P05455	LA_HUMAN	SSB	Lupus La protein	36635.9
Q96HJ9-2;Q9NQ29;Q9NQ29-2;Q9NQ29-3	Q9NQ29;Q9NQ29-2;Q9NQ29-3;Q9Y383;Q9Y383-2;Q9Y383-3;Q96HJ9-2	FMC1_HUMAN;LUC7L_HUMAN	FMC1;LUC7L	Isoform 2 of Protein FMC1 homolog	36634.1
Q5XKP0	Q5XKP0	MIC13_HUMAN	MICOS13	MICOS complex subunit MIC13	36543.3
P04233;P04233-2	P04233;P04233-2;P04233-3	HG2A_HUMAN	CD74	HLA class II histocompatibility antigen gamma chain	36460.6
O75828;P16152	P16152;P16152-2;O75828	CBR1_HUMAN;CBR3_HUMAN	CBR1;CBR3	Carbonyl reductase [NADPH] 3	36453.5
P02788;P02788-2	P02788;P02788-2	TRFL_HUMAN	LTF	Lactotransferrin	36410.4
Q86YZ3	Q86YZ3	HORN_HUMAN	HRNR	Hornerin	36389.4
P20339;P20339-2	P20339;P20339-2	RAB5A_HUMAN	RAB5A	Ras-related protein Rab-5A	36371.1
P84103;P84103-2;Q16629;Q16629-2;Q16629-3;Q16629-4	P84103;P84103-2;Q16629;Q16629-2;Q16629-3;Q16629-4	SRSF3_HUMAN;SRSF7_HUMAN	SRSF3;SRSF7	Serine/arginine-rich splicing factor 3	36370.4
Q9NVP1	Q9NVP1	DDX18_HUMAN	DDX18	ATP-dependent RNA helicase DDX18	36364.3
P54709	P54709;P54709-2	AT1B3_HUMAN	ATP1B3	Sodium/potassium-transporting ATPase subunit beta-3	36349.9
Q9Y6N1	Q9Y6N1	COX11_HUMAN	COX11	Cytochrome c oxidase assembly protein COX11, mitochondrial	36332.5
Q8WWP7	Q8WWP7	GIMA1_HUMAN	GIMAP1	GTPase IMAP family member 1	36313
Q9UH99;Q9UH99-2;Q9UH99-3	Q9UH99;Q9UH99-2;Q9UH99-3	SUN2_HUMAN	SUN2	SUN domain-containing protein 2	36256.5
P30837	P30837	AL1B1_HUMAN	ALDH1B1	Aldehyde dehydrogenase X, mitochondrial	36111
P52735;P52735-2;P52735-3	P52735;P52735-2;P52735-3	VAV2_HUMAN	VAV2	Guanine nucleotide exchange factor VAV2	36103.2
Q9H4G0;Q9H4G0-2;Q9H4G0-3;Q9H4G0-4	Q9H4G0;Q9H4G0-2;Q9H4G0-3;Q9H4G0-4	E41L1_HUMAN	EPB41L1	Band 4.1-like protein 1	36081.8
Q8N490-2	Q8N490-2	PNKD_HUMAN	PNKD	Isoform 2 of Probable hydrolase PNKD	36025.8
P51991	P51991	ROA3_HUMAN	HNRNPA3	Heterogeneous nuclear ribonucleoprotein A3	36012.2
Q7Z6M3;Q7Z6M3-3	Q7Z6M3;Q7Z6M3-3	MILR1_HUMAN	MILR1	Allergin-1	35941.4
Q00577;Q96QR8	Q96QR8;Q9UJV8;Q9UJV8-2;Q00577	PURA_HUMAN;PURB_HUMAN	PURA;PURB	Transcriptional activator protein Pur-alpha	35902.2
P06730;P06730-2;P06730-3	A6NMX2;P06730;P06730-2;P06730-3	IF4E_HUMAN	EIF4E	Eukaryotic translation initiation factor 4E	35874.2
Q9Y320;Q9Y320-2	Q9Y320;Q9Y320-2	TMX2_HUMAN	TMX2	Thioredoxin-related transmembrane protein 2	35871.3
P02746	P02746	C1QB_HUMAN	C1QB	Complement C1q subcomponent subunit B	35859.5
P19823	P19823	ITIH2_HUMAN	ITIH2	Inter-alpha-trypsin inhibitor heavy chain H2	35812.8
O60832;O60832-2	O60832;O60832-2	DKC1_HUMAN	DKC1	H/ACA ribonucleoprotein complex subunit DKC1	35776.9
Q9Y678	Q9Y678	COPG1_HUMAN	COPG1	Coatomer subunit gamma-1	35763.4
Q9Y6G5	Q9Y6G5	COMDA_HUMAN	COMMD10	COMM domain-containing protein 10	35748.5
Q15287;Q15287-2;Q15287-3	Q15287;Q15287-2;Q15287-3	RNPS1_HUMAN	RNPS1	RNA-binding protein with serine-rich domain 1	35683.9
Q96SK2;Q96SK2-3	Q96SK2;Q96SK2-2;Q96SK2-3;Q96SK2-4	TM209_HUMAN	TMEM209	Transmembrane protein 209	35674.3
P10109	P10109	ADX_HUMAN	FDX1	Adrenodoxin, mitochondrial	35658.8
P45974;P45974-2	P45974;P45974-2	UBP5_HUMAN	USP5	Ubiquitin carboxyl-terminal hydrolase 5	35603.7
Q8NCW5;Q8NCW5-2	Q8NCW5;Q8NCW5-2	NNRE_HUMAN	NAXE	NAD(P)H-hydrate epimerase	35601.3
P49768;P49768-2;P49768-7	P49768;P49768-2;P49768-3;P49768-4;P49768-5;P49768-6;P49768-7	PSN1_HUMAN	PSEN1	Presenilin-1	35598.6
P43378	P43378	PTN9_HUMAN	PTPN9	Tyrosine-protein phosphatase non-receptor type 9	35559.2
P14735	P14735;P14735-2	IDE_HUMAN	IDE	Insulin-degrading enzyme	35554.2
P12314	P12314	FCGR1_HUMAN	FCGR1A	High affinity immunoglobulin gamma Fc receptor I	35527.2
P50502	Q8IZP2;P50502	F10A1_HUMAN	ST13	Hsc70-interacting protein	35519.3
P29144	P29144	TPP2_HUMAN	TPP2	Tripeptidyl-peptidase 2	35517
P39210	P39210	MPV17_HUMAN	MPV17	Protein Mpv17	35475.2
O60841	O60841	IF2P_HUMAN	EIF5B	Eukaryotic translation initiation factor 5B	35440.5
P51809;P51809-2	P51809;P51809-2;P51809-3	VAMP7_HUMAN	VAMP7	Vesicle-associated membrane protein 7	35429.9
P17858;Q01813	P17858;Q01813	PFKAL_HUMAN;PFKAP_HUMAN	PFKL;PFKP	ATP-dependent 6-phosphofructokinase, liver type	35363.4
Q9H4M9	Q9H4M9;Q9NZN3	EHD1_HUMAN	EHD1	EH domain-containing protein 1	35348.6
Q6ZPD9	Q6ZPD9	D19L3_HUMAN	DPY19L3	Probable C-mannosyltransferase DPY19L3	35305.2
Q96B97;Q96B97-2	Q96B97;Q96B97-2;Q96B97-3	SH3K1_HUMAN	SH3KBP1	SH3 domain-containing kinase-binding protein 1	35274.2
Q9Y2R9	Q9Y2R9	RT07_HUMAN	MRPS7	28S ribosomal protein S7, mitochondrial	35245.3
Q13347	Q13347	EIF3I_HUMAN	EIF3I	Eukaryotic translation initiation factor 3 subunit I	35229.3
Q16881;Q16881-2;Q16881-3;Q16881-4;Q16881-5;Q16881-6	Q16881;Q16881-2;Q16881-3;Q16881-4;Q16881-5;Q16881-6;Q16881-7	TRXR1_HUMAN	TXNRD1	Thioredoxin reductase 1, cytoplasmic	35223.3
O43493;O43493-3;O43493-5;O43493-7	O43493;O43493-3;O43493-5;O43493-7	TGON2_HUMAN	TGOLN2	Trans-Golgi network integral membrane protein 2	35218.4
Q15274	Q15274	NADC_HUMAN	QPRT	Nicotinate-nucleotide pyrophosphorylase [carboxylating]	35175.7
Q9H0N5	Q9H0N5	PHS2_HUMAN	PCBD2	Pterin-4-alpha-carbinolamine dehydratase 2	35107
Q9UHA4;Q9UHA4-2	Q9UHA4;Q9UHA4-2	LTOR3_HUMAN	LAMTOR3	Ragulator complex protein LAMTOR3	35070.2
Q9Y696	Q9Y696	CLIC4_HUMAN	CLIC4	Chloride intracellular channel protein 4	35060.4
Q9BVJ7	Q9BVJ7	DUS23_HUMAN	DUSP23	Dual specificity protein phosphatase 23	34983.9
Q96FW1	Q96FW1;Q96FW1-2	OTUB1_HUMAN	OTUB1	Ubiquitin thioesterase OTUB1	34932.6
O43819	O43819	SCO2_HUMAN	SCO2	Protein SCO2 homolog, mitochondrial	34881.9
Q8NFQ8	Q8NFQ8	TOIP2_HUMAN	TOR1AIP2	Torsin-1A-interacting protein 2	34851.7
Q5VWC8	Q5VWC8	HACD4_HUMAN	HACD4	Very-long-chain (3R)-3-hydroxyacyl-CoA dehydratase 4	34815.3
Q9Y2Q0;Q9Y2Q0-2	Q9Y2Q0;Q9Y2Q0-2;Q9Y2Q0-3	AT8A1_HUMAN	ATP8A1	Phospholipid-transporting ATPase IA	34815.2
Q96TA1;Q96TA1-2	Q96TA1;Q96TA1-2	NIBA2_HUMAN	NIBAN2	Protein Niban 2	34810.9
P20742	P20742;P20742-2	PZP_HUMAN	PZP	Pregnancy zone protein	34807.3
Q96NB2	Q96NB2	SFXN2_HUMAN	SFXN2	Sideroflexin-2	34797.3
Q9BVG4	Q9BVG4	PBDC1_HUMAN	PBDC1	Protein PBDC1	34771.9
Q9UNS2	Q9UNS2;Q9UNS2-2	CSN3_HUMAN	COPS3	COP9 signalosome complex subunit 3	34755.3
Q9GZT6;Q9GZT6-2	Q9GZT6;Q9GZT6-2	CC90B_HUMAN	CCDC90B	Coiled-coil domain-containing protein 90B, mitochondrial	34745.1
Q13885;Q9BVA1	P68371;Q9BVA1;Q13885	TBB2A_HUMAN;TBB2B_HUMAN	TUBB2A;TUBB2B	Tubulin beta-2A chain	34699.8
Q99584	Q99584	S10AD_HUMAN	S100A13	Protein S100-A13	34699.7
Q9Y315	Q9Y315	DEOC_HUMAN	DERA	Deoxyribose-phosphate aldolase	34689.1
Q16134	Q16134;Q16134-3	ETFD_HUMAN	ETFDH	Electron transfer flavoprotein-ubiquinone oxidoreductase, mitochondrial	34650.1
Q9UBI1	Q9UBI1	COMD3_HUMAN	COMMD3	COMM domain-containing protein 3	34617.2
Q9Y375	Q9Y375	CIA30_HUMAN	NDUFAF1	Complex I intermediate-associated protein 30, mitochondrial	34569.6
O75347	O75347;O75347-2	TBCA_HUMAN	TBCA	Tubulin-specific chaperone A	34519.3
P08631;P08631-2;P08631-3;P08631-4	P08631;P08631-2;P08631-3;P08631-4	HCK_HUMAN	HCK	Tyrosine-protein kinase HCK	34505.6
Q06136	Q06136;Q06136-2	KDSR_HUMAN	KDSR	3-ketodihydrosphingosine reductase	34439.3
Q6P1M0;Q6PCB7	Q6PCB7;Q6PCB7-2;Q6P1M0	S27A1_HUMAN;S27A4_HUMAN	SLC27A1;SLC27A4	Long-chain fatty acid transport protein 4	34417.8
Q969V5	Q969V5	MUL1_HUMAN	MUL1	Mitochondrial ubiquitin ligase activator of NFKB 1	34381.4
P32121;P32121-3;P32121-4	P32121;P32121-3;P32121-2;P32121-4;P32121-5	ARRB2_HUMAN	ARRB2	Beta-arrestin-2	34295.7
O15155	O15155;O15155-2	BET1_HUMAN	BET1	BET1 homolog	34290.9
P56181;P56181-2	P56181;P56181-2	NDUV3_HUMAN	NDUFV3	NADH dehydrogenase [ubiquinone] flavoprotein 3, mitochondrial	34283.2
Q5SNT2;Q5SNT2-2	Q5SNT2;Q5SNT2-2	TM201_HUMAN	TMEM201	Transmembrane protein 201	34281.1
Q27J81;Q27J81-2	Q27J81;Q27J81-2	INF2_HUMAN	INF2	Inverted formin-2	34210.9
Q9Y646	Q9Y646	CBPQ_HUMAN	CPQ	Carboxypeptidase Q	34082.2
Q9UHD8;Q9UHD8-2;Q9UHD8-3;Q9UHD8-5;Q9UHD8-7	Q9UHD8;Q9UHD8-2;Q9UHD8-3;Q9UHD8-4;Q9UHD8-5;Q9UHD8-7;Q9UHD8-8;Q9UHD8-9	SEPT9_HUMAN	SEPTIN9	Septin-9	34054.9
O14656	O14656	TOR1A_HUMAN	TOR1A	Torsin-1A	34026.4
P05166	P05166;P05166-2	PCCB_HUMAN	PCCB	Propionyl-CoA carboxylase beta chain, mitochondrial	33995.6
Q9BQE5	Q9BQE5	APOL2_HUMAN	APOL2	Apolipoprotein L2	33990.3
Q96DB5	Q96DB5	RMD1_HUMAN	RMDN1	Regulator of microtubule dynamics protein 1	33984.8
O60271;O60271-4	O60271;O60271-3;O60271-4;O60271-5;O60271-9	JIP4_HUMAN	SPAG9	C-Jun-amino-terminal kinase-interacting protein 4	33975.3
O60716;O60716-10;O60716-11;O60716-12;O60716-13;O60716-14;O60716-15;O60716-16;O60716-17;O60716-18;O60716-19;O60716-2;O60716-20;O60716-21;O60716-22;O60716-23;O60716-24;O60716-25;O60716-26;O60716-27;O60716-28;O60716-29;O60716-3;O60716-30;O60716-31;O60716-32;O60716-4;O60716-5;O60716-6;O60716-7;O60716-8;O60716-9	O60716;O60716-2;O60716-3;O60716-4;O60716-5;O60716-6;O60716-7;O60716-8;O60716-9;O60716-10;O60716-11;O60716-12;O60716-13;O60716-14;O60716-15;O60716-16;O60716-17;O60716-18;O60716-19;O60716-20;O60716-21;O60716-22;O60716-23;O60716-24;O60716-25;O60716-26;O60716-27;O60716-28;O60716-29;O60716-30;O60716-31;O60716-32	CTND1_HUMAN	CTNND1	Catenin delta-1	33968.2
Q9NVS2;Q9NVS2-2	Q9NVS2;Q9NVS2-2;Q9NVS2-3	RT18A_HUMAN	MRPS18A	39S ribosomal protein S18a, mitochondrial	33930.5
Q96QE2	Q96QE2	MYCT_HUMAN	SLC2A13	Proton myo-inositol cotransporter	33930.4
Q32MZ4;Q32MZ4-2;Q32MZ4-3	Q32MZ4;Q32MZ4-2;Q32MZ4-3;Q32MZ4-4	LRRF1_HUMAN	LRRFIP1	Leucine-rich repeat flightless-interacting protein 1	33908
P08670;P08729;P13647;Q8N1N4	P08670;Q01546;P05787;P05787-2;P48668;P14136;P14136-2;P14136-3;O95678;P12035;O43790;P02538;Q14533;P13647;Q5XKE5;P78386;Q9NSB2;P04259;P08729;P78385;Q8N1N4;Q8N1N4-2	K2C5_HUMAN;K2C78_HUMAN;K2C7_HUMAN;VIME_HUMAN	KRT5;KRT7;KRT78;VIM	Vimentin	33896.4
P82650	P82650;P82650-2	RT22_HUMAN	MRPS22	28S ribosomal protein S22, mitochondrial	33851.7
O14786	O14786	NRP1_HUMAN	NRP1	Neuropilin-1	33787.4
Q14258	Q14258	TRI25_HUMAN	TRIM25	E3 ubiquitin/ISG15 ligase TRIM25	33728.3
P42025;P61163	P61163;P42025	ACTY_HUMAN;ACTZ_HUMAN	ACTR1A;ACTR1B	Beta-centractin	33727.6
P27701;P27701-2	P27701;P27701-2	CD82_HUMAN	CD82	CD82 antigen	33721.3
P63208	P63208;P63208-2	SKP1_HUMAN	SKP1	S-phase kinase-associated protein 1	33696.2
Q9UGN4	Q9UGN4	CLM8_HUMAN	CD300A	CMRF35-like molecule 8	33661.4
Q93091	Q93091	RNAS6_HUMAN	RNASE6	Ribonuclease K6	33618.8
P17480;P17480-2	P17480;P17480-2	UBF1_HUMAN	UBTF	Nucleolar transcription factor 1	33593.7
Q86WA6;Q86WA6-2	Q86WA6;Q86WA6-2	BPHL_HUMAN	BPHL	Valacyclovir hydrolase	33542.7
P08729	P08729	K2C7_HUMAN	KRT7	Keratin, type II cytoskeletal 7	33534.2
Q562E7	Q562E7;Q562E7-4	WDR81_HUMAN	WDR81	WD repeat-containing protein 81	33490.9
P30740	P30740	ILEU_HUMAN	SERPINB1	Leukocyte elastase inhibitor	33483.1
P02654	P02654	APOC1_HUMAN	APOC1	Apolipoprotein C-I	33464.3
O00625	O00625	PIR_HUMAN	PIR	Pirin	33455.9
Q01432;Q01432-4;Q01432-5;Q01432-6	Q01432;Q01432-3;Q01432-4;Q01432-5;Q01432-6	AMPD3_HUMAN	AMPD3	AMP deaminase 3	33443
P40763;P40763-2;P40763-3	P40763;P40763-2;P40763-3	STAT3_HUMAN	STAT3	Signal transducer and activator of transcription 3	33410.5
Q92572	Q92572	AP3S1_HUMAN	AP3S1	AP-3 complex subunit sigma-1	33348.5
Q8WUH2	Q8WUH2	TGFA1_HUMAN	TGFBRAP1	Transforming growth factor-beta receptor-associated protein 1	33339.8
O15212	O15212	PFD6_HUMAN	PFDN6	Prefoldin subunit 6	33309.2
Q9P2B2	Q9P2B2	FPRP_HUMAN	PTGFRN	Prostaglandin F2 receptor negative regulator	33295.9
O43920	O43920	NDUS5_HUMAN	NDUFS5	NADH dehydrogenase [ubiquinone] iron-sulfur protein 5	33293.2
Q9Y6X5	Q9Y6X5	ENPP4_HUMAN	ENPP4	Bis(5'-adenosyl)-triphosphatase ENPP4	33288
Q8N490-3	Q8N490;Q8N490-3;Q8N490-4	PNKD_HUMAN	PNKD	Isoform 3 of Probable hydrolase PNKD	33280.3
Q7L9L4;Q7L9L4-2;Q9H8S9;Q9H8S9-2	Q9H8S9;Q9H8S9-2;Q7L9L4;Q7L9L4-2	MOB1A_HUMAN;MOB1B_HUMAN	MOB1A;MOB1B	MOB kinase activator 1B	33271.1
P78344;P78344-2	P78344;P78344-2	IF4G2_HUMAN	EIF4G2	Eukaryotic translation initiation factor 4 gamma 2	33190.2
Q8TCE6	Q8TCE6;Q8TCE6-2;Q6NSW5	DEN10_HUMAN	DENND10	DENN domain-containing protein 10	33150
O43516;O43516-2;O43516-3;O43516-4	O43516;O43516-2;O43516-3;O43516-4	WIPF1_HUMAN	WIPF1	WAS/WASL-interacting protein family member 1	33136.8
Q5JTV8;Q5JTV8-3;Q8NFQ8	Q5JTV8;Q5JTV8-2;Q5JTV8-3;Q8NFQ8	TOIP1_HUMAN;TOIP2_HUMAN	TOR1AIP1;TOR1AIP2	Torsin-1A-interacting protein 1	33129.2
Q13438-2;Q13438-4;Q13438-5;Q13438-6;Q13438-7	Q13438;Q13438-2;Q13438-3;Q13438-4;Q13438-5;Q13438-6;Q13438-7;Q13438-8	OS9_HUMAN	OS9	Isoform 2 of Protein OS-9	33117.7
Q96IU4	Q96IU4;Q96IU4-2	ABHEB_HUMAN	ABHD14B	Protein ABHD14B	33115
Q9NRZ5	Q9NRZ5;Q9NRZ5-2	PLCD_HUMAN	AGPAT4	1-acyl-sn-glycerol-3-phosphate acyltransferase delta	33113.4
P36969;P36969-2	P36969;P36969-2	GPX4_HUMAN	GPX4	Phospholipid hydroperoxide glutathione peroxidase	33099.6
Q16854	Q16854;Q16854-2	DGUOK_HUMAN	DGUOK	Deoxyguanosine kinase, mitochondrial	33064.1
O00182;O00182-2;O00182-3;O00182-6	O00182;O00182-2;O00182-3;O00182-4;O00182-5;O00182-6	LEG9_HUMAN	LGALS9	Galectin-9	33028.4
Q9NXE4-2	Q9NXE4;Q9NXE4-2;Q9NXE4-3;Q9NXE4-4;Q9NXE4-5;Q9NXE4-6;Q9NXE4-7;Q9NXE4-8;Q9NXE4-9;Q9NXE4-10	NSMA3_HUMAN	SMPD4	Isoform 2 of Sphingomyelin phosphodiesterase 4	32993.2
Q07812;Q07812-2;Q07812-8	Q07812;Q07812-2;Q07812-4;Q07812-6;Q07812-7;Q07812-8	BAX_HUMAN	BAX	Apoptosis regulator BAX	32959.8
Q13740;Q13740-2	Q13740;Q13740-2;Q13740-3	CD166_HUMAN	ALCAM	CD166 antigen	32937.5
Q8IYJ2	Q8IYJ2	CJ067_HUMAN	C10orf67	Uncharacterized protein C10orf67, mitochondrial	32920
Q8IVB4	Q8IVB4	SL9A9_HUMAN	SLC9A9	Sodium/hydrogen exchanger 9	32887.7
O95249	O95249	GOSR1_HUMAN	GOSR1	Golgi SNAP receptor complex member 1	32854.2
Q9UBY8	Q9UBY8	CLN8_HUMAN	CLN8	Protein CLN8	32820.3
P20138;P20138-2	P20138;P20138-2	CD33_HUMAN	CD33	Myeloid cell surface antigen CD33	32815.3
P15144	P15144	AMPN_HUMAN	ANPEP	Aminopeptidase N	32756.3
Q3KQV9	Q3KQV9	UAP1L_HUMAN	UAP1L1	UDP-N-acetylhexosamine pyrophosphorylase-like protein 1	32748.4
Q99829	Q99829	CPNE1_HUMAN	CPNE1	Copine-1	32726.2
Q16181;Q16181-2	Q16181;Q16181-2	SEPT7_HUMAN	SEPTIN7	Septin-7	32725.3
P15848	P15848	ARSB_HUMAN	ARSB	Arylsulfatase B	32719.5
P49773	P49773	HINT1_HUMAN	HINT1	Histidine triad nucleotide-binding protein 1	32678.9
P83881;Q969Q0	Q969Q0;P83881	RL36A_HUMAN;RL36L_HUMAN	RPL36A;RPL36AL	60S ribosomal protein L36a	32663.3
Q9P0M9	Q9P0M9	RM27_HUMAN	MRPL27	39S ribosomal protein L27, mitochondrial	32612.2
P08567	P08567	PLEK_HUMAN	PLEK	Pleckstrin	32584.9
Q9NV70;Q9NV70-2	Q9NV70;Q9NV70-2	EXOC1_HUMAN	EXOC1	Exocyst complex component 1	32572.5
Q15070;Q15070-2	Q15070;Q15070-2	OXA1L_HUMAN	OXA1L	Mitochondrial inner membrane protein OXA1L	32561.2
Q9UN37	Q9UN37	VPS4A_HUMAN	VPS4A	Vacuolar protein sorting-associated protein 4A	32550.3
Q96JI7	Q96JI7;Q96JI7-3	SPTCS_HUMAN	SPG11	Spatacsin	32495.9
Q96RT1;Q96RT1-2;Q96RT1-3;Q96RT1-4;Q96RT1-5;Q96RT1-6;Q96RT1-7;Q96RT1-8;Q96RT1-9	Q96NW7;Q96NW7-2;Q96NW7-3;Q96RT1;Q96RT1-2;Q96RT1-3;Q96RT1-4;Q96RT1-5;Q96RT1-6;Q96RT1-7;Q96RT1-8;Q96RT1-9	ERBIN_HUMAN	ERBIN	Erbin	32454.3
P63010-3;Q10567;Q10567-2	P63010;P63010-2;P63010-3;Q10567;Q10567-2;Q10567-3;Q10567-4	AP1B1_HUMAN;AP2B1_HUMAN	AP1B1;AP2B1	Isoform 3 of AP-2 complex subunit beta	32431.3
Q9BXB4	Q9BXB5;Q9BXB5-2;Q9BXB4	OSB11_HUMAN	OSBPL11	Oxysterol-binding protein-related protein 11	32417.5
P82675	P82675;P82675-2	RT05_HUMAN	MRPS5	28S ribosomal protein S5, mitochondrial	32347.3
Q8N335	Q8N335	GPD1L_HUMAN	GPD1L	Glycerol-3-phosphate dehydrogenase 1-like protein	32304.4
Q9H9P8;Q9H9P8-2	Q9H9P8;Q9H9P8-2	L2HDH_HUMAN	L2HGDH	L-2-hydroxyglutarate dehydrogenase, mitochondrial	32292.4
O95166	O95166	GBRAP_HUMAN	GABARAP	Gamma-aminobutyric acid receptor-associated protein	32269.2
P52272;P52272-2	P52272;P52272-2	HNRPM_HUMAN	HNRNPM	Heterogeneous nuclear ribonucleoprotein M	32254.2
Q9BZE1	Q9BZE1	RM37_HUMAN	MRPL37	39S ribosomal protein L37, mitochondrial	32237.3
Q9UH65	Q9UH65	SWP70_HUMAN	SWAP70	Switch-associated protein 70	32188.6
Q9Y639;Q9Y639-1;Q9Y639-3;Q9Y639-4;Q9Y639-5	Q9Y639;Q9Y639-1;Q9Y639-3;Q9Y639-4;Q9Y639-5	NPTN_HUMAN	NPTN	Neuroplastin	32173.2
O00453;O00453-10;O00453-11;O00453-13;O00453-2;O00453-3;O00453-4;O00453-6	O00453;O00453-2;O00453-3;O00453-4;O00453-6;O00453-10;O00453-11;O00453-13	LST1_HUMAN	LST1	Leukocyte-specific transcript 1 protein	32150.5
Q9HCN8	Q9HCN8	SDF2L_HUMAN	SDF2L1	Stromal cell-derived factor 2-like protein 1	32141.6
P63220	P63220	RS21_HUMAN	RPS21	40S ribosomal protein S21	32057.8
Q9ULA0;Q9ULA0-2	Q9ULA0;Q9ULA0-2	DNPEP_HUMAN	DNPEP	Aspartyl aminopeptidase	32045.2
P00918	P00918	CAH2_HUMAN	CA2	Carbonic anhydrase 2	32038.2
Q01804	Q01804	OTUD4_HUMAN	OTUD4	OTU domain-containing protein 4	32021.6
Q9NUI1	Q9NUI1;Q9NUI1-3	DECR2_HUMAN	DECR2	Peroxisomal 2,4-dienoyl-CoA reductase	31997.4
Q9NUB1;Q9NUB1-2	Q9NUB1;Q9NUB1-2;Q9NUB1-3;Q9NUB1-4	ACS2L_HUMAN	ACSS1	Acetyl-coenzyme A synthetase 2-like, mitochondrial	31857
Q9UPC5	Q9UPC5	GPR34_HUMAN	GPR34	Probable G-protein coupled receptor 34	31815.3
P62995;P62995-3	P62995;P62995-3	TRA2B_HUMAN	TRA2B	Transformer-2 protein homolog beta	31765.1
P59998	P59998;P59998-2;P59998-3	ARPC4_HUMAN	ARPC4	Actin-related protein 2/3 complex subunit 4	31718.4
A2RUS2	A2RUS2;A2RUS2-2	DEND3_HUMAN	DENND3	DENN domain-containing protein 3	31709.3
Q86YB8;Q96HE7	Q96HE7;Q86YB8	ERO1A_HUMAN;ERO1B_HUMAN	ERO1A;ERO1B	ERO1-like protein beta	31689.2
P18754;P18754-2	P18754;P18754-2	RCC1_HUMAN	RCC1	Regulator of chromosome condensation	31682.3
O15270	O15270	SPTC2_HUMAN	SPTLC2	Serine palmitoyltransferase 2	31638.2
Q14012	Q14012	KCC1A_HUMAN	CAMK1	Calcium/calmodulin-dependent protein kinase type 1	31631.8
Q13405	Q13405	RM49_HUMAN	MRPL49	39S ribosomal protein L49, mitochondrial	31614.3
P11940;P11940-2;Q13310;Q13310-2;Q13310-3	P11940;P11940-2;Q13310;Q13310-2;Q13310-3	PABP1_HUMAN;PABP4_HUMAN	PABPC1;PABPC4	Polyadenylate-binding protein 1	31600.2
P06681	P06681;P06681-2;P06681-3	CO2_HUMAN	C2	Complement C2	31568.1
Q13435	Q13435	SF3B2_HUMAN	SF3B2	Splicing factor 3B subunit 2	31543.2
Q9Y606;Q9Y606-2	Q9Y606;Q9Y606-2	TRUA_HUMAN	PUS1	tRNA pseudouridine synthase A	31481.2
P49321;P49321-2;P49321-3;P49321-4	P49321;P49321-2;P49321-3;P49321-4	NASP_HUMAN	NASP	Nuclear autoantigenic sperm protein	31417.3
Q9Y285;Q9Y285-2	Q9Y285;Q9Y285-2	SYFA_HUMAN	FARSA	Phenylalanine--tRNA ligase alpha subunit	31397.3
Q14156	Q14156;Q14156-2;Q14156-3	EFR3A_HUMAN	EFR3A	Protein EFR3 homolog A	31392.4
O75351	O75351	VPS4B_HUMAN	VPS4B	Vacuolar protein sorting-associated protein 4B	31339
Q9UBQ5;Q9UBQ5-2	Q9UBQ5;Q9UBQ5-2	EIF3K_HUMAN	EIF3K	Eukaryotic translation initiation factor 3 subunit K	31325.2
O00584	O00584	RNT2_HUMAN	RNASET2	Ribonuclease T2	31323.2
Q9UDX5	Q9UDX5;Q9UDX5-2	MTFP1_HUMAN	MTFP1	Mitochondrial fission process protein 1	31321.3
P10155	P10155;P10155-3;P10155-4;P10155-5	RO60_HUMAN	RO60	60 kDa SS-A/Ro ribonucleoprotein	31320.3
P32418-2	P32418;P32418-2;P32418-3;P32418-4;P32418-5	NAC1_HUMAN	SLC8A1	Isoform 3 of Sodium/calcium exchanger 1	31306.2
P02462	P02462	CO4A1_HUMAN	COL4A1	Collagen alpha-1(IV) chain	31272.6
O94826	O94826	TOM70_HUMAN	TOMM70	Mitochondrial import receptor subunit TOM70	31268.1
P00167;P00167-2	P00167;P00167-2	CYB5_HUMAN	CYB5A	Cytochrome b5	31258.8
Q9UIG0;Q9UIG0-2	Q9UIG0;Q9UIG0-2	BAZ1B_HUMAN	BAZ1B	Tyrosine-protein kinase BAZ1B	31251.1
P61020	P61020;P61020-2	RAB5B_HUMAN	RAB5B	Ras-related protein Rab-5B	31249.9
Q6UX71	Q6UX71;Q6UX71-2	PXDC2_HUMAN	PLXDC2	Plexin domain-containing protein 2	31227.5
Q5W111	Q5W111;Q5W111-2	SPRY7_HUMAN	SPRYD7	SPRY domain-containing protein 7	31220.1
Q01196;Q01196-10;Q01196-2;Q01196-3;Q01196-4;Q01196-5;Q01196-6;Q01196-7;Q01196-8;Q01196-9	Q01196;Q01196-2;Q01196-3;Q01196-4;Q01196-5;Q01196-6;Q01196-7;Q01196-8;Q01196-9;Q01196-10	RUNX1_HUMAN	RUNX1	Runt-related transcription factor 1	31210.4
Q96A35	Q96A35	RM24_HUMAN	MRPL24	39S ribosomal protein L24, mitochondrial	31145.6
P68400	P68400;Q8NEV1	CSK21_HUMAN	CSNK2A1	Casein kinase II subunit alpha	31136
Q8WWB3;Q8WWB3-2	Q8WWB3;Q8WWB3-2	DYDC1_HUMAN	DYDC1	DPY30 domain-containing protein 1	31110
Q08380	Q08380	LG3BP_HUMAN	LGALS3BP	Galectin-3-binding protein	31082.7
Q14697	Q14697	GANAB_HUMAN	GANAB	Neutral alpha-glucosidase AB	31020.1
O60256;O60256-2;O60256-4	O60256;O60256-2;O60256-3;O60256-4	KPRB_HUMAN	PRPSAP2	Phosphoribosyl pyrophosphate synthase-associated protein 2	31018.1
O60704	O60704	TPST2_HUMAN	TPST2	Protein-tyrosine sulfotransferase 2	31005.1
P13010	P13010	XRCC5_HUMAN	XRCC5	X-ray repair cross-complementing protein 5	30998.1
P04632	P04632;Q96L46	CPNS1_HUMAN	CAPNS1	Calpain small subunit 1	30978.2
Q9Y266	Q9Y266	NUDC_HUMAN	NUDC	Nuclear migration protein nudC	30975.2
Q5SWX8	Q5SWX8;Q5SWX8-3;Q5SWX8-4	ODR4_HUMAN	ODR4	Protein odr-4 homolog	30958.1
P09972	P09972	ALDOC_HUMAN	ALDOC	Fructose-bisphosphate aldolase C	30929.4
P49588	P49588;P49588-2	SYAC_HUMAN	AARS1	Alanine--tRNA ligase, cytoplasmic	30917.2
Q92616	Q92616	GCN1_HUMAN	GCN1	eIF-2-alpha kinase activator GCN1	30893.3
Q15041;Q15041-2	Q15041;Q15041-2;Q15041-3	AR6P1_HUMAN	ARL6IP1	ADP-ribosylation factor-like protein 6-interacting protein 1	30869.3
P84103;P84103-2	P84103;P84103-2	SRSF3_HUMAN	SRSF3	Serine/arginine-rich splicing factor 3	30836.3
P11940;P11940-2	Q4VXU2;Q4VXU2-2;P11940;P11940-2	PABP1_HUMAN	PABPC1	Polyadenylate-binding protein 1	30813.3
O14983-3	O14983;O14983-2;O14983-3	AT2A1_HUMAN	ATP2A1	Isoform 3 of Sarcoplasmic/endoplasmic reticulum calcium ATPase 1	30777.3
P01893	P01893	HLAH_HUMAN	HLA-H	Putative HLA class I histocompatibility antigen, alpha chain H	30756.2
Q9Y6C2	Q9Y6C2	EMIL1_HUMAN	EMILIN1	EMILIN-1	30752.3
P60604	P60604	UB2G2_HUMAN	UBE2G2	Ubiquitin-conjugating enzyme E2 G2	30708.6
Q8IXL6	Q8IXL6	FA20C_HUMAN	FAM20C	Extracellular serine/threonine protein kinase FAM20C	30621.9
Q96C19	Q96C19	EFHD2_HUMAN	EFHD2	EF-hand domain-containing protein D2	30619.1
P0C0L4;P0C0L4-2	P0C0L4;P0C0L4-2;P0C0L5	CO4A_HUMAN	C4A	Complement C4-A	30541.3
Q6P4A7	Q6P4A7;Q6P4A7-2;Q6P4A7-3	SFXN4_HUMAN	SFXN4	Sideroflexin-4	30539.6
P86790;P86791	P86791;P86790	CCZ1B_HUMAN;CCZ1_HUMAN	CCZ1;CCZ1B	Vacuolar fusion protein CCZ1 homolog B	30500.1
O95373	O95373	IPO7_HUMAN	IPO7	Importin-7	30468.6
Q5SSJ5;Q5SSJ5-2;Q5SSJ5-3	Q5SSJ5;Q5SSJ5-2;Q5SSJ5-3	HP1B3_HUMAN	HP1BP3	Heterochromatin protein 1-binding protein 3	30468.1
P18206;P18206-2	P18206;P18206-2;P18206-3	VINC_HUMAN	VCL	Vinculin	30428.6
Q8IYU8	Q8IYU8	MICU2_HUMAN	MICU2	Calcium uptake protein 2, mitochondrial	30414.2
O14832	O14832;O14832-2	PAHX_HUMAN	PHYH	Phytanoyl-CoA dioxygenase, peroxisomal	30401.6
P46199	P46199	IF2M_HUMAN	MTIF2	Translation initiation factor IF-2, mitochondrial	30397.1
O95292;Q9P0L0;Q9P0L0-2	O95292;O95292-2;Q9P0L0;Q9P0L0-2	VAPA_HUMAN;VAPB_HUMAN	VAPA;VAPB	Vesicle-associated membrane protein-associated protein B/C	30340.7
Q96EE3;Q96EE3-1	Q96EE3;Q96EE3-1	SEH1_HUMAN	SEH1L	Nucleoporin SEH1	30185.2
Q9NRK6	Q9NRK6	ABCBA_HUMAN	ABCB10	ATP-binding cassette sub-family B member 10, mitochondrial	30156.1
O14933	O14933;O14933-2	UB2L6_HUMAN	UBE2L6	Ubiquitin/ISG15-conjugating enzyme E2 L6	30147.3
P15311;P35241;P35241-5	P35241;P35241-3;P35241-5;P15311	EZRI_HUMAN;RADI_HUMAN	EZR;RDX	Ezrin	30108.5
Q92621	Q92621	NU205_HUMAN	NUP205	Nuclear pore complex protein Nup205	30072.8
P54886;P54886-2	P54886;P54886-2	P5CS_HUMAN	ALDH18A1	Delta-1-pyrroline-5-carboxylate synthase	30068.6
O75023;O75023-3	O75023;O75023-2;O75023-3	LIRB5_HUMAN	LILRB5	Leukocyte immunoglobulin-like receptor subfamily B member 5	30010.8
P10644	P10644;P10644-2	KAP0_HUMAN	PRKAR1A	cAMP-dependent protein kinase type I-alpha regulatory subunit	30004.2
Q96C01	Q96C01	F136A_HUMAN	FAM136A	Protein FAM136A	29982.3
P43243	P43243;P43243-2	MATR3_HUMAN	MATR3	Matrin-3	29922.9
Q9Y4I1;Q9Y4I1-2	Q9Y4I1;Q9Y4I1-2;Q9Y4I1-3	MYO5A_HUMAN	MYO5A	Unconventional myosin-Va	29906.3
A6NI72;P14598	P14598;P14598-2;A8MVU1;A6NI72	NCF1B_HUMAN;NCF1_HUMAN	NCF1;NCF1B	Putative neutrophil cytosol factor 1B	29900.2
Q96GC5;Q96GC5-3	Q96GC5;Q96GC5-3	RM48_HUMAN	MRPL48	39S ribosomal protein L48, mitochondrial	29878.2
Q7L3T8	Q7L3T8	SYPM_HUMAN	PARS2	Probable proline--tRNA ligase, mitochondrial	29856.1
Q9BZZ5;Q9BZZ5-2	Q9BZZ5;Q9BZZ5-1;Q9BZZ5-2;Q9BZZ5-3;Q9BZZ5-5;Q9BZZ5-6	API5_HUMAN	API5	Apoptosis inhibitor 5	29844.7
Q15121;Q15121-2	Q15121;Q15121-2	PEA15_HUMAN	PEA15	Astrocytic phosphoprotein PEA-15	29835.2
Q9Y3D5	Q9Y3D5	RT18C_HUMAN	MRPS18C	28S ribosomal protein S18c, mitochondrial	29746.8
P19838;P19838-2	P19838;P19838-2	NFKB1_HUMAN	NFKB1	Nuclear factor NF-kappa-B p105 subunit	29729.2
Q9BWH2	Q9BWH2	FUND2_HUMAN	FUNDC2	FUN14 domain-containing protein 2	29708.1
P19878;P19878-3	P19878;P19878-2;P19878-3;P19878-4	NCF2_HUMAN	NCF2	Neutrophil cytosol factor 2	29706.3
Q9NZC2;Q9NZC2-2;Q9NZC2-3	Q9NZC2;Q9NZC2-2;Q9NZC2-3	TREM2_HUMAN	TREM2	Triggering receptor expressed on myeloid cells 2	29670.5
Q86UF4	Q86UF4	CC190_HUMAN	CCDC190	Coiled-coil domain-containing protein 190	29644.2
Q7Z4H8	Q7Z4H8;Q7Z4H8-2;Q7Z4H8-3	PLGT3_HUMAN	POGLUT3	Protein O-glucosyltransferase 3	29643.7
Q9BTY2	Q9BTY2	FUCO2_HUMAN	FUCA2	Plasma alpha-L-fucosidase	29639.2
Q96D15	Q96D15	RCN3_HUMAN	RCN3	Reticulocalbin-3	29624.2
P26639;P26639-2	A2RTX5;A2RTX5-2;P26639;P26639-2	SYTC_HUMAN	TARS1	Threonine--tRNA ligase 1, cytoplasmic	29596.1
P42677;Q71UM5	P42677;Q71UM5	RS27L_HUMAN;RS27_HUMAN	RPS27;RPS27L	40S ribosomal protein S27	29590.1
P61289;P61289-2;P61289-3	P61289;P61289-2;P61289-3	PSME3_HUMAN	PSME3	Proteasome activator complex subunit 3	29579.1
Q70UQ0	Q70UQ0;Q70UQ0-2	IKIP_HUMAN	IKBIP	Inhibitor of nuclear factor kappa-B kinase-interacting protein	29550.5
Q12913	Q12913	PTPRJ_HUMAN	PTPRJ	Receptor-type tyrosine-protein phosphatase eta	29537.2
Q9Y371;Q9Y371-2	Q9Y371;Q9Y371-2	SHLB1_HUMAN	SH3GLB1	Endophilin-B1	29499.6
Q8N163;Q8N163-2	Q8N163;Q8N163-2	CCAR2_HUMAN	CCAR2	Cell cycle and apoptosis regulator protein 2	29483.3
O95219;O95219-2	O95219;O95219-2	SNX4_HUMAN	SNX4	Sorting nexin-4	29467.2
P26196	P26196	DDX6_HUMAN	DDX6	Probable ATP-dependent RNA helicase DDX6	29466.9
P0CG38;P60709;P63261;P68133	P0CG38;Q6S8J3;A5A3E0;P60709;P62736;P63261;P68032;P68133;P63267;P63267-2	ACTB_HUMAN;ACTG_HUMAN;ACTS_HUMAN;POTEI_HUMAN	ACTA1;ACTB;ACTG1;POTEI	POTE ankyrin domain family member I	29442.8
Q5K4L6;Q5K4L6-2	Q5K4L6;Q5K4L6-2;Q5K4L6-3	S27A3_HUMAN	SLC27A3	Solute carrier family 27 member 3	29392.6
Q8IY34	Q8IY34	S15A3_HUMAN	SLC15A3	Solute carrier family 15 member 3	29390.2
Q4G0N4	Q4G0N4;Q4G0N4-2;Q4G0N4-3	NAKD2_HUMAN	NADK2	NAD kinase 2, mitochondrial	29388.6
P28288	P28288;P28288-2	ABCD3_HUMAN	ABCD3	ATP-binding cassette sub-family D member 3	29346.9
P11441	P11441	UBL4A_HUMAN	UBL4A	Ubiquitin-like protein 4A	29323.7
Q9Y6I9	Q9Y6I9	TX264_HUMAN	TEX264	Testis-expressed protein 264	29311.6
Q13043;Q13188;Q13188-2	Q13188;Q13188-2;Q13043;Q13043-2	STK3_HUMAN;STK4_HUMAN	STK3;STK4	Serine/threonine-protein kinase 4	29297.5
Q9BYJ9	Q7Z739;Q9BYJ9	YTHD1_HUMAN	YTHDF1	YTH domain-containing family protein 1	29260.1
P48444	P48444	COPD_HUMAN	ARCN1	Coatomer subunit delta	29229.2
P13647	P48668;P02538;P13647	K2C5_HUMAN	KRT5	Keratin, type II cytoskeletal 5	29225.6
Q8N183	Q8N183	NDUF2_HUMAN	NDUFAF2	NADH dehydrogenase [ubiquinone] 1 alpha subcomplex assembly factor 2	29175.9
P38571;P38571-2	P38571;P38571-2	LICH_HUMAN	LIPA	Lysosomal acid lipase/cholesteryl ester hydrolase	29152.4
P31939	P31939;P31939-2	PUR9_HUMAN	ATIC	Bifunctional purine biosynthesis protein ATIC	29150.3
Q9HB40	Q9HB40;Q9HB40-2	RISC_HUMAN	SCPEP1	Retinoid-inducible serine carboxypeptidase	29149.1
Q8TB96	Q8TB96	TIP_HUMAN	ITFG1	T-cell immunomodulatory protein	29120.4
P56270;P56270-2;P56270-3	P56270;P56270-2;P56270-3	MAZ_HUMAN	MAZ	Myc-associated zinc finger protein	29108.1
Q9NVH6;Q9NVH6-5;Q9NVH6-8	Q9NVH6;Q9NVH6-3;Q9NVH6-4;Q9NVH6-2;Q9NVH6-5;Q9NVH6-6;Q9NVH6-7;Q9NVH6-8	TMLH_HUMAN	TMLHE	Trimethyllysine dioxygenase, mitochondrial	29090.3
O75746;Q9UJS0;Q9UJS0-2	Q9UJS0;Q9UJS0-2;O75746;O75746-2	CMC1_HUMAN;CMC2_HUMAN	SLC25A12;SLC25A13	Calcium-binding mitochondrial carrier protein Aralar1	29032.5
Q96I59	Q96I59;Q96I59-2	SYNM_HUMAN	NARS2	Probable asparagine--tRNA ligase, mitochondrial	28982.2
Q8N5N7;Q8N5N7-2	Q8N5N7;Q8N5N7-2	RM50_HUMAN	MRPL50	39S ribosomal protein L50, mitochondrial	28935.2
P55735	P55735	SEC13_HUMAN	SEC13	Protein SEC13 homolog	28931.9
Q7L1V2	Q7L1V2;Q7L1V2-2	MON1B_HUMAN	MON1B	Vacuolar fusion protein MON1 homolog B	28904.1
P16615;Q93084;Q93084-1;Q93084-3;Q93084-4;Q93084-5;Q93084-6;Q93084-7	P16615;P16615-2;P16615-3;P16615-4;P16615-5;Q93084;Q93084-1;Q93084-3;Q93084-4;Q93084-5;Q93084-6;Q93084-7	AT2A2_HUMAN;AT2A3_HUMAN	ATP2A2;ATP2A3	Sarcoplasmic/endoplasmic reticulum calcium ATPase 2	28891.3
P61006	P61006;P61006-2	RAB8A_HUMAN	RAB8A	Ras-related protein Rab-8A	28860.3
Q14242;Q14242-2	Q14242;Q14242-2	SELPL_HUMAN	SELPLG	P-selectin glycoprotein ligand 1	28857.5
Q96C23	Q96C23	GALM_HUMAN	GALM	Galactose mutarotase	28790.7
Q14160;Q14160-3	Q14160;Q14160-3;Q9BTT6;Q9BTT6-2	SCRIB_HUMAN	SCRIB	Protein scribble homolog	28788
Q03519	Q03519;Q03519-2	TAP2_HUMAN	TAP2	Antigen peptide transporter 2	28768.2
Q9HD33;Q9HD33-2	Q9HD33;Q9HD33-2;Q9HD33-3	RM47_HUMAN	MRPL47	39S ribosomal protein L47, mitochondrial	28752.6
O14828;O14828-2	O14828;O14828-2	SCAM3_HUMAN	SCAMP3	Secretory carrier-associated membrane protein 3	28751.1
Q9BUR5	Q9BUR5;Q9BUR5-2	MIC26_HUMAN	APOO	MICOS complex subunit MIC26	28731.5
Q13283	Q13283;Q13283-2	G3BP1_HUMAN	G3BP1	Ras GTPase-activating protein-binding protein 1	28730.9
P35613;P35613-2;P35613-3;P35613-4	P35613;P35613-2;P35613-3;P35613-4	BASI_HUMAN	BSG	Basigin	28710.8
O75629	O75629	CREG1_HUMAN	CREG1	Protein CREG1	28702.5
Q9ULZ3;Q9ULZ3-3	Q9ULZ3;Q9ULZ3-3	ASC_HUMAN	PYCARD	Apoptosis-associated speck-like protein containing a CARD	28683.8
O00429;O00429-2;O00429-3;O00429-4;O00429-5;O00429-6;O00429-8;O00429-9	O00429;O00429-2;O00429-3;O00429-4;O00429-5;O00429-6;O00429-7;O00429-8;O00429-9	DNM1L_HUMAN	DNM1L	Dynamin-1-like protein	28644.4
P20700;Q03252	Q03252;P20700	LMNB1_HUMAN;LMNB2_HUMAN	LMNB1;LMNB2	Lamin-B1	28630.2
Q9H4G4	Q9H4G4	GAPR1_HUMAN	GLIPR2	Golgi-associated plant pathogenesis-related protein 1	28610.7
Q9Y2R5	Q9Y2R5	RT17_HUMAN	MRPS17	28S ribosomal protein S17, mitochondrial	28585.2
Q96AQ8	Q96AQ8	MCUR1_HUMAN	MCUR1	Mitochondrial calcium uniporter regulator 1	28582.3
O15498	O15498;O15498-2	YKT6_HUMAN	YKT6	Synaptobrevin homolog YKT6	28565
Q12849	Q12849;Q12849-5	GRSF1_HUMAN	GRSF1	G-rich sequence factor 1	28557.6
Q9H0Q0;Q9NUQ9	Q9NUQ9;Q9NUQ9-2;Q9H0Q0	CYRIA_HUMAN;CYRIB_HUMAN	CYRIA;CYRIB	CYFIP-related Rac1 interactor A	28546.2
Q8TBQ9	Q8TBQ9	KISHA_HUMAN	TMEM167A	Protein kish-A	28540
O15228	O15228	GNPAT_HUMAN	GNPAT	Dihydroxyacetone phosphate acyltransferase	28498.1
P08697;P08697-2	P08697;P08697-2	A2AP_HUMAN	SERPINF2	Alpha-2-antiplasmin	28431.1
Q16543	Q16543	CDC37_HUMAN	CDC37	Hsp90 co-chaperone Cdc37	28394.2
P07814	P07814	SYEP_HUMAN	EPRS1	Bifunctional glutamate/proline--tRNA ligase	28388.2
Q7L2H7	Q7L2H7;Q7L2H7-2	EIF3M_HUMAN	EIF3M	Eukaryotic translation initiation factor 3 subunit M	28377.4
Q14964	Q14964	RB39A_HUMAN	RAB39A	Ras-related protein Rab-39A	28327.2
Q9BUF5	Q9BUF5	TBB6_HUMAN	TUBB6	Tubulin beta-6 chain	28319.1
Q10471	Q10471	GALT2_HUMAN	GALNT2	Polypeptide N-acetylgalactosaminyltransferase 2	28318.2
Q8N1G4	Q8N1G4	LRC47_HUMAN	LRRC47	Leucine-rich repeat-containing protein 47	28316.2
Q9HD20	Q9HD20;Q9HD20-2	AT131_HUMAN	ATP13A1	Manganese-transporting ATPase 13A1	28314.8
Q9H0X4;Q9H0X4-2	Q9H0X4;Q9H0X4-2	F234A_HUMAN	FAM234A	Protein FAM234A	28307.5
P45954	P45954;P45954-2	ACDSB_HUMAN	ACADSB	Short/branched chain specific acyl-CoA dehydrogenase, mitochondrial	28301.4
O94923	O94923	GLCE_HUMAN	GLCE	D-glucuronyl C5-epimerase	28276.3
Q9ULQ1;Q9ULQ1-3	Q9ULQ1;Q9ULQ1-3	TPC1_HUMAN	TPCN1	Two pore calcium channel protein 1	28271.1
P34896;P34896-2;P34896-3;P34897;P34897-3	P34896;P34896-2;P34896-3;P34896-4;P34897;P34897-2;P34897-3	GLYC_HUMAN;GLYM_HUMAN	SHMT1;SHMT2	Serine hydroxymethyltransferase, cytosolic	28245.7
P98196	P98196	AT11A_HUMAN	ATP11A	Probable phospholipid-transporting ATPase IH	28221.5
P49961	P49961;P49961-2;P49961-3;P49961-6	ENTP1_HUMAN	ENTPD1	Ectonucleoside triphosphate diphosphohydrolase 1	28189.2
O75444;O75444-1	O75444;O75444-1	MAF_HUMAN	MAF	Transcription factor Maf	28177.1
P51858	P51858;P51858-2;P51858-3	HDGF_HUMAN	HDGF	Hepatoma-derived growth factor	28087.5
P42224	P42224;P42224-2	STAT1_HUMAN	STAT1	Signal transducer and activator of transcription 1-alpha/beta	28075.7
Q9BSH5	Q9BSH5	HDHD3_HUMAN	HDHD3	Haloacid dehalogenase-like hydrolase domain-containing protein 3	28071.9
Q15836	Q15836	VAMP3_HUMAN	VAMP3	Vesicle-associated membrane protein 3	28048.7
O75369;O75369-2;O75369-8;O75369-9;P21333;P21333-2	P21333;P21333-2;O75369;O75369-2;O75369-3;O75369-4;O75369-5;O75369-6;O75369-8;O75369-9	FLNA_HUMAN;FLNB_HUMAN	FLNA;FLNB	Filamin-B	28045.6
O43292;O43292-2	O43292;O43292-2	GPAA1_HUMAN	GPAA1	Glycosylphosphatidylinositol anchor attachment 1 protein	28040.1
P17612;P17612-2	P17612;P17612-2	KAPCA_HUMAN	PRKACA	cAMP-dependent protein kinase catalytic subunit alpha	28027.9
Q96I51	Q96I51;Q96I51-2;Q96I51-3	RCC1L_HUMAN	RCC1L	RCC1-like G exchanging factor-like protein	27981.5
Q92520	Q92520	FAM3C_HUMAN	FAM3C	Protein FAM3C	27966.5
Q6ZMI0	Q6ZMI0;Q6ZMI0-2;Q6ZMI0-5;Q6ZMI0-3;Q6ZMI0-4	PPR21_HUMAN	PPP1R21	Protein phosphatase 1 regulatory subunit 21	27960.2
P63244	P63244	RACK1_HUMAN	RACK1	Receptor of activated protein C kinase 1	27923.3
Q14D33	Q14D33	RTP5_HUMAN	RTP5	Receptor-transporting protein 5	27852.7
Q14151	Q14151	SAFB2_HUMAN	SAFB2	Scaffold attachment factor B2	27838.5
P62495	P62495;P62495-2	ERF1_HUMAN	ETF1	Eukaryotic peptide chain release factor subunit 1	27834.5
Q9Y4Z0	Q9Y4Z0	LSM4_HUMAN	LSM4	U6 snRNA-associated Sm-like protein LSm4	27790.5
Q8IWB1	Q8IWB1	IPRI_HUMAN	ITPRIP	Inositol 1,4,5-trisphosphate receptor-interacting protein	27784.6
Q13617;Q13617-2	Q13617;Q13617-2	CUL2_HUMAN	CUL2	Cullin-2	27782.3
Q8N8Y2	Q8N8Y2	VA0D2_HUMAN	ATP6V0D2	V-type proton ATPase subunit d 2	27730
O75251;O75251-2	O75251;O75251-2	NDUS7_HUMAN	NDUFS7	NADH dehydrogenase [ubiquinone] iron-sulfur protein 7, mitochondrial	27705.7
O14579	O14579;O14579-2	COPE_HUMAN	COPE	Coatomer subunit epsilon	27680.1
Q8N1F7	Q8N1F7;Q8N1F7-2	NUP93_HUMAN	NUP93	Nuclear pore complex protein Nup93	27603.2
Q5JSL3	Q5JSL3	DOC11_HUMAN	DOCK11	Dedicator of cytokinesis protein 11	27601
P61019;Q8WUD1	P61019;Q8WUD1	RAB2A_HUMAN;RAB2B_HUMAN	RAB2A;RAB2B	Ras-related protein Rab-2A	27594.9
Q5JTJ3;Q5JTJ3-2;Q5JTJ3-3	Q5JTJ3;Q5JTJ3-2;Q5JTJ3-3	COA6_HUMAN	COA6	Cytochrome c oxidase assembly factor 6 homolog	27585.3
Q96AA3	Q96AA3	RFT1_HUMAN	RFT1	Protein RFT1 homolog	27583.1
Q4G0I0	Q4G0I0	CSMT1_HUMAN	CCSMST1	Protein CCSMST1	27544.1
O76003	O76003	GLRX3_HUMAN	GLRX3	Glutaredoxin-3	27537.7
Q14444;Q14444-2	Q14444;Q14444-2	CAPR1_HUMAN	CAPRIN1	Caprin-1	27527.3
Q16611	Q16611;Q16611-2	BAK_HUMAN	BAK1	Bcl-2 homologous antagonist/killer	27521.4
Q5U5X0	Q5U5X0	LYRM7_HUMAN	LYRM7	Complex III assembly factor LYRM7	27474.2
O15031	O15031	PLXB2_HUMAN	PLXNB2	Plexin-B2	27469.3
Q9NXA8;Q9NXA8-2	Q9NXA8;Q9NXA8-2;Q9NXA8-3	SIR5_HUMAN	SIRT5	NAD-dependent protein deacylase sirtuin-5, mitochondrial	27468.4
O00757;P09467	P09467;O00757	F16P1_HUMAN;F16P2_HUMAN	FBP1;FBP2	Fructose-1,6-bisphosphatase isozyme 2	27462.2
Q9NUU6	Q9NUU6	OTULL_HUMAN	OTULINL	Inactive ubiquitin thioesterase OTULINL	27444.9
O94973-2;O95782;O95782-2	O95782;O95782-2;O94973;O94973-2;O94973-3	AP2A1_HUMAN;AP2A2_HUMAN	AP2A1;AP2A2	Isoform 2 of AP-2 complex subunit alpha-2	27436.1
Q6P1X6	Q6P1X6;Q6P1X6-2	CH082_HUMAN	C8orf82	UPF0598 protein C8orf82	27429
Q9P015	Q9P015	RM15_HUMAN	MRPL15	39S ribosomal protein L15, mitochondrial	27420.2
Q9H7D7;Q9H7D7-2	Q9H7D7;Q9H7D7-2	WDR26_HUMAN	WDR26	WD repeat-containing protein 26	27418.9
Q9Y303	Q9Y303;Q9Y303-2;Q9Y303-3	NAGA_HUMAN	AMDHD2	N-acetylglucosamine-6-phosphate deacetylase	27414.2
Q9BT67	Q9BT67	NFIP1_HUMAN	NDFIP1	NEDD4 family-interacting protein 1	27407.3
Q13084	Q13084	RM28_HUMAN	MRPL28	39S ribosomal protein L28, mitochondrial	27398.7
Q8IY81	Q8IY81	SPB1_HUMAN	FTSJ3	pre-rRNA 2'-O-ribose RNA methyltransferase FTSJ3	27385.3
P60900	P60900;P60900-2;P60900-3	PSA6_HUMAN	PSMA6	Proteasome subunit alpha type-6	27366.1
Q13557;Q13557-10;Q13557-11;Q13557-12;Q13557-6;Q13557-8	Q13557;Q13557-3;Q13557-4;Q13557-8;Q13557-9;Q13557-5;Q13557-6;Q13557-10;Q13557-11;Q13557-12	KCC2D_HUMAN	CAMK2D	Calcium/calmodulin-dependent protein kinase type II subunit delta	27340.9
Q9H2X6;Q9H2X6-2;Q9H2X6-3	Q9H2X6;Q9H2X6-2;Q9H2X6-3	HIPK2_HUMAN	HIPK2	Homeodomain-interacting protein kinase 2	27335.1
Q5J8M3;Q5J8M3-2	Q5J8M3;Q5J8M3-2;Q5J8M3-3	EMC4_HUMAN	EMC4	ER membrane protein complex subunit 4	27322.5
Q14643;Q14643-2;Q14643-3;Q14643-4;Q14643-5;Q14643-6;Q14643-7;Q14643-8	Q14643;Q14643-2;Q14643-3;Q14643-4;Q14643-5;Q14643-6;Q14643-7;Q14643-8	ITPR1_HUMAN	ITPR1	Inositol 1,4,5-trisphosphate receptor type 1	27307.2
P04075;P09972	P09972;P04075;P04075-2	ALDOA_HUMAN;ALDOC_HUMAN	ALDOA;ALDOC	Fructose-bisphosphate aldolase A	27269.3
P05165;P05165-2	P05165;P05165-2;P05165-3	PCCA_HUMAN	PCCA	Propionyl-CoA carboxylase alpha chain, mitochondrial	27267.3
Q8NC44	Q8NC44	RETR2_HUMAN	RETREG2	Reticulophagy regulator 2	27176.4
Q7RTR2;Q7RTR2-2;Q7RTR2-3;Q7RTR2-4	Q7RTR2;Q7RTR2-2;Q7RTR2-3;Q7RTR2-4	NLRC3_HUMAN	NLRC3	NLR family CARD domain-containing protein 3	27133.5
P09874	P09874	PARP1_HUMAN	PARP1	Poly [ADP-ribose] polymerase 1	27116.6
Q86UB9;Q86UB9-2	Q86UB9;Q86UB9-2	TM135_HUMAN	TMEM135	Transmembrane protein 135	27093.8
Q16827;Q16827-2;Q16827-3;Q16827-4	Q16827;Q16827-2;Q16827-3;Q16827-4	PTPRO_HUMAN	PTPRO	Receptor-type tyrosine-protein phosphatase O	27064.2
Q9HBI1;Q9HBI1-2;Q9HBI1-3	Q9HBI1;Q9HBI1-2;Q9HBI1-3	PARVB_HUMAN	PARVB	Beta-parvin	27047.3
Q9P258	Q9P258	RCC2_HUMAN	RCC2	Protein RCC2	27046.1
Q969M3;Q969M3-2;Q969M3-3	Q969M3;Q969M3-2;Q969M3-3	YIPF5_HUMAN	YIPF5	Protein YIPF5	26974.2
P51797	P51797;P51797-5;P51797-6	CLCN6_HUMAN	CLCN6	Chloride transport protein 6	26965.1
Q8WYA6;Q8WYA6-2;Q8WYA6-3;Q8WYA6-4	Q8WYA6;Q8WYA6-2;Q8WYA6-3;Q8WYA6-4	CTBL1_HUMAN	CTNNBL1	Beta-catenin-like protein 1	26936.2
O43633	O43633	CHM2A_HUMAN	CHMP2A	Charged multivesicular body protein 2a	26876.2
O94925	O94925	GLSK_HUMAN	GLS	Glutaminase kidney isoform, mitochondrial	26874.8
Q9Y490;Q9Y4G6	Q9Y4G6;Q9Y490	TLN1_HUMAN;TLN2_HUMAN	TLN1;TLN2	Talin-1	26847.2
Q9BYN8	Q9BYN8	RT26_HUMAN	MRPS26	28S ribosomal protein S26, mitochondrial	26845.3
P30876	P30876	RPB2_HUMAN	POLR2B	DNA-directed RNA polymerase II subunit RPB2	26845.2
Q9UKQ2	Q9UKQ2;Q9UKQ2-2	ADA28_HUMAN	ADAM28	Disintegrin and metalloproteinase domain-containing protein 28	26821.2
P27348	P27348	1433T_HUMAN	YWHAQ	14-3-3 protein theta	26813.7
O95865	O95865	DDAH2_HUMAN	DDAH2	N(G),N(G)-dimethylarginine dimethylaminohydrolase 2	26781.4
P10768	P10768	ESTD_HUMAN	ESD	S-formylglutathione hydrolase	26777.2
[truncated: 3,912 more rows]
